# Supplementary material for: Novel Roles for the Ectoenzyme CD38 in the Maintenance of Transcriptional and Metabolic Homeostasis in Astrocytes
Source: Glia. 2025 Dec 16;74(2):e70112. doi: 10.1002/glia.70112 (PMC12706826; doi:10.1002/glia.70112)
Supplement: Supplementary file 4 — Table S1: RNASeq TPM data all genotypes. [file GLIA-74-0-s003.xlsx]

## Sheet: Sheet 1 - Supplemental Table 1 
Supplemental Table 1 RNASeq TPM data all genotypes
gene_id	WT_1	WT_2	WT_3	HET_1	HET_2	HET_3	KO_1	KO_2	KO_3	KO_4	KO_5	KO_6	gene_name
ENSMUSG00000000001	50.22	47.8	50.54	83.5	60.84	74.63	90.85	78.75	63.17	59.56	73.53	68.08	Gnai3
ENSMUSG00000000003	0	0	0	0	0	0	0	0	0	0	0	0	Pbsn
ENSMUSG00000000028	7.86	22.75	14.54	5.99	4.92	7.19	9.33	7.5	8.85	4.93	7.06	6.66	Cdc45
ENSMUSG00000000037	0	0.15	0	1.3	0.71	0.58	1.05	0.54	0.54	0.32	1.12	0.8	Scml2
ENSMUSG00000000049	0	0	0	1.63	0.67	0.45	0.9	0	1.37	0.74	0.72	1.15	Apoh
ENSMUSG00000000056	48.63	33.1	26.11	35.11	29.7	34.46	33.03	26.48	28.68	30.33	31.79	23.77	Narf
ENSMUSG00000000058	83.61	16.46	60.2	65.32	34.22	47.33	75.42	70.93	68.66	44.74	58.43	57.31	Cav2
ENSMUSG00000000078	117.53	123.12	112.56	73.15	48.18	66.34	71.8	63.53	64.33	55.38	65.52	54.18	Klf6
ENSMUSG00000000085	50.46	76.88	63.95	60.62	45.28	53.68	51.53	41.64	34.04	42.79	58.72	43.12	Scmh1
ENSMUSG00000000088	362.24	399.59	448.54	329.45	433.02	384.62	356.03	393.64	401.06	432.78	349.33	431.97	Cox5a
ENSMUSG00000000093	0.94	4.94	9.85	8.69	6.34	5.12	5.16	5.95	6.31	5.41	3.55	3.82	Tbx2
ENSMUSG00000000094	0	0	0.07	0.33	0.1	0.25	0.14	0.38	0.41	0.22	0.51	0.38	Tbx4
ENSMUSG00000000103	0	0	0	0	0	0	0	0	0	0	0.03	0.08	Zfy2
ENSMUSG00000000120	0	0	0	0.47	0.39	0.35	0.25	0.54	0.15	0.16	0.1	0.18	Ngfr
ENSMUSG00000000125	10.56	0.35	13.29	6.8	8.18	7.43	6.58	3.47	3.7	5.03	6.94	5.15	Wnt3
ENSMUSG00000000126	0	0	4.4	5.54	3.93	6.44	10.13	5.72	5.69	7.13	5.6	5.11	Wnt9a
ENSMUSG00000000127	21.52	17.38	16.87	21.12	16.02	16.16	22.26	18.33	14.95	16.44	19.97	16.73	Fer
ENSMUSG00000000131	53.68	62.94	32.09	63.11	44.51	51.88	53.73	41.78	26.72	32.17	53.03	45.64	Xpo6
ENSMUSG00000000134	56.23	24.07	23.29	31.49	21.52	24.14	29.01	25.13	19.4	20.53	24.98	20.58	Tfe3
ENSMUSG00000000142	10.05	8.68	6.23	5.62	4.3	5.86	8.04	13.31	5.92	4.82	5.93	2.85	Axin2
ENSMUSG00000000148	18.24	19.42	9.38	30.25	26.73	30.78	29.11	24.67	19.73	27.14	26.18	22.68	Brat1
ENSMUSG00000000149	176.33	207.56	196.12	217.84	199.38	228.31	202.14	205.79	158.86	191.19	183.18	190.98	Gna12
ENSMUSG00000000154	0	9.15	28.99	6.61	5.51	5.52	5.42	9.36	6.35	5.15	6.79	6.33	Slc22a18
ENSMUSG00000000157	0	0	0	0.05	0	0.39	0	0	0	0.04	0.06	0.12	Itgb2l
ENSMUSG00000000159	10.71	0	0	1.94	0.97	1.13	1.36	1.54	1.39	1.42	2.06	2.02	Igsf5
ENSMUSG00000000167	91.07	101.69	113.19	93.79	55.34	71	132.93	109.07	125.92	73.7	115.35	104.13	Pih1d2
ENSMUSG00000000168	37.17	56.06	62.74	61.3	44.15	52.16	56.16	58.56	44.15	48.63	55.73	52.56	Dlat
ENSMUSG00000000171	267.75	227.95	205.37	204.97	226.24	218.49	178.99	199.99	215.32	211.9	199.76	208.64	Sdhd
ENSMUSG00000000182	0	0	0	0	0	0	0	0	0	0	0	0	Fgf23
ENSMUSG00000000183	0	0	0	0	0	0.01	0	0	0	0	0.02	0.02	Fgf6
ENSMUSG00000000184	50.74	87.42	89.34	93.44	46.63	94.93	111.91	214.16	73.24	63.02	86.36	50.85	Ccnd2
ENSMUSG00000000194	24.15	45.15	15.18	48.13	48.1	49.46	46.26	44.06	41.97	44.31	51.78	42	Gpr107
ENSMUSG00000000197	3.27	6.27	7.93	12.84	4.96	6.91	8.73	12.19	4.82	5.15	7.35	7.76	Nalcn
ENSMUSG00000000202	693.23	564.73	496.35	386.03	634.11	524.24	360.09	357	378.29	630.37	404.01	361.94	Btbd17
ENSMUSG00000000204	0	0	0	0	0	0.03	0	0	0	0	0.06	0.09	Slfn4
ENSMUSG00000000214	0	0	0	0.44	0.21	0.58	0.8	9.13	1.04	0.58	0.49	1.06	Th
ENSMUSG00000000215	0	0	0	2.03	0.25	0	0.39	5.7	0	0	1.63	0.22	Ins2
ENSMUSG00000000216	0	0	0	0	0	0	0	0	0	0	0.02	0	Scnn1g
ENSMUSG00000000223	7.33	11.31	12.17	14.21	14.27	13.65	12.21	13.98	7.56	11.16	10.16	12.45	Drp2
ENSMUSG00000000244	3.08	0.56	0	1.31	1.28	0.85	1.87	0.67	2.09	1.03	2.58	1.06	Tspan32
ENSMUSG00000000247	16.71	10.78	45.18	44.4	37.78	34.05	31.98	56.19	24.97	25.53	15.18	19.2	Lhx2
ENSMUSG00000000248	0.26	0	0	0	0	0	0	0	0	0.33	0.02	0.02	Clec2g
ENSMUSG00000000253	95.59	129.91	94.87	76.02	86.3	90.7	68.36	66.12	70.19	78.91	70.42	78.09	Gmpr
ENSMUSG00000000263	0	0	0	0	0	0	0	0	0	0	0	0	Glra1
ENSMUSG00000000266	20.19	10.39	15.96	20.27	14.31	15.41	16.87	18.91	8.49	10.36	14.49	12.17	Mid2
ENSMUSG00000000275	10.34	7.8	1.78	10.97	6.96	7.86	10.3	9.82	7.6	9.9	8.51	9.59	Trim25
ENSMUSG00000000276	6.94	1.86	7.85	8.75	7.77	7.09	8.68	6.04	8.06	6.62	8.83	6.57	Dgke
ENSMUSG00000000278	115.29	95.54	95.55	110.79	126.78	116.29	100.86	95.12	91.4	106.57	114.24	94.21	Scpep1
ENSMUSG00000000282	0.7	1.53	6.73	3.52	2.36	2.47	4.64	2.62	1.13	1.67	2.45	1.92	Mnt
ENSMUSG00000000290	0	0	0	1.37	1.36	0.77	1.05	1.09	2.48	2.06	1.11	1.69	Itgb2
ENSMUSG00000000295	75.54	79.2	112.07	44.08	67.32	61.13	37.12	45.25	59.39	65.69	60.35	62.3	Hddc2
ENSMUSG00000000296	54.51	48.82	27.87	43.39	36.76	36.61	25.93	30.9	35.07	38.08	36.11	37.05	Tpd52l1
ENSMUSG00000000301	8.65	6.48	0	6.57	8.34	7.65	6.12	7.88	7.67	7.64	10.29	6.8	Pemt
ENSMUSG00000000303	5.59	6.06	13.83	4.78	0.11	0.99	1.1	2.08	0.65	1.43	0.91	0.37	Cdh1
ENSMUSG00000000305	5.82	0	1.22	11.1	5.38	5.28	7.6	11.35	3.75	3.47	4.02	3.78	Cdh4
ENSMUSG00000000308	0	0	5.63	3.79	5.48	2.33	3.01	1.63	3.36	4.37	7.7	9.59	Ckmt1
ENSMUSG00000000317	10.73	0.89	9.36	9.37	3.68	6.42	12.33	5.69	7.38	5.23	6.46	6.48	Bcl6b
ENSMUSG00000000318	0	0	0	0.35	0.04	0.26	0.52	0	0.29	0	0.44	0.25	Clec10a
ENSMUSG00000000320	0	0	6.08	4.41	1.26	1.99	3.59	10.1	6.14	3.67	3.44	3.69	Alox12
ENSMUSG00000000325	124.81	118.96	103.55	137.53	69.37	90.47	175.68	154.7	100.88	77.93	116.3	114.35	Arvcf
ENSMUSG00000000326	213.68	163.47	220.15	189.95	204.13	197.57	188.17	179.67	192.93	206.45	199.85	205.89	Comt
ENSMUSG00000000339	58.23	90.47	59.05	54.17	53.12	52	56.53	62.83	64.72	50.67	55.32	62.36	Rtca
ENSMUSG00000000340	16.65	22.02	30.26	30.12	21.06	21.85	24.03	20.18	22.16	20.39	18.86	23.32	Dbt
ENSMUSG00000000346	463.38	433.01	385.12	424.46	424.43	455.31	446.48	476.1	470.76	429.29	474.59	491.01	Dazap2
ENSMUSG00000000355	43.99	49.41	23.34	30.77	40.08	38.27	26.02	29.78	43.2	39.61	35.64	34.64	Mcts1
ENSMUSG00000000359	0	3.97	4.58	6	5.66	3.87	5.85	5.16	7.4	5.96	4.34	3.36	Rem1
ENSMUSG00000000365	0	0	0	0.54	1.06	0.04	0.81	0.71	0.6	0.99	0.57	0.94	Rnf17
ENSMUSG00000000374	16.91	9.28	13.4	16.11	18.72	13.24	22.15	16.85	12.51	17.53	18.15	13.99	Trappc10
ENSMUSG00000000378	56.4	33.44	47.91	49.33	41.91	37.86	41.31	43.2	40.71	39.93	37.07	39.61	Ccm2
ENSMUSG00000000381	0	0	0	0	0	0	0.07	0	0	0	0.16	0.27	Wap
ENSMUSG00000000384	7.97	0.49	7.42	6.21	5.43	4.7	4.67	4.31	2.98	6.87	5.25	3.3	Tbrg4
ENSMUSG00000000385	0	0	0	3.14	1.44	1.83	3.7	2.02	1.93	1.12	1.94	2.4	Tmprss2
ENSMUSG00000000386	0	0	0	0.46	0.15	0.57	0.35	0.07	0.1	0.24	0.57	0.27	Mx1
ENSMUSG00000000392	0	0	0	4.64	0.67	0.38	0.83	0.64	0.83	0.65	1.91	0.2	Fap
ENSMUSG00000000394	0	0	0	0	0	0	0	0	0	0	0	0	Gcg
ENSMUSG00000000399	205.05	147.89	142.55	140.1	168.39	161.96	128.09	155.12	177.2	170.53	161.44	181.68	Ndufa9
ENSMUSG00000000402	9.24	10.75	2.82	13.68	20.43	23.21	14.2	7.8	15.9	22.22	17.3	14.31	Egfl6
ENSMUSG00000000409	8.42	0	24.47	3.03	3.88	2.11	4.74	3.23	7.13	3.66	4.88	5.02	Lck
ENSMUSG00000000411	0	0	0	0.67	0.1	0.15	0.23	0	0.41	0.08	0.45	0.13	Tssk3
ENSMUSG00000000416	11.22	14.07	22.56	28.95	21.82	20.37	22.15	22.84	13.34	19.59	23.7	14.89	Cttnbp2
ENSMUSG00000000420	65.92	50.45	41.64	80.88	66.16	81.58	77.15	78.3	64.97	61.77	74.81	65.57	Galnt1
ENSMUSG00000000435	0	0	0	0	0	0	0	0	0	0	0	0.02	Myf5
ENSMUSG00000000439	26.62	10.19	12.97	16.15	16.27	15.92	15.11	21.2	16.67	15.85	19.22	14.24	Mkrn2
ENSMUSG00000000440	0	20.09	3.72	1.93	1.13	1.07	1.85	1.51	3.14	1.62	0.62	1.33	Pparg
ENSMUSG00000000441	90.14	84.02	76.99	101.06	82.9	105.91	101.63	99.65	88.05	84.58	97	96.8	Raf1
ENSMUSG00000000486	14.69	11.64	9.67	6.3	7.85	6.34	6.9	5.92	6.19	8.15	7.54	7.3	Septin1
ENSMUSG00000000489	11.23	7	5.92	7.9	2.74	4.92	7.12	5.11	8.5	6.78	5.58	4.24	Pdgfb
ENSMUSG00000000530	92.3	73.22	43.99	39.71	14.11	31.26	33.24	22.31	52.71	32	30.92	29.5	Acvrl1
ENSMUSG00000000531	15.79	14.74	2.84	7.98	4.93	7.05	10.52	7.74	10.69	6.85	6.94	7.44	Grasp
ENSMUSG00000000532	0.74	1.58	1.98	2.47	3.82	1.69	2.81	2.4	1.54	1.56	2.32	1.55	Acvr1b
ENSMUSG00000000538	60.14	85.32	68.66	141.31	102.78	130.25	138.24	112.75	82.82	95.18	124.86	97.78	Tom1l2
ENSMUSG00000000544	0	0	0	0	0	0	0	0	0	0	0	0.02	Gpa33
ENSMUSG00000000552	33.31	11.26	20.84	28.57	32.8	26	25.21	27.11	12.92	18.93	18.79	18.94	Zfp385a
ENSMUSG00000000555	0	10.06	2.43	6.77	3.6	5.77	5.44	4.99	2.98	4.76	4.82	4.11	Itga5
ENSMUSG00000000560	6.12	11.91	7.67	7.53	6.72	8.58	6.22	5.44	2.92	6.55	7.52	5.33	Gabra2
ENSMUSG00000000561	41.58	27.92	70.54	44.59	40.53	39.97	38.96	45.67	35.19	34.45	49.31	38.2	Wdr77
ENSMUSG00000000562	0	0	0	0	0.06	0	0	0	0.1	0	0.1	0.06	Adora3
ENSMUSG00000000563	187.01	191.8	241.44	206.06	266.73	238.07	193.13	219.48	252.45	252.66	223.45	249.19	Atp5pb
ENSMUSG00000000567	417.79	304.4	393.83	411.65	258.63	303.97	464.8	362.95	211.98	254.31	271.21	208.94	Sox9
ENSMUSG00000000568	75.81	105.42	96.15	91.49	70.55	78.86	97.29	90.8	65.15	65.59	75.22	86.41	Hnrnpd
ENSMUSG00000000579	35.76	39.44	91.31	47.9	32.95	37.76	58.98	48.05	45.45	35.36	57.6	45.09	Dynlt1c
ENSMUSG00000000581	34.12	68.91	26.11	30.71	33.62	39.41	36.5	37.03	47.27	40.07	37.09	39.49	C1d
ENSMUSG00000000600	23.01	56.3	36.86	46.48	39.23	41.78	44	40.9	29.2	32.43	43.44	32.29	Krit1
ENSMUSG00000000605	99.9	168.74	167.58	186.39	151.47	157.67	190.32	192.48	149.82	142.74	169.3	166.43	Clcn4
ENSMUSG00000000606	0	0	0	0	0	0	0	0	0	0	0.11	0	Vmn2r88
ENSMUSG00000000617	0	0	0	0	0	0	0	0	0	0	0.04	0	Grm6
ENSMUSG00000000627	0	0	4.84	0.22	0.18	0.89	0.7	0.49	0.23	0.25	0.4	1.04	Sema4f
ENSMUSG00000000628	1.24	0	0	1.54	0.42	0.74	0.23	0.76	0.32	0.38	1.01	0.83	Hk2
ENSMUSG00000000631	33.06	23.95	36.77	62.09	35.08	48.43	51.92	50.17	29.07	41.27	51.18	39.94	Myo18a
ENSMUSG00000000632	7.79	5.6	26.9	16.78	14.51	19.87	21.26	35.7	9.65	15.08	16.51	17.64	Sez6
ENSMUSG00000000673	8.04	0.14	0	1.42	0.65	0.39	0.96	0.31	0.14	0.65	0.59	0.71	Haao
ENSMUSG00000000682	18.47	5.22	0	2.63	3.76	2.62	1.56	1.64	17.5	6.28	7.8	4.71	Cd52
ENSMUSG00000000686	8.68	0	0	8.49	8.08	9.49	6.88	6.38	7.54	9.57	8.6	7.46	Abhd15
ENSMUSG00000000690	0	0	0	0	0	0	0.03	0	0	0	0	0	Hoxb6
ENSMUSG00000000693	23.85	44.4	29.74	31.95	31.26	32.15	30.31	28.51	21.98	26.41	33.24	23.58	Loxl3
ENSMUSG00000000701	0	0	0	0	0	0	0	0	0	0	0	0	Tcl1b5
ENSMUSG00000000706	0	0	0	0.16	0.31	0.22	0	0.6	0.07	0.27	0.26	0.29	Btn1a1
ENSMUSG00000000708	22.24	13.41	18.86	28.57	22.2	18.85	21.76	14.73	19.52	18.02	19.67	17.72	Kat2b
ENSMUSG00000000711	58.54	48.36	38.48	45.81	55.83	49.34	49.76	46.65	30.92	39.72	43.35	41.89	Rab5b
ENSMUSG00000000724	0	0	0	0	0	0	0	0.21	0	0	0.14	0	Cryba1
ENSMUSG00000000730	0	0	0	0	0	0	0	0	0	0.04	0.22	0	Dnmt3l
ENSMUSG00000000731	0	0	0	0.31	0.12	0.06	0.42	0.13	0.02	0.02	0.15	0.13	Aire
ENSMUSG00000000732	77.18	32.27	31.54	54.42	54.27	51.19	44.25	35.97	37.56	45.59	56.59	41.04	Icosl
ENSMUSG00000000738	21.96	27.43	43.55	65.47	48.55	53.85	58.34	59.32	48.39	53.39	49.91	61.62	Spg7
ENSMUSG00000000739	10.22	0	0	1.27	0.32	0.32	0.45	1.12	0.14	0.27	0.36	0.19	Sult5a1
ENSMUSG00000000740	628.17	699.87	783.83	436.45	567.33	479.41	458.15	586.14	736.19	642.53	524.75	686.47	Rpl13
ENSMUSG00000000743	141.23	64.56	102.39	112.21	108.56	116.86	127.35	142.99	115.5	117.94	128.15	129.58	Chmp1a
ENSMUSG00000000751	87.62	93.89	98.42	124.66	97.27	108.08	126.5	123.09	103.99	94.84	108.21	113.37	Rpa1
ENSMUSG00000000753	92.49	25.53	43.26	25.34	12.36	9.69	6.69	31.38	17.73	6.86	15.42	12.64	Serpinf1
ENSMUSG00000000759	36.58	32.22	50.41	50.34	35.45	37.91	47.06	38.8	30.55	32.26	46.35	35.34	Tubgcp3
ENSMUSG00000000766	0	0	0	0	0.05	0.06	0.05	0	0	0	0.57	0.33	Oprm1
ENSMUSG00000000776	19.01	18.2	24.81	22.82	27.66	22.45	24.73	25.66	20.89	22.18	19.65	20.14	Polr3d
ENSMUSG00000000782	10.8	18.3	0	9.85	5.11	7.01	9.73	6.95	9.41	5.98	7.15	6.93	Tcf7
ENSMUSG00000000787	20.04	23.22	22.79	64.06	44.18	50.67	61.63	57.22	46.36	41.21	57.08	46.39	Ddx3x
ENSMUSG00000000791	0	0	0	0	0.28	0	0	0.13	0.38	0	0.68	0	Il12rb1
ENSMUSG00000000792	3.75	0	6.15	7.3	1.93	1.43	1.14	4.72	2.42	1.33	2.14	2.39	Slc5a5
ENSMUSG00000000794	7.23	9.84	9.52	17	14.12	14.05	19.96	13.85	10.15	10.13	13.28	10.42	Kcnn3
ENSMUSG00000000804	1.65	12.72	13.28	12.23	9.56	9.84	12.06	9.18	5.92	7.41	12.2	7.58	Usp32
ENSMUSG00000000805	182.59	114.74	21.14	65.02	50.66	47.76	60.8	39.24	125.3	87.62	65.76	54.7	Car4
ENSMUSG00000000811	10.52	0.24	7.82	17.27	13.36	12.72	16.75	15.48	15.24	14.19	13.73	14.49	Txnrd3
ENSMUSG00000000817	0	0	0	0.09	0.19	0.67	0	0.03	0.06	0.33	0.21	0.21	Fasl
ENSMUSG00000000823	16.82	11.06	7.97	38.74	24.07	29.88	30.55	23.52	16.89	21.25	32.2	24.59	Zfp512b
ENSMUSG00000000826	24.43	67.61	48.32	85.29	62.12	72.18	75.98	72.83	50.95	60.17	70.6	58.5	Dnajc5
ENSMUSG00000000827	129.04	96.63	160.37	93.73	106.82	106.52	110.42	110.78	107.73	103.8	109.2	103.6	Tpd52l2
ENSMUSG00000000838	19.55	31.3	31.16	50.67	39.54	41.81	48.01	38.19	32.28	35.87	43.9	34.32	Fmr1
ENSMUSG00000000861	0.52	4.54	0	1.1	0.49	0.28	1.17	1.77	0.52	0.33	1	0.45	Bcl11a
ENSMUSG00000000869	0	0.34	0.61	0.39	0.19	0.37	0	1.49	0.19	0.15	0.35	0.28	Il4
ENSMUSG00000000876	44.94	40.25	34.57	26.76	38.68	38.94	26.8	30.62	28.09	37.81	32.9	32.04	Pxmp4
ENSMUSG00000000881	7.73	10.28	11.35	23.58	15.14	17.84	15.68	17.18	11.58	16.23	17.09	16.18	Dlg3
ENSMUSG00000000884	24.88	11.08	6.26	7.66	9.17	7.57	5.96	5.02	7.99	10.07	7.9	8.48	Gnb1l
ENSMUSG00000000889	0	0	0	0	0	0	0	0	0	0.04	0.02	0.02	Dbh
ENSMUSG00000000901	18.26	16.87	24.31	19.13	19.09	17.33	17.28	16.49	16.13	15.79	17.87	12.71	Mmp11
ENSMUSG00000000902	192.71	146.93	181.23	158.71	154.46	163.74	161.26	155.18	136.02	148.85	154.56	145.26	Smarcb1
ENSMUSG00000000903	0	0	6.2	10.27	5.55	7.54	14.15	13.72	15.42	8.24	11.13	13.27	Vpreb3
ENSMUSG00000000915	26.28	60.67	29.5	47.23	42.21	54.57	41.59	36.36	30.17	44.51	51.05	46.07	Hip1r
ENSMUSG00000000916	52.6	40.06	33.15	24.97	31.42	26.2	29.26	32.89	21.88	28.62	22.12	18.32	Nsun5
ENSMUSG00000000934	25.31	34.55	26.27	14.35	15.39	14.09	18.15	19.5	17.67	15	15.51	19.4	Top1mt
ENSMUSG00000000938	0	0	0	0	0	0	0	0	0	0	0.04	0	Hoxa10
ENSMUSG00000000942	0	0	0	0	0	0	0	0	0	0	0.08	0	Hoxa4
ENSMUSG00000000957	202.05	136.17	138.21	236.87	249.38	225.59	178.84	142.2	130.86	185.26	165.08	126.69	Mmp14
ENSMUSG00000000958	7.7	20.76	30.49	11.18	7.88	10.2	13.73	13.13	12	7.37	13.39	10.62	Slc7a7
ENSMUSG00000000959	53.09	66.06	68.82	55.77	66.32	67.02	61.36	54.45	50.98	59.44	68.51	56.69	Oxa1l
ENSMUSG00000000976	6.23	18.54	11.26	15.12	13.49	15.31	18.12	13.1	11.13	12.55	15.03	13.98	Heatr6
ENSMUSG00000000982	0	0	0	0	0.42	0.31	0.18	0.11	0.21	0.5	0.4	0.6	Ccl3
ENSMUSG00000000983	0	0	0	0	2.88	0	0	0	2.46	0.94	0.37	0.16	Wfdc18
ENSMUSG00000001014	0	0	0	0.21	0	0.07	0	0.43	0	0	0.53	0.11	Icam4
ENSMUSG00000001016	58.19	47.76	107.84	85.54	82.16	86.72	92.22	92.26	83.26	81.44	96.55	94.18	Ilf2
ENSMUSG00000001017	97.34	132.28	113.11	100.66	87.33	93.87	95.08	107.93	85.69	87.23	95.23	101.06	Chtop
ENSMUSG00000001018	163.19	154.19	202.6	181.24	197.25	204.71	186.38	191.47	192.31	175.3	208.6	197.16	Snapin
ENSMUSG00000001020	13.17	4.55	44.41	16.34	16.04	10.92	11.59	21.45	25.95	17.77	6.87	20.23	S100a4
ENSMUSG00000001021	3.79	1.92	5.67	4.22	3.42	3.7	4.16	7.39	7.11	3.53	3.25	4.68	S100a3
ENSMUSG00000001023	0	0	0	0	0	0	0	7.53	0	0	0	0.26	S100a5
ENSMUSG00000001025	152.76	174.61	500.95	167.94	204.55	262.8	216.21	297.47	401.92	228.42	177.38	255.42	S100a6
ENSMUSG00000001027	0	0	0	0.02	0.02	0	0	0.25	0	0.03	0.02	0.03	Scn4a
ENSMUSG00000001029	82.23	51.79	16.19	17.16	11.34	19.24	26.98	12.69	42.63	19.1	14.48	17.21	Icam2
ENSMUSG00000001034	24.21	34.89	28.8	34.75	26.7	30.84	25.65	27.37	24.88	23.51	27.61	22.66	Mapk7
ENSMUSG00000001036	42.56	98.09	53.63	72.47	50.83	52.89	57.5	63.09	49.59	52.99	59.2	66.68	Epn2
ENSMUSG00000001039	129.25	201.4	145.89	116.38	107.63	114.53	135.7	144.86	165.19	130.66	128.33	139.92	B9d1
ENSMUSG00000001052	25.01	21.22	25.39	35.25	18.07	22.33	37.86	26.03	14.24	17.03	27.48	20.95	Sec24b
ENSMUSG00000001053	6.49	29.01	15.01	12.81	6.44	7.32	10.72	7.39	11.26	9.45	8.56	6.62	N4bp3
ENSMUSG00000001054	55.04	40.42	67.98	65.78	59.49	66.79	62.4	51.74	54.38	61.69	59.72	56.19	Rmnd5b
ENSMUSG00000001056	47.07	36.22	108.48	44.5	49.65	52.69	48.19	67.96	67.94	52.58	52.48	61.01	Nhp2
ENSMUSG00000001062	27.53	7.17	27.54	24.97	21.05	21.04	22.81	18.23	14.68	17.3	17.95	16.99	Vps9d1
ENSMUSG00000001065	20.6	27.56	23.11	36.31	29.91	32.82	26.15	30.44	22.39	27.24	22.23	20.64	Zfp276
ENSMUSG00000001076	0	0	0	0	0	0	0	0	0.3	0	0.17	0.25	C1ql4
ENSMUSG00000001082	64.99	68.04	68.26	65.79	82.21	56.68	87.95	78	75.2	64.49	68.15	69.47	Mfsd10
ENSMUSG00000001089	73.42	72.55	30.38	42.54	33.97	37.18	44.79	49.69	36.9	30.26	40.13	29.7	Luzp1
ENSMUSG00000001095	0	0	0	0	0.05	0.05	0	0	0	0	0	0	Slc13a2
ENSMUSG00000001098	80.43	62.19	30.78	80.58	48.46	58.56	84.71	72.41	81.66	55.5	63.3	60.43	Kctd10
ENSMUSG00000001100	130.07	119.12	147.02	164.51	159.76	156.47	151.64	159.54	136.99	143.85	169.2	164.97	Poldip2
ENSMUSG00000001103	3.48	0	0	2.61	4.11	2.01	2.04	1.54	3.15	3.05	2.2	1.41	Sebox
ENSMUSG00000001105	110.19	132.87	270.57	134.79	136.18	134.58	172.14	180.56	183.18	162.08	166.21	179.31	Ift20
ENSMUSG00000001119	5.82	0	0	5.4	1.07	0.76	1.26	2.1	1.03	0.87	1.23	1.06	Col6a1
ENSMUSG00000001120	10.38	38.97	35.12	36.18	18.42	23.74	30.22	34.38	21.95	21.74	24.4	23.93	Pcbp3
ENSMUSG00000001123	53.11	38.07	31.36	23.99	17.13	18.22	37.96	22.92	41.61	21.1	29.38	23.85	Lgals9
ENSMUSG00000001127	127.24	115.07	79.06	122.29	132.94	113.41	107.49	106.5	107.31	116.75	133.43	122.23	Araf
ENSMUSG00000001128	5.1	4.62	0.09	4.94	3.11	2.43	3.65	4.31	2.84	4.29	5.27	2.89	Cfp
ENSMUSG00000001131	0	0	0	0.84	0.46	0.44	0	0.35	1.11	1.02	0.09	0.38	Timp1
ENSMUSG00000001134	27.11	55.21	75.22	31.8	39.21	37.06	33.91	33.54	41.53	28.13	37.75	36.65	Uxt
ENSMUSG00000001138	30.8	30.6	33.34	60.54	44.3	62.24	56.52	42.23	34.91	39.71	35.47	36.91	Cnnm3
ENSMUSG00000001143	70.82	28.98	34.78	56.26	43.82	46.76	49.85	48.55	36.53	38.03	41.89	44.36	Lman2l
ENSMUSG00000001150	28.68	32.65	23.45	21.31	20.74	17.34	27.3	31.94	17.88	16.88	30.23	22.48	Mcm3ap
ENSMUSG00000001151	2.2	16.85	12.66	18.66	7.39	10.95	13.55	16.17	7.03	8.45	9.31	9.42	Pcnt
ENSMUSG00000001155	0	0	0.07	0	0	0	0	0	0	0	0	0	Ftcd
ENSMUSG00000001156	11.65	14.21	16.67	27.82	27.16	29.89	30.66	20.46	18.16	21.85	28.09	23.07	Mxd1
ENSMUSG00000001157	18.26	20.74	20.31	29.47	18.33	25.17	28.74	25.21	19.19	19.25	23.3	21.19	Gmcl1
ENSMUSG00000001158	93.76	74.39	103.73	57.1	75.38	67.7	65.64	77.98	80.75	79.67	66.4	76.63	Snrnp27
ENSMUSG00000001166	0	0	0	0.88	0.41	0.82	2.04	1.71	1.14	0.92	2.29	1.13	Oas1c
ENSMUSG00000001168	0	0	0	0	0	0	0	0	0	0	0	0.03	Oas1h
ENSMUSG00000001173	35.03	40.71	43.32	48.79	38.28	39.42	40.2	33.42	24.13	39	56.8	38.27	Ocrl
ENSMUSG00000001175	1278.35	1213.46	1744.46	786.59	763.39	857.47	1414.87	1425.17	1173.55	1084.44	1053.99	1108.21	Calm1
ENSMUSG00000001211	246.98	187.69	231.87	247.88	280.22	279.85	231.74	265.02	206.73	253.16	210.73	246.37	Agpat3
ENSMUSG00000001225	6.11	4.95	3.86	6.88	2.93	3.98	8.43	7.71	10.46	4.15	5.73	6.19	Slc26a3
ENSMUSG00000001227	10.64	3.56	21.17	17.12	9.75	13.9	14.82	15.46	9	12.61	9.52	14.34	Sema6b
ENSMUSG00000001228	4.65	0.73	9.98	6.85	4.44	6.17	7.68	13.92	5.77	5.85	7.25	6.5	Uhrf1
ENSMUSG00000001229	9.35	14.39	28.11	18.29	15.01	15.9	20.48	19.44	11.26	14.82	15.01	13.93	Dpp9
ENSMUSG00000001240	200.01	208.84	116.49	97.01	92.64	85.56	104.51	95.95	137.11	118.86	126.98	114.22	Ramp2
ENSMUSG00000001247	171.45	47.3	15.21	41.97	20.02	24.72	33.04	19.87	51.07	30.11	31.71	25.4	Lsr
ENSMUSG00000001248	97.12	75.55	47.59	85.98	80.21	79.1	72.11	70.46	52.12	74.67	76.53	65.13	Gramd1a
ENSMUSG00000001249	0	0	0	0.78	0.14	0	0.16	0	0	0.4	0.55	0.56	Hpn
ENSMUSG00000001260	87.31	93.05	57.63	140.76	155.99	171.46	129.55	93.72	101.25	132.64	150.77	106.47	Gabrg1
ENSMUSG00000001270	9610.95	9366.39	9793.49	8064.63	10410.7	10319.6	8001.32	8243.61	8503.8	10373.5	8596.6	8681.57	Ckb
ENSMUSG00000001280	2.98	0.95	9.29	7.96	6.07	5.56	7.46	7.31	4.73	4.86	6.7	4.54	Sp1
ENSMUSG00000001281	0	0	0	1.64	0.92	1.46	0.86	1.63	1.94	1.02	1	1.73	Itgb7
ENSMUSG00000001285	71.02	55.05	88.42	75.23	82.19	74.64	85.51	99.11	86.73	95.4	82.44	86.49	Myg1
ENSMUSG00000001288	4.16	4.79	6.31	8.17	7.95	9.24	9.59	7.66	5.08	6.1	5.8	5.79	Rarg
ENSMUSG00000001289	156.88	215.86	285.49	161.93	211.78	198.59	202.11	229.54	272.71	257.08	199.07	267.47	Pfdn5
ENSMUSG00000001300	9.37	2.77	4.41	8.36	4.36	7.17	11.38	17.65	6.8	6.78	5.21	3.71	Efnb2
ENSMUSG00000001305	16.68	3.37	28.06	20	17.91	18.1	24.72	21.81	23.06	20.58	17.87	24.36	Rrp15
ENSMUSG00000001313	85.33	136.39	95.77	96.52	143.74	143.19	94.96	93.81	117.62	142.33	102.93	149.39	Rnd2
ENSMUSG00000001323	21.43	22.16	40.94	36.86	37.28	34.18	30.12	36.85	31.54	31.79	37.19	39.26	Srr
ENSMUSG00000001333	6.07	0	10.55	3.14	1.59	4.45	4.08	4.17	2.52	3.25	3.11	1.71	Sync
ENSMUSG00000001334	24.53	12.1	33.87	22.59	39.26	32.32	20.14	21.55	25.46	35.12	27.45	32.33	Fndc5
ENSMUSG00000001348	0	0	9.47	2.13	0.62	0.19	0.32	0.1	1.16	0.18	2.14	0.83	Acp5
ENSMUSG00000001349	0	0	19.31	2.77	0.98	1.26	2.03	3.29	3.04	1.02	0.99	1.09	Cnn1
ENSMUSG00000001366	77.26	57.29	34.78	70.13	60.77	57.27	63.58	66.85	57.79	58.4	59.39	65.86	Fbxo9
ENSMUSG00000001376	20.62	41.3	36.89	40.9	30.06	34.97	43.56	36.77	39.46	29.32	42.64	36.67	Vps50
ENSMUSG00000001380	82.67	60.42	50.04	62.53	54.89	61.85	62.17	58.68	59.97	64.29	66.82	66.9	Hars
ENSMUSG00000001383	54.79	34.73	41.98	42.07	53.04	51.63	56.19	54.96	68.21	54.25	60.78	64.83	Zmat2
ENSMUSG00000001403	5.05	39.12	0	1.73	3.48	1.71	2.34	6.7	2.77	1.44	3.02	2.35	Ube2c
ENSMUSG00000001415	31.82	19.98	26.84	41.74	39.4	35.72	31.54	28	21.02	29.87	42.86	32.36	Smg5
ENSMUSG00000001416	212.74	296.02	347.88	272.62	234.81	267.27	317.2	341.61	286.74	281.85	284.61	281.17	Cct3
ENSMUSG00000001418	384.6	219.2	329.97	325.73	342.69	377.72	289.11	306.01	272.85	370.07	302.1	309.47	Glmp
ENSMUSG00000001419	36.74	31.84	11.07	28.2	15.78	19.92	25.1	22.43	12.6	15.7	17.21	11.85	Mef2d
ENSMUSG00000001420	0	0	0.67	0	0.32	0.67	0.33	0	0.38	0.48	0.22	0.83	Tmem79
ENSMUSG00000001424	71.26	60.29	88.56	73.28	54.14	64.14	71.47	65.45	54.63	61.27	60.99	61.8	Snd1
ENSMUSG00000001435	4.37	0.13	10.85	14.69	4.57	5.13	7.14	11.28	5.83	4.22	7.3	6.18	Col18a1
ENSMUSG00000001436	47.3	51.05	70.72	82.59	62.71	56.65	63.42	65.98	60.81	64.19	58.08	46.98	Slc19a1
ENSMUSG00000001440	12.12	10.84	19.8	17.93	16.57	14	17.29	17.7	11.5	11.82	13.12	15.22	Kpnb1
ENSMUSG00000001441	63.49	91.59	47.18	102.49	74.02	87.54	88.49	70.99	58.7	58.14	87.79	70.29	Npepps
ENSMUSG00000001444	0	0	0.03	0.35	0.51	0.42	0.92	0.31	0.54	0.58	0.62	0.95	Tbx21
ENSMUSG00000001445	83.73	68.4	24.77	59.67	55.17	58.59	58.35	64.63	60.52	59.85	56.76	63.13	Mrpl10
ENSMUSG00000001467	81.74	44.94	43.14	84.8	108.12	86.36	73.25	66.19	73.42	88.19	72.29	59.65	Cyp51
ENSMUSG00000001472	168.56	165.86	199.61	221.18	183.37	200.1	205.11	196.07	175.76	180.59	208.47	206.66	Tcf25
ENSMUSG00000001473	5.73	10.01	0	9.41	9.51	7.89	7.89	7.94	10.02	8.98	9.68	10.38	Tubb6
ENSMUSG00000001482	27.96	15.96	42.66	34.58	29.41	37.59	31.34	33.97	27.51	30.6	34.52	34.72	Def8
ENSMUSG00000001493	0	0	0	1.91	1.43	1.36	3.06	2.99	2.03	0.59	2.48	2.77	Meox1
ENSMUSG00000001494	0	0	0	0.06	0	0.03	0.03	0	0.09	0.02	0	0.1	Sost
ENSMUSG00000001496	4.26	5.88	24.02	9.98	6.07	10.46	9.84	10.77	7.43	6.39	6.26	7.65	Nkx2-1
ENSMUSG00000001497	0.01	0	0	0.24	0.11	0.11	0.26	0.04	0.11	0.03	0.19	0.1	Pax9
ENSMUSG00000001504	10.85	11.52	7.75	13.36	13.75	16.35	12.32	11.37	7.26	13.82	12.08	12.12	Irx2
ENSMUSG00000001506	11.33	13.65	3.58	9.34	7.77	6.64	5.23	4.38	2.13	4.88	5.13	3.9	Col1a1
ENSMUSG00000001507	12.69	6.33	14.19	19.53	5.29	7.24	13.07	10.23	10.04	4	7.91	11.11	Itga3
ENSMUSG00000001508	0	0	0	1.71	2.08	1.79	4.03	0.28	2.25	1.8	2.05	1.9	Sgca
ENSMUSG00000001510	2.9	0	3.31	3.76	2.08	2.25	5.45	4.01	2.35	1.9	2.52	2.86	Dlx3
ENSMUSG00000001517	0	0	0	0.94	0.98	1.36	1.77	1.29	1.38	1.1	0.95	2.59	Foxm1
ENSMUSG00000001518	28.02	6.57	50	31.51	31.48	27.2	33.31	26.24	27.78	21.7	29.59	26.19	Itfg2
ENSMUSG00000001520	0.18	2.14	0.27	2.65	4.1	2.27	3.79	4.27	2.43	2.5	3.22	3.47	Nrip2
ENSMUSG00000001521	15.41	16.39	19.23	21.79	25.23	18.13	25.54	19.77	11.81	17.09	19.89	14.29	Tulp3
ENSMUSG00000001524	17.77	27.36	10.11	22.53	26.58	31.89	28.92	32.61	30.31	28.89	28.02	32.09	Gtf2h4
ENSMUSG00000001525	68.59	67.7	52.23	54.66	57.78	56.02	51.56	76.42	59.52	54.85	47.74	61.86	Tubb5
ENSMUSG00000001542	12.1	0.26	4.56	8.25	7.59	8.28	10.24	10.18	5.65	6.65	7.08	8.2	Ell2
ENSMUSG00000001552	63.27	58.84	67.51	94.43	66.79	69.64	112.12	86.75	55.86	61.22	68.73	62.26	Jup
ENSMUSG00000001555	144.45	105.52	141.35	133.15	139.02	149.61	119.78	101.37	94.92	130.19	125.25	103.86	Fkbp10
ENSMUSG00000001558	0	0	6.43	1.26	2.03	1.69	3.02	1.8	1.38	1.95	1.64	1.28	Klhl10
ENSMUSG00000001566	0	0	0	0	0	0	0	0	0	0	0	0.02	Mnx1
ENSMUSG00000001569	25.43	18.35	4.75	19.48	17.08	16.4	23.32	19.62	24.35	11.7	21.91	25.86	Nom1
ENSMUSG00000001576	63.07	79.45	77.93	70.24	60.33	51.9	74.47	60.07	49.63	53.22	62.89	42.61	Ergic1
ENSMUSG00000001583	0	0	0	0.18	0.16	0.07	0.07	0.56	0.6	0.12	0.63	0.05	Tnk1
ENSMUSG00000001588	1.99	0.4	0	1.69	0.63	0.92	2.48	1.37	1.8	0.75	1.61	0.53	Acap1
ENSMUSG00000001604	26.96	13.26	46.73	25.55	12.74	16.59	27.06	35.48	25.77	19.25	18.24	20.86	Tcea3
ENSMUSG00000001622	0	0	0	0	0	0	0	0	0	0	0	0.05	Csn3
ENSMUSG00000001627	75.3	96.72	93.01	90.28	115.22	111.57	92.9	92.6	86.32	110.5	98.3	77.01	Ifrd1
ENSMUSG00000001630	26.9	10.26	2.89	26.49	22.1	21.42	22.91	24.15	21.23	20.06	22.49	19.25	Stk38l
ENSMUSG00000001632	4.88	7.51	28.04	28.43	18.92	20.53	26.86	22.64	16.91	14.16	22.98	16.86	Brpf1
ENSMUSG00000001642	64.63	104.23	97.2	77.86	81.36	84	80.55	89.28	95.52	87.01	85.05	102.23	Akr1b3
ENSMUSG00000001655	0	0	0	0	0	0	0	0	0	0	0.16	0.08	Hoxc13
ENSMUSG00000001656	0	0	0	0	0	0	0	0	0	0	0	0	Hoxc11
ENSMUSG00000001657	0	0	0	0	0	0	0	0	0	0.03	0.97	0.16	Hoxc8
ENSMUSG00000001661	0	0	0	0	0	0	0	0	0	0	0	0.03	Hoxc6
ENSMUSG00000001663	248.1	155.34	164.39	150.99	201.29	198.07	134.61	183.21	184.57	205.06	166.89	191.76	Gstt1
ENSMUSG00000001665	83.63	65.34	45.11	70.82	92.05	89.05	56.21	67.61	61.63	91.66	77.97	81.44	Gstt3
ENSMUSG00000001666	385.17	642.49	437.9	238.99	430.04	352.78	263.72	299.07	363.26	425.35	356.17	392.94	Ddt
ENSMUSG00000001670	0	0	0	1.83	0.49	0.96	1.79	1.23	1.47	1	0.93	0.78	Tat
ENSMUSG00000001672	0	0	0.03	2.89	0.22	0.53	0.38	1.54	0.32	0.7	0.45	0.48	Marveld3
ENSMUSG00000001674	47.19	35.82	67.05	28.51	26.47	38.07	44.44	43.19	38.2	40.54	40.4	41.48	Ddx18
ENSMUSG00000001687	202.49	226.52	280.03	272.71	218.25	255.19	305.96	324.56	254.89	221.83	282.03	256.93	Ubl3
ENSMUSG00000001700	55.03	107.49	78.58	84.56	100.04	89.05	78.78	79.99	80.69	81.31	79.75	70.47	Gramd3
ENSMUSG00000001707	8.83	17.72	16.89	9.36	15.11	14.65	13.48	12.89	13.11	12.93	14.14	15.7	Eef1e1
ENSMUSG00000001729	96.98	112.55	96.26	113.45	84.89	103.21	98.87	98.73	94.02	88.02	98.48	104.19	Akt1
ENSMUSG00000001739	0	0	0	0.59	0.23	0.13	0.06	0.38	0.13	0.3	0	0.08	Cldn15
ENSMUSG00000001741	3.63	0.1	2.07	1.22	0.89	0.76	0.26	0.7	1.53	0.64	1.81	0.85	Il16
ENSMUSG00000001750	34.14	13.49	43.26	56.76	61.7	59.17	41.41	38.77	44.39	52.47	67.07	55.41	Tcirg1
ENSMUSG00000001751	27.18	31.24	29.79	57.75	40.4	41.87	51.71	45.85	37.23	36.62	45.84	36.06	Naglu
ENSMUSG00000001755	56.57	56.5	56.15	58.6	59.12	57.36	70.32	69.48	60.03	59.17	63.06	65.55	Coasy
ENSMUSG00000001761	43.38	45.84	92.75	85.34	76.05	102.97	78.98	70.85	62.43	71.94	76.16	78.6	Smo
ENSMUSG00000001763	83.7	77.09	124.95	143.1	98.6	129.54	126.6	107.1	108.79	116.67	117.19	116.59	Tspan33
ENSMUSG00000001767	18.25	15.39	15.55	23.67	16.92	20.34	29.46	28.44	20.74	23.06	23.71	20.14	Crnkl1
ENSMUSG00000001768	63.31	77.37	57.28	79.7	45.34	63.09	75.62	80.09	54.48	54.65	63.98	57.67	Rin2
ENSMUSG00000001773	86.64	109.47	53.03	79.08	83.41	81.62	70.24	51.94	46.96	70.57	101.13	61.47	Folh1
ENSMUSG00000001774	85.5	47.75	79.44	73.58	48.8	58.76	80.89	67.74	51.75	48.82	71.02	54.34	Chordc1
ENSMUSG00000001783	122.78	65.72	146.72	136.09	122.44	128.27	147.01	143.72	134.63	135.64	135.23	136.8	Rtcb
ENSMUSG00000001785	50.04	26.59	32.91	36.3	31.52	33.32	33.1	30.73	32.8	34.54	36.25	34.82	Pwp1
ENSMUSG00000001786	75.96	63.46	58.08	62.66	63.53	64.07	54.12	61.77	54.42	57.63	74.18	59.03	Fbxo7
ENSMUSG00000001794	79.07	99.83	108.69	82.87	85.16	106.29	67.53	103.21	85.31	102.57	59.96	102.84	Capns1
ENSMUSG00000001802	219.55	188.03	86.44	202.58	202.99	196.64	159.34	123.47	116.95	178.44	159.22	131.47	Lrp3
ENSMUSG00000001804	0	0	0	0	0	0	0	0	0	0.01	0.03	0	Dsg4
ENSMUSG00000001815	0	0	0	0	0	0	0	0	0	0	0	0	Evx2
ENSMUSG00000001819	0	0	0	0	0	0	0	0	0	0	0.05	0	Hoxd13
ENSMUSG00000001823	0	0	0	0	0	0	0	0	0	0	0.14	0	Hoxd12
ENSMUSG00000001827	60.89	34.74	57.17	231.53	68.43	69.61	129.78	138.36	107.48	69.89	119.96	110.79	Folr1
ENSMUSG00000001829	35.31	51.29	41.21	66.1	58.9	67.95	60.6	50.46	45.56	60.08	65.94	56.05	Clpb
ENSMUSG00000001833	205.64	154.23	135.69	210.94	212.96	195.19	181.27	193.48	199.07	197.44	187.83	184.09	Septin7
ENSMUSG00000001844	114.38	82.73	94.54	107.3	105.33	101.51	115.93	91.22	109.78	93.4	119.72	113.91	Zdhhc4
ENSMUSG00000001847	551.55	479.71	395.53	508.4	431.18	483.18	496.18	480.99	400.83	381.57	456.76	426.83	Rac1
ENSMUSG00000001855	19.01	4.09	41.94	37.93	20.64	26.58	32.51	23.02	15.62	22.87	31.6	24.18	Nup214
ENSMUSG00000001864	38.67	28.32	62.55	63.11	45.24	50.06	84.8	77.92	72.45	51.66	71.94	62.38	Aif1l
ENSMUSG00000001865	0	0	0	0	0	0.04	0	0	0	0	0	0	Cpa3
ENSMUSG00000001870	23.41	7.02	4.65	20.96	14.21	17.33	19.93	21.67	13.83	12.21	15.28	11.65	Ltbp1
ENSMUSG00000001891	148.7	149.76	119.11	160.69	186.2	183.82	149.75	173.28	156.38	161.73	163.2	142.9	Ugp2
ENSMUSG00000001901	0	0	0	0.08	1.55	0.15	0.14	0	0.1	0.5	0.08	0.39	Kcnh6
ENSMUSG00000001909	27.08	36.85	101.57	47.73	46.16	41.83	36.1	37.36	36.31	46.61	45.67	39.45	Trmt1
ENSMUSG00000001910	18.92	20.16	15.33	23.05	22.46	22.28	20.65	21.26	8.08	11.82	15.13	15.43	Nacc1
ENSMUSG00000001911	252.12	153.35	177.39	283.68	163.06	166.95	276.69	203.36	141.63	141.76	137.44	100.19	Nfix
ENSMUSG00000001918	5.19	12.05	12.85	17.28	11.6	16.89	10.91	27.3	9.11	11.21	13.95	12.26	Slc1a5
ENSMUSG00000001924	109.72	66.27	71.66	149.32	111.49	149.34	139	135.79	108.76	120.54	133.13	140.1	Uba1
ENSMUSG00000001930	41.69	19.67	9.81	15.6	7.45	8.39	15.76	8.6	8.31	9.8	11.33	9.36	Vwf
ENSMUSG00000001942	22.04	21.92	36.68	40.79	40.95	51.97	45.36	36.02	39.3	40.17	40.65	37.44	Siae
ENSMUSG00000001943	3.16	0.66	0	1.75	1.16	1.73	2.11	1.57	1.93	1.24	3.18	1.14	Vsig2
ENSMUSG00000001946	172.69	52.42	15.39	65.6	40.08	51.28	67.39	36.79	115.41	65.74	62.96	47.3	Esam
ENSMUSG00000001948	68.88	71.16	164.88	92.67	82.72	79.83	138.59	140.47	148.34	106.63	124.28	138.03	Spa17
ENSMUSG00000001962	42.33	43.26	50.99	48.69	43.1	47.61	52.63	49.34	46.85	48.6	49.42	47.22	Fam50a
ENSMUSG00000001964	39.02	5.46	39.29	15.28	27.37	13.4	28.03	24.69	19.66	15.31	25.57	9.28	Emd
ENSMUSG00000001983	15.78	8.18	8.36	8.69	8.37	8.18	10.53	12.37	9.07	7.02	9.99	6.24	Taco1
ENSMUSG00000001985	0.1	1.47	4.25	4.22	2.24	1.27	1.78	4.79	1.4	1.96	0.7	1.29	Grik3
ENSMUSG00000001986	3.74	2.37	1.87	4.41	1.4	1.39	1.6	3.73	1.67	2.9	3.63	4.39	Gria3
ENSMUSG00000001988	0	2.26	0	0.83	0.99	0.57	0.27	0.55	0.28	0.5	0.74	0.94	Npas1
ENSMUSG00000001995	19.49	22.76	17.75	30.82	17.24	22.01	40.14	31.64	15.97	17.38	25.03	22.19	Sipa1l2
ENSMUSG00000001998	3.32	9.15	6.19	8.7	6.2	6.74	9.27	5.35	5.41	5.69	5.01	5.32	Ap4e1
ENSMUSG00000001999	37.5	12.2	14.04	26.34	27.58	28.12	28.98	32.07	31.32	27.45	29.57	34.69	Blvra
ENSMUSG00000002006	0	0	0.3	0.25	0.56	0.12	0.44	0.54	0.27	0.25	0.43	0.31	Pdzd4
ENSMUSG00000002007	0	8.49	0	4.28	2.89	1.44	2.95	2.61	2.28	1.91	3.79	2.39	Srpk3
ENSMUSG00000002010	284.45	238.77	243.76	254.12	306.45	299.28	255.9	266.15	306.19	293	312.41	297.33	Idh3g
ENSMUSG00000002012	32.25	27.38	28.79	23.51	24.49	28.73	33.25	29.78	36.37	25.78	28.08	37.94	Pnck
ENSMUSG00000002014	313.97	217.31	248.05	182.04	225.69	207.22	159.55	183.07	212.54	223.17	205.55	211.45	Ssr4
ENSMUSG00000002015	335.06	190	296.56	254.43	265.55	265.36	266.32	271.69	314.85	279.23	298.08	306.25	Bcap31
ENSMUSG00000002017	9.31	2.79	6.27	16.4	11.83	13.5	14.36	11.91	9.31	14.04	12.55	12.93	Fam98a
ENSMUSG00000002020	0	0	0.05	0.14	0	0.22	0.02	6.7	0.01	0	0.14	0.13	Ltbp2
ENSMUSG00000002028	13.67	12.26	17.59	20.97	11.79	14.2	20.19	17.45	8.38	8.21	12.53	7.77	Kmt2a
ENSMUSG00000002031	123.78	63.17	160.85	114.08	97.49	103.51	135.7	138.68	138.26	111.38	143.57	138.37	Ift46
ENSMUSG00000002032	42.51	36.47	18.28	31.33	37.19	33.37	31.67	29.5	24.12	34.21	30.85	27.52	Tmem25
ENSMUSG00000002033	3.33	0	0	0.07	0.64	0.82	0.24	0.46	1.2	1.22	2.76	1.75	Cd3g
ENSMUSG00000002043	79.93	78.09	47.1	44.41	44.02	43.33	51.87	61.13	69.04	55.95	46.08	62.55	Trappc6a
ENSMUSG00000002052	7.83	22.18	24.1	30.79	21.96	28.48	29.61	27.89	19.24	21.53	28.43	27.39	Supt6
ENSMUSG00000002055	6.02	10.54	6.7	22.29	16.96	15.76	21.54	11.34	13.44	14.52	20.69	11.93	Spag5
ENSMUSG00000002057	0	0	0	0	0	0	0	0	0	0.07	0.21	0.07	Foxn1
ENSMUSG00000002058	34.15	34.15	32.88	55.45	62.68	50.7	43.55	59.32	52.65	56.73	45.66	70.46	Unc119
ENSMUSG00000002059	216.14	174.11	266.62	228.04	234.25	253.85	170.06	167.28	179.38	242.43	270.65	223.06	Rab34
ENSMUSG00000002064	250.5	185.89	209.69	191.01	252.82	240.61	185.87	184.56	221.91	264.56	222.9	216.29	Sdf2
ENSMUSG00000002068	0	0	0.15	2.38	1.77	2.76	1.61	3	1.17	1.62	2.06	2.36	Ccne1
ENSMUSG00000002076	0	0	0	2.2	0.63	0.9	2.68	2.86	2.01	0.56	1.72	2.12	Hsf2bp
ENSMUSG00000002083	8.92	11.18	10.2	5.81	4.09	4.89	10.83	8.97	3.77	5.62	3.5	5.36	Bbc3
ENSMUSG00000002100	0	0.03	0	0	0	0	0	0	0	0	0.01	0	Mybpc3
ENSMUSG00000002102	253.74	310.08	202.36	192.29	191.82	198.23	189.56	216.08	228.62	201.49	210.91	219.88	Psmc3
ENSMUSG00000002103	54.59	69.35	59.26	91.42	89.09	91.78	82.8	74.16	67.64	87.12	94.55	74.38	Acp2
ENSMUSG00000002104	5.4	0	0	2.09	0.31	1.19	1.21	0.79	2.4	1.54	0.61	0.61	Rapsn
ENSMUSG00000002105	75.13	77.91	89.12	85.93	79.03	72.33	70.64	74.56	57.97	65.06	75.57	63.9	Slc39a13
ENSMUSG00000002107	58.71	36.22	54.86	92.94	65.15	79.31	83.57	83.55	52.69	59	73.4	59.19	Celf2
ENSMUSG00000002108	16.94	9.14	47.41	22.61	25.27	26.7	22.69	23.55	25.52	22.99	19.95	21.42	Nr1h3
ENSMUSG00000002109	60.65	26.49	6.43	29.77	34.26	34.33	30.6	30.29	27.26	29.66	31.74	28.84	Ddb2
ENSMUSG00000002111	0	0	0	2.38	0.75	0.17	0.32	0.69	1	0.65	0.32	0.78	Spi1
ENSMUSG00000002129	58.8	31.93	40.73	52.76	35.12	39.43	53.3	46.75	30.58	36.79	39.76	35.89	Sf3a1
ENSMUSG00000002147	16.39	11.5	5.42	21.76	8.17	10.88	17.27	14.62	15.12	10.32	14.84	12.66	Stat6
ENSMUSG00000002190	0	0	0	0.67	0.3	0.06	0.51	1.17	0.66	0.3	1.08	0.67	Clgn
ENSMUSG00000002204	0.25	0	0	0.2	0.28	0.41	0.22	0.39	1.35	1.72	1.14	1.24	Napsa
ENSMUSG00000002205	57.83	23.29	38.2	55.36	54.11	57.43	58.72	62.22	58.22	53.13	53.11	56.06	Vrk3
ENSMUSG00000002210	37.68	22.58	12.51	31.93	29.5	33.17	33.82	34.27	17.72	26.89	29.31	26.07	Smg9
ENSMUSG00000002221	21.74	15.59	19.92	32.61	13.29	20.99	30.83	21.61	16	15.88	25.47	19.55	Paxip1
ENSMUSG00000002222	10.22	24.99	18.68	20.26	14.7	17.38	22.7	14	13.55	11.79	13.93	15.14	Rmnd5a
ENSMUSG00000002227	8.48	0	12.19	12.55	5.37	5.25	9.87	10.7	5.85	5.83	8.37	5.41	Mov10
ENSMUSG00000002228	0	0	0	0.54	0.28	0.25	1.55	1.08	0.6	0.63	0.18	0.33	Ppm1j
ENSMUSG00000002233	48.03	48.86	33.52	49.57	57.74	51.45	45.92	54.85	50.2	55.75	45.87	51.31	Rhoc
ENSMUSG00000002240	0	0	0	0	0	0	0	0	0	0	0	0	Prr27
ENSMUSG00000002249	0.85	2.96	1.61	5.3	4.55	2.85	4.38	2.73	1.17	2.42	3.81	3.63	Tead3
ENSMUSG00000002250	0.61	7.93	0.08	3.75	3.81	2.01	1.54	1.07	1.17	1.66	2	0.71	Ppard
ENSMUSG00000002257	0.65	0	0	3.24	2.13	2.69	3.15	2.16	4.71	3.32	5.18	3.18	Def6
ENSMUSG00000002265	37.88	36.14	24.92	49.17	28.38	33.73	41.06	37.29	16.84	23.94	35.55	28.43	Peg3
ENSMUSG00000002266	0.94	0	1.82	0.25	0.9	0.52	0.31	1.06	1.28	0.47	0.99	0.33	Zim1
ENSMUSG00000002274	173.95	249.92	247.9	223.39	206.88	291.67	180.61	246.14	287.12	303.66	161.57	305.34	Metrn
ENSMUSG00000002279	81.48	43.54	77.36	77.95	90.48	82.4	80.25	71.22	69.05	80.85	77.78	77.29	Lmf1
ENSMUSG00000002280	28.92	28.83	31.4	42.14	42.65	49.58	33.61	39.4	42.97	41.83	55.06	47.71	Ciao3
ENSMUSG00000002289	79.69	83.11	67.43	60.83	89.22	75.01	50.1	49.74	44.76	60.19	67.92	58.84	Angptl4
ENSMUSG00000002297	0.02	4.38	0	2.14	1.57	1.65	1.93	1.83	0.82	1.97	2.12	2.58	Dbf4
ENSMUSG00000002307	29.68	4.19	25.16	22.55	12.65	20.82	17.43	17.04	16.93	11.5	14.08	20.84	Daxx
ENSMUSG00000002308	150.47	118.58	98.93	105.28	152.84	143.56	99.49	108.7	135.18	142.79	127.06	137.88	Cd320
ENSMUSG00000002319	57.21	30.48	33.23	71.48	43.38	56.24	66.68	68.54	48.95	51.45	65.49	54.7	Ipo4
ENSMUSG00000002320	131.7	85.85	146.04	189.47	132.6	159.01	187.14	166.63	153.19	146.49	177.68	161.74	Tm9sf1
ENSMUSG00000002324	1.42	0.03	1.12	4.29	2.86	2.36	3.3	3.79	2.66	3.31	1.65	1.84	Rec8
ENSMUSG00000002325	43.55	32.53	52.72	52.61	36.01	35.46	55.69	43.34	41.78	32.22	39.86	32.85	Irf9
ENSMUSG00000002326	34.9	30.4	45.03	48.89	43.17	50	45.45	40.58	40.25	48.55	44.69	38.42	Gmpr2
ENSMUSG00000002329	25.84	46.27	23.26	38.91	43.8	39.47	39.45	41.38	44.29	39.79	38.53	40.94	Mdp1
ENSMUSG00000002332	235.82	268.8	232.78	178.04	223.26	215.52	167.81	182.83	211.44	222.12	185.98	190.91	Dhrs1
ENSMUSG00000002341	42.15	59.34	45.26	57.94	62.39	57.35	52.6	49.03	24.51	39.36	41.8	37.26	Ncan
ENSMUSG00000002342	42.4	58.12	31.54	52.71	54.84	59.22	49.9	50.51	48.49	62.97	50.93	58.79	Tmem161a
ENSMUSG00000002343	22.08	15.47	25.97	26.02	32.77	26.62	21.57	27.52	22.62	31.1	22.05	22.58	Armc6
ENSMUSG00000002345	32.77	38.39	24.09	28.1	38.87	33.4	24.97	38.45	29.73	35.66	27.96	30.65	Borcs8
ENSMUSG00000002346	37.24	11.5	33.02	28.77	20.29	23.92	24.26	24.3	13.62	20.63	25.13	21.62	Slc25a42
ENSMUSG00000002365	32.77	14.8	28.03	40.75	26.48	32.63	38.91	36.36	27.89	25.04	33.64	31.36	Snx9
ENSMUSG00000002372	52.14	53.3	52.65	72.34	67.22	66.57	67.74	69.4	58.1	71.88	73.35	71.32	Ranbp3
ENSMUSG00000002379	518.11	560.56	622.43	378.13	473.05	414.36	336.23	414.81	526.5	519.43	406.33	499.02	Ndufa11
ENSMUSG00000002384	2.16	0.05	0	0.35	0.56	0.21	1.32	1.5	0.83	0.86	1.26	1.09	Bmp8b
ENSMUSG00000002393	98.74	98.05	69.75	81.03	53.41	57.58	79.8	74.98	57.25	66.79	56.94	64.56	Nr2f6
ENSMUSG00000002395	112.25	240.54	94	85.39	107.76	104.99	95.17	99.8	117.88	121.57	108.35	109.96	Use1
ENSMUSG00000002396	5.16	7.02	4.9	8.06	5.65	8.6	7.69	6.47	7.73	5.4	7.45	5.91	Ocel1
ENSMUSG00000002409	9.06	12.94	31.1	16.62	8.22	13.55	13.64	11.23	6.98	10.24	9.24	9.76	Dyrk1b
ENSMUSG00000002413	8.86	13.79	9.49	17.03	10.63	11.31	14.42	11.34	8.22	8.2	11.2	8.59	Braf
ENSMUSG00000002416	266.61	405.28	376.73	225.33	296.46	257.22	239.64	297.61	383.21	361.38	310.23	364.19	Ndufb2
ENSMUSG00000002428	20.34	14.78	3.81	17.75	9.85	13.21	16.02	17.08	10.73	9.37	18.06	14.68	Hltf
ENSMUSG00000002455	68.51	46.69	59.25	83.75	58.71	69.8	81.34	77.03	65.8	63.42	74.39	70.33	Prpf6
ENSMUSG00000002458	16.1	19.54	10.19	14.65	13.46	9.22	16.89	15.49	11.84	12.56	12.35	12.69	Rgs19
ENSMUSG00000002459	36.53	42.34	51.88	46.67	48.21	51.59	38.42	57.21	33.94	44.67	37.14	36.93	Rgs20
ENSMUSG00000002475	438.11	484.58	430.79	495.92	624.9	622.56	467.95	411.83	479.59	577.73	582.86	494.82	Abhd3
ENSMUSG00000002477	68.47	54.75	66.33	50.32	63.48	54.03	53	77.98	69.87	68.02	68.47	65.31	Snrpd1
ENSMUSG00000002486	11.12	23.48	34.82	34.81	20.55	25.69	40.47	30.08	27.14	24.48	29.16	30.33	Tchp
ENSMUSG00000002489	10.63	7.49	16.76	8.03	4.16	4.42	7.5	4.82	3.49	3.15	4.54	4.17	Tiam1
ENSMUSG00000002496	57.19	122.44	42.97	66.06	46.82	52.3	52.41	47.89	29.75	43.81	52.6	43.4	Tsc2
ENSMUSG00000002500	0	0	0	0.07	0.28	0.28	0	0.15	0.82	0.21	0.32	0.39	Rpl3l
ENSMUSG00000002504	281.62	159.61	53.13	113.87	65.84	82.11	111.39	73.81	145.65	104.14	112.1	97.02	Slc9a3r2
ENSMUSG00000002524	352.27	322.62	399.54	315.11	296.01	308.06	344.27	340.28	303.22	314.22	320.01	337.66	Puf60
ENSMUSG00000002546	20.12	26.83	6.7	34.86	22.91	22.01	28.95	20.99	18.97	22.27	29.92	23.78	Golga2
ENSMUSG00000002550	106.38	80.58	94.19	110.63	101.29	98.5	108.43	114.41	102.81	116.03	116.52	102.87	Uck1
ENSMUSG00000002565	5.53	9.27	0	8.28	3.65	4.01	9.15	8.19	9.01	5.37	6.61	7.39	Scin
ENSMUSG00000002578	4.42	0.99	13.93	9.07	4.79	5.74	10.48	7.95	4.17	3.24	7.87	4.92	Ikzf4
ENSMUSG00000002580	218.29	223.16	143.12	124.76	167.54	149.67	128.67	141.22	185.24	178.28	136.24	165.97	Mien1
ENSMUSG00000002588	0	0	0	4.81	0.08	0	0	2.18	0	0.03	1.1	0.03	Pon1
ENSMUSG00000002602	97.66	112.22	90.5	122.71	130.04	142.45	103.77	98.36	92.42	106.41	115.07	102.59	Axl
ENSMUSG00000002603	3.24	6.88	0	3.75	4.08	1.88	4.2	0.95	2.8	3.1	2.63	3.11	Tgfb1
ENSMUSG00000002608	28.96	39.04	36.36	34.47	27.77	31.74	37.82	34.86	24.07	24.81	24.73	26.37	Ccdc97
ENSMUSG00000002617	11.85	7.91	2.19	14.04	13.36	14.31	18.85	15.36	11.33	11.73	12.55	11.64	Zfp40
ENSMUSG00000002625	180.75	154.86	117.94	182.45	146.03	155.9	161.69	138.57	114.57	126.74	179.57	139.5	Akap8l
ENSMUSG00000002633	0	0.38	0	0.06	0.08	0.02	0.02	0.04	0.08	0.12	0.18	0.22	Shh
ENSMUSG00000002635	55.64	69.6	78.2	42.18	41.3	50.94	51.42	41.47	40.19	41.49	54.24	45.67	Pdcd2l
ENSMUSG00000002658	67.01	54.19	91.22	67.73	70.31	76.12	77.66	69.26	74.54	76.16	81.45	74.73	Gtf2f1
ENSMUSG00000002660	208.35	204.98	221.03	145.07	181.37	172.99	141.58	167.27	168.82	195.58	171.59	172.37	Clpp
ENSMUSG00000002661	100.93	57.57	111.02	53.89	82.4	73.88	45.99	63.14	74.2	81.66	70.56	66.31	Alkbh7
ENSMUSG00000002664	0	0	0	0.26	0.25	0.47	0.2	0	0.5	0.19	0.22	0	Pspn
ENSMUSG00000002668	9.27	0	0	0.46	0.25	0	0.73	0	0.2	0.16	0.38	0.4	Dennd1c
ENSMUSG00000002679	37.65	24.67	51.09	33.46	31.57	34.44	28.27	35.95	40.11	39.38	37.03	33.32	Med6
ENSMUSG00000002688	12.18	28.65	11.99	29.96	26.92	30.52	22.93	25.36	17.02	24	29.48	20.19	Prkd1
ENSMUSG00000002699	6.7	0	0	0.67	0.45	0.59	1.25	0.85	0.96	0.79	0.7	3.42	Lcp2
ENSMUSG00000002718	22.81	22.26	21.17	49.32	34.8	35.79	46.73	41.35	36.14	32.91	49.47	40.42	Cse1l
ENSMUSG00000002728	122.04	101.45	143.55	78.47	75.14	79.83	77.33	82.31	82.48	83.45	85.58	89.03	Naa20
ENSMUSG00000002731	14.96	28.91	20.96	23.13	24.84	26.35	23.7	19.97	22.61	21.32	25.4	24.66	Prkra
ENSMUSG00000002732	41.21	47.76	9.61	17.65	23.3	23.6	13.05	15.16	26.14	25.46	27.04	18.45	Fkbp7
ENSMUSG00000002733	26.33	30.62	13.13	25.87	22	24.68	29.24	28.43	28.68	23.62	25.03	24.04	Plekha3
ENSMUSG00000002741	18.57	42.74	18.08	29.28	22.27	32.45	23.04	35.78	26.88	22.31	18.89	31.37	Ykt6
ENSMUSG00000002748	24.23	25.64	40.54	32.57	19.42	23.8	31.75	30.45	18.25	20.05	27.16	22.07	Baz1b
ENSMUSG00000002763	55.22	54.92	70.92	64.97	49.21	61	57.53	52.92	41.7	55.44	53.06	53.74	Pex6
ENSMUSG00000002767	125.39	47.97	154.32	65.67	83.01	82.91	80.4	85.08	90.27	90.39	74.68	74.04	Mrpl2
ENSMUSG00000002768	211.63	176.52	145.76	112.25	125.39	123.48	128.25	166.2	160.78	163.92	123.18	168.79	Mea1
ENSMUSG00000002769	0	0	0	4.71	0.79	0.6	0.59	1.73	0.72	0.77	0.65	0.78	Gnmt
ENSMUSG00000002771	0.44	0.11	3.04	0.64	0.41	0.45	0.88	0.63	0.26	0.58	0.38	0.86	Grin2d
ENSMUSG00000002778	94.77	104.15	88.91	78.57	107.52	78.55	92.61	93.7	79.15	80.45	87.7	77.44	Kdelr1
ENSMUSG00000002781	12.54	14.01	12.73	10.67	11.97	10.52	8.89	10.23	10.27	8.83	9.77	12.17	Tmem143
ENSMUSG00000002797	9.04	5.17	1.99	7.28	10.76	6.6	7.76	7.67	9.89	6.8	8.9	10.4	Ggct
ENSMUSG00000002799	54.82	26.87	12.85	25.75	9.12	17.01	26.52	14.46	19.05	9.99	16.74	14.96	Jag2
ENSMUSG00000002803	49.47	62.4	35.78	54.15	43.47	47.27	56.64	61.23	45.72	41.5	52.53	49.48	Btbd6
ENSMUSG00000002804	31.22	79.14	143.22	63.17	59.85	57.77	86.57	83.98	104.87	74.45	83.36	94.52	Nudt14
ENSMUSG00000002808	169.55	200.56	131.86	173.09	207.95	205.1	160.66	142.21	155.42	182.18	183.47	160.41	Epdr1
ENSMUSG00000002812	67.27	59.62	51.97	98.86	68.29	86.57	102.21	92.75	61.55	67.06	82.57	64.57	Flii
ENSMUSG00000002814	6	0	1.02	11.23	6.73	9.48	12.14	9.11	6.54	6.46	10.66	7.12	Top3a
ENSMUSG00000002820	43.79	32.1	35.51	38.43	30.29	36.31	33.72	39.8	36.95	39.8	40.63	32.72	Atg4d
ENSMUSG00000002825	11.84	43.74	52.59	25.41	27.02	30.23	31.6	37.96	35.68	33.02	26.37	30.67	Qtrt1
ENSMUSG00000002831	0.05	0.03	4.74	1.04	0.79	0.51	0.49	0.97	0.35	0.22	0.78	0.9	Plin4
ENSMUSG00000002833	98.76	193.08	157.81	166.97	115.57	127.91	158.35	158.54	131.87	128.94	164.05	143.68	Hdgfl2
ENSMUSG00000002835	18.06	14.08	17.41	20.15	11.54	13.13	23.06	25.89	15.33	19.24	19.29	19.3	Chaf1a
ENSMUSG00000002844	73.9	76.55	132.81	114.46	118.55	120.35	121.21	108.34	112.31	124.51	131.35	117.07	Adprh
ENSMUSG00000002845	98.16	34.68	63.1	71.25	58.36	66.78	56.3	56.05	45.09	52.09	67.77	45.42	Tmem39a
ENSMUSG00000002846	4.5	7.83	5.68	6.25	6.89	6.3	7.23	7.01	5.36	6.74	7.2	6.79	Timmdc1
ENSMUSG00000002847	0	13.1	0	5.59	5.8	2.87	4.08	4.31	6.42	7.78	3.98	2.42	Pla1a
ENSMUSG00000002870	4.86	0	0	7.04	5.71	5.13	6.66	14.2	8.08	6.36	6.69	6.58	Mcm2
ENSMUSG00000002871	119.59	48.76	90.05	102.38	106.73	100.96	97.89	88.87	82.08	87.6	98.67	87.48	Tpra1
ENSMUSG00000002881	35.67	20.83	33.34	31.41	28.26	21.99	31.14	26.11	34.35	24.81	24.49	32.53	Nab1
ENSMUSG00000002885	92.83	58.45	76.43	89.92	72.51	91.46	107.18	74.97	81.58	78.92	104.88	81.1	Adgre5
ENSMUSG00000002897	10.9	26.35	11.43	34.8	26.39	28.06	24.55	17.45	18.5	26.28	21.16	20.65	Il17ra
ENSMUSG00000002900	0	10.84	1.72	22.3	9.35	11.72	23.78	19.74	10.48	8.45	17.37	13.65	Lamb1
ENSMUSG00000002908	3.15	5.94	15.48	7.71	9.13	10.43	9.87	12.29	10.6	8.05	11.11	9.28	Kcnn1
ENSMUSG00000002910	43.58	58.76	3.66	20.6	26.33	25.73	16.56	19.16	19.05	26.69	25.27	21.4	Arrdc2
ENSMUSG00000002930	0	0	0	0.07	0.31	0.66	0	0.08	0.14	0.06	0.1	0.29	Ppp1r17
ENSMUSG00000002944	7.91	0	6.49	6.87	1.3	4.04	15.43	5.72	5.3	3.43	4.04	4.77	Cd36
ENSMUSG00000002948	74.53	53.21	58.09	73.37	74.06	72.2	75.35	61.45	71.96	66.38	82.5	71.02	Map2k7
ENSMUSG00000002949	42.01	24.7	29.33	53.76	42.47	42.85	39.8	38.55	40.71	39.49	60.23	44.52	Timm44
ENSMUSG00000002957	58.57	33.17	44.66	48.89	32.32	45.02	47.24	43.16	32.37	32.22	40.73	41.68	Ap2a2
ENSMUSG00000002963	58.48	37.59	111.36	49.33	56.05	48.14	52.5	54.09	55.06	54.66	60.06	48.57	Pnkp
ENSMUSG00000002968	106.9	69.36	139.29	113.05	91.05	108.26	124.87	122.14	80.68	83.77	90.56	90.19	Med25
ENSMUSG00000002980	86.53	53.25	39.63	90.48	50.02	65.16	71.55	48.09	89.22	66.83	68.49	63.91	Bcam
ENSMUSG00000002981	321.62	257.27	294.96	387.43	359.03	394.57	347.14	329.94	290.62	340.96	349.4	338.74	Clptm1
ENSMUSG00000002983	8.95	8.1	0.11	12.01	9.97	10.42	7.1	13.79	10.26	6.27	8.73	8.03	Relb
ENSMUSG00000002984	128.57	135.49	134.33	103.17	103.17	115.45	114.86	106.25	89.94	106.27	101.68	104.42	Tomm40
ENSMUSG00000002985	48497.5	44913	50486.7	33049.5	45345.2	42427	31311.3	33628	38376.3	46796.6	34701.5	36748.6	Apoe
ENSMUSG00000002992	0	0	0	0.54	0.17	0.7	0.29	0	1.04	0.27	0.32	0.28	Apoc2
ENSMUSG00000002996	73.07	34.79	54.61	88.06	77.72	87.71	89.64	84.15	74.71	78.58	111.76	88.55	Hbp1
ENSMUSG00000002997	2.64	11.71	8.89	14.3	9.03	10.64	28.06	15.87	14.48	9.51	15.05	18.34	Prkar2b
ENSMUSG00000003031	8.99	19.65	20.99	14.43	11.08	14.91	14.9	16.51	11.1	16.74	13.07	12.39	Cdkn1b
ENSMUSG00000003032	10.98	7	1.02	5.46	3.79	3.25	6.96	3.73	5.35	5.51	2.95	2.71	Klf4
ENSMUSG00000003033	64.5	75.94	139.3	136.41	107.23	125.48	132.25	136.32	116.83	112.29	133.14	123.22	Ap1m1
ENSMUSG00000003037	48.03	46.34	64.04	40.62	40.65	41.25	37.63	54.19	42.85	44.23	42.87	42.64	Rab8a
ENSMUSG00000003038	458.02	485.52	522.73	380.09	432.03	411.71	476.54	603.4	530.81	484.8	479.33	527.14	Hmgn2
ENSMUSG00000003039	60.16	53.76	63.77	55.35	41.2	57.16	49.98	60.12	67.15	52.37	46.68	64.2	Fam32a
ENSMUSG00000003051	0	0	0.07	0.73	0.22	0.42	0.34	0.34	0.29	0.29	0.12	0.11	Elf3
ENSMUSG00000003053	0	0	0	0	0	0	0.03	0	0	0	0	0	Cyp2c29
ENSMUSG00000003062	116.97	69.79	100.28	94.99	89.84	101.83	107.1	111.3	110.68	98.22	102.18	106.5	Stard3nl
ENSMUSG00000003068	82.2	46.83	158.88	50.68	61.5	43.45	79.49	48.24	55.05	50.06	61.43	43.94	Stk11
ENSMUSG00000003070	30.68	26.61	24.49	25.13	30.96	28.48	24.7	21.09	19.07	30.76	25.27	18.78	Efna2
ENSMUSG00000003072	426.52	343.86	506.13	394.41	469.76	424.23	352.19	412.45	422.48	446.39	387.64	442.02	Atp5d
ENSMUSG00000003099	133.46	119.19	128.22	133.88	116.76	106.82	116.17	126.51	101.86	98.06	115.7	120.38	Ppp5c
ENSMUSG00000003119	7.78	2.59	4.34	10.89	8.14	7.48	10.57	7.6	5.69	7.58	11.18	9.01	Cdk12
ENSMUSG00000003123	22.35	10.99	27.96	24.69	22.67	20.04	20.34	14.63	12.59	13.98	19.55	16.31	Lipe
ENSMUSG00000003131	68.61	98.97	79.74	103.36	70.65	74.33	115.61	107.17	90.8	79.44	101.12	100.62	Pafah1b2
ENSMUSG00000003134	3.06	11.33	2.55	5.17	4.52	4.09	5.55	4.71	3.95	4.54	4.25	6.54	Tbc1d8
ENSMUSG00000003135	10.11	16.39	12.78	20.99	17.23	17.6	21.58	19.1	18.13	14.22	16.73	15.32	Cnot11
ENSMUSG00000003153	10.45	7.58	7.56	11.26	8.12	11.54	11.38	12.72	7.3	11.87	12.05	9.45	Slc2a3
ENSMUSG00000003154	16.43	16.24	16.04	21.52	11.84	16.81	18.33	16.72	9.56	11.21	12.98	11.36	Foxj2
ENSMUSG00000003161	252.31	203.66	200.51	166.26	208.85	191.24	207.95	203.78	249.83	198.66	206.36	231.78	Sri
ENSMUSG00000003166	75.45	78.37	66.28	97.84	76.01	84.59	85.66	81.95	61.19	73.3	86.52	74.49	Dgcr2
ENSMUSG00000003184	122.65	132.58	120.72	105.38	121.79	110.99	97.1	101	95.83	117.72	118.57	88.12	Irf3
ENSMUSG00000003190	32.27	8.26	16.85	23.06	15.92	16.08	14.46	19.89	15.54	21.28	17.79	12.61	Bcl2l12
ENSMUSG00000003198	5.29	16.08	9.93	6.4	7.95	9.12	9.62	7.76	7.97	9.6	9.11	7.17	Zfp959
ENSMUSG00000003199	189.75	133.68	217.57	130.85	126.23	125.32	134.34	133.61	141.58	136.48	131.21	137.9	Mpnd
ENSMUSG00000003200	69.06	41.67	79.44	81.43	72.17	79	89.05	84.31	77.67	76.28	81.79	76.08	Sh3gl1
ENSMUSG00000003206	0	0	0	0.41	0	0.06	0	0	0	0.29	0.4	0.48	Ebi3
ENSMUSG00000003208	6.91	1.66	19.14	17.74	18.5	18.63	17.09	16.02	14.14	19.22	20.09	17.81	Yju2
ENSMUSG00000003226	6.43	8.63	16.24	35.6	18.92	22.78	33.23	27.15	14	13.89	27.07	18.87	Ranbp2
ENSMUSG00000003227	4	0	3.99	1.51	1.63	1.63	1.14	4.75	2.19	1.94	0.85	0.74	Edar
ENSMUSG00000003228	4.74	0.01	0.08	1.72	0.94	0.8	1.83	0.43	0.96	1	1.27	1.07	Grk5
ENSMUSG00000003233	22.3	16.53	21.47	35.84	19.74	29.4	36.2	35.26	14.85	19.66	25.46	19.21	Dvl3
ENSMUSG00000003234	84.38	86.98	87.13	96.42	84.97	113.54	100.61	107.27	85.82	90.95	97.87	94.57	Abcf3
ENSMUSG00000003235	65.08	72.52	38.76	64.65	49.01	56.17	66.63	72.49	68.57	48.27	58.69	57.68	Eif2b5
ENSMUSG00000003269	129.52	82.24	62.48	111.48	104.43	105.88	94.04	118.24	90.1	110.04	92.63	109.42	Cyth2
ENSMUSG00000003271	0.65	0	0	0.17	0.3	0.33	0.32	0.19	0.07	0.43	0.17	0.22	Sult2b1
ENSMUSG00000003273	58.61	25.35	14.39	35.86	41.93	37.17	28.93	24.25	25.7	44.52	33.81	39.42	Car11
ENSMUSG00000003279	262.92	171.12	154.57	212.92	165.15	192.06	175.89	155.68	111.96	162.76	193.74	144.81	Dlgap1
ENSMUSG00000003282	0.33	4.84	0	0.26	0.03	0.27	0.35	0	0.05	0.16	0.18	0.16	Plag1
ENSMUSG00000003283	0	0	0	0.26	0.31	0.26	0.33	0	0.92	0.54	0.45	0.8	Hck
ENSMUSG00000003299	116.23	187.26	109.94	102.61	116.64	110.76	101.01	94.55	102.23	116	99.07	101.36	Mrpl4
ENSMUSG00000003308	49.7	16.27	50.48	67.54	51.83	65.42	59.71	69.41	59.72	62.43	55.75	58.7	Keap1
ENSMUSG00000003309	0	0	0	0.41	0	0	0	0	0.04	0	0	0.09	Ap1m2
ENSMUSG00000003316	89.75	125.28	84.61	164.99	98.04	123.25	172.72	133.42	85.71	91.46	135.56	101.86	Glg1
ENSMUSG00000003341	0	0	0	0.09	0.22	0	0.08	0	0.03	0	0.09	0.08	Atp8b3
ENSMUSG00000003344	24.55	71.05	53.95	60.17	53.96	66.97	53.87	61.31	43.75	47.7	50.79	56.31	Btbd2
ENSMUSG00000003345	64.31	109.99	90.46	107	71.78	93.2	96.85	111.55	97.89	86.65	79.39	112.63	Csnk1g2
ENSMUSG00000003346	137.86	111.43	85.63	91.32	106.12	96.77	87.34	96.31	106.19	103.87	88.82	105.69	Abhd17a
ENSMUSG00000003348	43.91	24.45	32.02	29.77	28.67	31.96	27.97	30.51	26.12	25.99	28.78	21.09	Mob3a
ENSMUSG00000003352	0	7.37	2.53	2.89	3	1.98	3.13	1.12	1.1	2.4	2.62	2.52	Cacnb3
ENSMUSG00000003354	43.57	77.67	98.98	86.87	49.48	64.02	124.45	110.95	90.3	61.54	92.32	93.12	Ccdc65
ENSMUSG00000003355	4.04	8.39	23.36	6.23	8.41	9.88	11.68	12.2	10.76	11.61	6.49	11.18	Fkbp11
ENSMUSG00000003360	14.8	37.31	19.21	13.2	9.97	15.2	15.18	11.43	7.89	10.6	13.73	7.51	Ddx23
ENSMUSG00000003363	140.29	124.42	103.83	151.73	157.58	165.91	142.66	146.19	139.86	148.01	143.69	142.44	Pld3
ENSMUSG00000003378	21.81	12.59	14.79	23.47	19.34	19.89	18.55	17.58	9.94	15.67	25.03	12.98	Grik5
ENSMUSG00000003379	6.93	8.22	0.92	0.79	0.31	1.09	0.47	0.8	3.26	1	0.94	0.76	Cd79a
ENSMUSG00000003380	777.03	617.87	802.82	458.02	664.12	530.54	482.54	544.62	662.42	645.35	529.34	615.96	Rabac1
ENSMUSG00000003382	0.7	0.89	9.73	13.6	7.68	12.23	10.74	8.31	7.29	8.57	10.72	9.16	Etv3
ENSMUSG00000003402	70.66	88.79	98.14	133.04	106.4	129.16	118.5	103.42	99.05	124.86	122.24	108.11	Prkcsh
ENSMUSG00000003410	2	1.1	0.82	0.81	2.1	0.74	1.07	1.01	0.92	0.75	1.5	1.19	Elavl3
ENSMUSG00000003411	15.26	0	8.56	4.82	3.98	3.28	1.49	4.29	2.74	2.41	4.92	6.7	Rab3b
ENSMUSG00000003418	2.76	9.1	6.12	5.44	0.73	1.98	5.05	2.09	2.92	2.54	2.85	1.08	St8sia6
ENSMUSG00000003420	258.49	77.71	173.89	140.14	136.71	133.18	110.52	107.93	166.98	142.87	131.38	115.58	Fcgrt
ENSMUSG00000003421	117.86	81.08	23.26	63.41	67.33	71.75	66.45	62.67	67.67	82.99	69.83	75.76	Nosip
ENSMUSG00000003423	49.1	44.88	46.46	35.2	37.36	41.18	35.32	47.77	44.58	38.95	34.29	37.86	Pih1d1
ENSMUSG00000003429	168.1	231.8	184.85	155.56	201.14	171.16	173.26	213.33	267.57	227.53	178.74	242.79	Rps11
ENSMUSG00000003435	59.44	42.94	47.53	84.23	54.92	67.36	89.43	72.84	57.02	57.72	78.3	76.49	Supt5
ENSMUSG00000003436	2.33	0	22.89	3.53	1.04	1.09	2.2	5.09	1.2	2.05	2.77	4.31	Dll3
ENSMUSG00000003437	65.36	65.8	95.65	96.05	72.85	77.75	106.37	96.05	93.48	75.19	103.52	98.07	Paf1
ENSMUSG00000003438	114.79	147.9	77.58	94.52	107.45	102.51	91.2	93.23	102.25	115.9	94.89	102.7	Timm50
ENSMUSG00000003444	60.08	22.74	18.17	23.7	31.97	32.79	28.4	29.79	36.11	33.18	31.16	34.3	Med29
ENSMUSG00000003452	17.55	19.51	31.01	42.82	31.84	40.33	36.11	35.19	22.19	30.88	43.68	27.34	Bicd1
ENSMUSG00000003458	122.56	41.2	61.05	112.82	79.88	97.63	106.89	91.14	69.74	88.34	96.67	80.12	Ncstn
ENSMUSG00000003464	109.57	113.3	104.02	111.35	109.09	118.6	107.23	108.01	102.33	106.26	116.69	109.04	Pex19
ENSMUSG00000003469	1.61	2.01	9.78	7.43	5.47	4.73	7.89	9.71	2.35	3.97	4.83	5.37	Phyhip
ENSMUSG00000003476	0	0	0	6.29	0.14	0.09	0.17	0.46	0	0.04	1.13	0.07	Crhr2
ENSMUSG00000003477	4.79	8.75	0	15.51	5.32	1.79	1.02	2.52	4.23	3.13	7.27	5.87	Inmt
ENSMUSG00000003484	0	0	0	0.72	0.04	0.57	1.09	0	1.43	1.07	0.14	0.42	Cyp4f18
ENSMUSG00000003500	28.07	11.63	19.57	20.37	12.08	20.1	23.39	19.27	22.73	17.38	18.88	16.12	Impdh1
ENSMUSG00000003505	0	0	0	0	0	0	0	0	0	0	0.07	0	Psg18
ENSMUSG00000003518	21.36	17.39	25.01	13.09	19.05	10.26	16.35	13.88	15.82	13.84	12.49	13.1	Dusp3
ENSMUSG00000003526	129.66	79.71	130.24	176.8	186.4	164.22	137.05	134.36	143.27	166.58	204.51	173.49	Prodh
ENSMUSG00000003527	41.02	9.91	27.29	35.12	29.63	38.23	34.85	28.56	36.62	34.12	47.47	38.86	Ess2
ENSMUSG00000003528	94	87.94	165.74	119.21	112.41	135.89	115.34	139.46	124.24	136.76	123.94	125.8	Slc25a1
ENSMUSG00000003531	245.76	284.37	217.35	184.46	202.26	205.73	210.5	228.54	241.11	222.06	196.74	253.33	Dgcr6
ENSMUSG00000003534	129.67	207.59	287.63	304.7	223.79	251.57	364.39	320.13	206.58	213.68	232.55	221.96	Ddr1
ENSMUSG00000003541	36.51	30.61	26.09	16.01	16.09	15.49	22.76	17.64	36.98	19.9	26.17	16.27	Ier3
ENSMUSG00000003545	0.64	0.15	0.41	1.32	0.71	1.62	1.81	0.53	0.91	0.65	0.79	0.76	Fosb
ENSMUSG00000003546	29.1	18.41	29.13	29.83	22.69	25.68	24.38	24.51	24.11	22.85	21.88	22.76	Klc4
ENSMUSG00000003549	85.82	63.61	56.91	45.97	62.86	57.94	45.08	75.21	61.66	75.93	62.78	56.39	Ercc1
ENSMUSG00000003555	0	0	0	0.16	0	0.03	0	0	0.1	0	0.07	0.44	Cyp17a1
ENSMUSG00000003559	68.56	65.55	80.94	74.46	90.03	88.04	66.82	79.12	68.67	76.56	80.85	83.74	As3mt
ENSMUSG00000003573	28.92	14.18	34.13	19.23	24.9	20.43	19.37	25.02	13.25	17.98	11.58	16.75	Homer3
ENSMUSG00000003575	11.21	1.97	11.95	15.27	10.54	10.98	12.57	11.69	7.88	8.59	10.88	8.7	Crtc1
ENSMUSG00000003581	251.66	192.93	226.73	217.74	270.83	256.14	190.42	180.13	182.65	258.03	218.77	197.54	Rnf215
ENSMUSG00000003585	55.75	32.25	30.57	43.68	60.82	56.33	36.06	31.21	28.32	41.2	46.16	40.11	Sec14l2
ENSMUSG00000003604	9.33	6.81	35.77	11.64	10.75	9.23	7.91	12.73	10.29	8.87	8.56	9.28	Aven
ENSMUSG00000003617	26.14	14.74	34.8	62.43	23.6	26.68	60.9	51.54	50.79	31.65	55.67	41.14	Cp
ENSMUSG00000003623	90.83	81.16	68.38	83.81	90.22	89.99	85.21	90.41	68.59	78.87	90.43	66.77	Crot
ENSMUSG00000003644	41.83	32.38	21.96	56.05	36.77	46.94	95.36	73.81	54.25	47.15	74.33	62.68	Rps6ka1
ENSMUSG00000003657	9.63	9.61	10.44	2.79	5.48	4.86	3.88	5.03	4.92	4.1	5.78	11	Calb2
ENSMUSG00000003660	31.19	46.94	37.6	71.1	38.72	48.85	72.32	59.65	37.44	34.87	54.83	48.52	Snrnp200
ENSMUSG00000003662	75.79	36.4	116.39	54.83	57.75	61.4	62.34	75.37	69.9	65.45	63.78	61.15	Ciao1
ENSMUSG00000003665	0	0	0	0.21	0.06	0.11	0.16	0.1	0.03	0	0.21	0.06	Has1
ENSMUSG00000003680	25.77	63.34	21.04	21.67	16.15	23.18	24.08	22.16	17.33	21.32	21.68	17.97	Taf6l
ENSMUSG00000003721	42.56	70.19	54.85	65.04	49.85	50	54.46	60.88	54.02	50.65	49.81	45.42	Insig2
ENSMUSG00000003731	9.42	22.49	4.71	15.07	9.78	14.66	15.16	15.73	10.06	10.45	15.26	13.07	Kpna6
ENSMUSG00000003746	4.12	19.04	15.48	23.7	9.99	11.24	19.41	17.85	10.96	8.51	14.25	11.43	Man1a
ENSMUSG00000003752	0	13.4	7.59	9.43	5.27	9.43	8.11	8.35	5.63	6.55	6.9	5.71	Itpkc
ENSMUSG00000003762	32.17	46.91	71.61	47.43	34.48	41.5	55.51	51.92	40.38	40.53	44.33	48.14	Coq8b
ENSMUSG00000003778	65.29	39.69	83.38	71.81	57.86	63.29	78.76	68.4	56.37	61.47	77.87	56.33	Brd8
ENSMUSG00000003779	5.89	0	0	1	1.35	0.92	0.79	3.35	0.64	0.53	0.85	1.22	Kif20a
ENSMUSG00000003808	39.97	32.92	27.01	49.01	42.42	48.18	46.04	45.13	42.08	44.14	48.93	43.74	Farsa
ENSMUSG00000003809	55.91	101.75	72.93	64.36	69.39	67.77	70.41	70.08	63.85	61.03	72.16	68.9	Gcdh
ENSMUSG00000003810	11.71	9.26	14.25	25.21	14.46	15.92	19.6	24.2	11.61	12.85	16.47	17.02	Mast2
ENSMUSG00000003812	7.64	16.95	6.79	11.92	11.87	16.01	10.36	10.94	12.39	13.78	12.04	12.19	Dnase2a
ENSMUSG00000003813	145.93	200.48	141.34	133.87	112.11	124.21	136.27	141.11	124.03	118.41	118.94	110.69	Rad23a
ENSMUSG00000003814	325.75	386.9	382.96	547.36	477.58	494.55	515.11	499.15	371.24	486.36	435.84	412.91	Calr
ENSMUSG00000003824	0	2.49	9.05	4.29	4.48	3.33	4.54	7.11	7.38	5.49	3.57	6.11	Syce2
ENSMUSG00000003847	6.93	15.53	11.98	13.19	10.73	10.38	12.26	7.88	5.55	7.74	10.02	8.94	Nfat5
ENSMUSG00000003848	65.42	19.03	68.63	41	36.37	39.76	36.28	43.72	37.16	41.03	34.65	32.98	Nob1
ENSMUSG00000003849	48.05	31.43	51.32	53.1	44.84	47.45	32.63	50.67	55.01	42.3	44.68	46.83	Nqo1
ENSMUSG00000003863	1.9	4.84	0.87	5.33	4.44	4.17	7.22	6.12	4.7	6.18	3.66	5.37	Ppfia3
ENSMUSG00000003865	37	23.95	21.57	62.65	43.21	49.29	50.24	42.19	30.6	41.99	51.17	37.54	Gys1
ENSMUSG00000003868	109	151.38	211.17	114.55	100.1	99.79	164.97	152.26	135.65	114.66	127.62	142.77	Ruvbl2
ENSMUSG00000003872	6.26	13.54	20.96	4.13	4.25	6.39	2.83	5.21	2.81	7.52	3.15	4.7	Lin7b
ENSMUSG00000003873	194.96	165.08	205.51	122.04	136.69	138.91	102.19	135.96	137.52	168.77	119.14	143.91	Bax
ENSMUSG00000003882	0	0	0	0.35	0.12	0.75	0.54	0.35	0.43	0.2	0.23	0.25	Il7r
ENSMUSG00000003923	18.78	122.05	35.94	51.68	34.98	40.08	43.98	55.57	54.79	51.35	41.7	43.51	Tfam
ENSMUSG00000003929	5.2	3.92	6.05	5.93	6.08	5.49	5.49	4.65	3.63	3.77	5.99	5.93	Zfp81
ENSMUSG00000003934	2.66	6.53	0.74	4.28	10.21	7.41	6.34	8.63	6.62	7.76	4.26	5.91	Efnb3
ENSMUSG00000003948	0.08	5.35	3.38	15.52	10.17	15.08	11.25	16.64	14.84	12.97	11.47	17	Mmd
ENSMUSG00000003949	28.31	39.66	28.32	56.2	36.25	43.34	48.08	54.54	29.85	33.65	44.6	32.78	Hlf
ENSMUSG00000003955	144.44	196.14	286.16	151.03	219.59	181.04	159.91	170.48	210.53	215.52	173.2	208.04	Fam162a
ENSMUSG00000003970	165.39	226.17	240.92	163.52	202.6	187.88	182.25	217.69	272.55	246.41	182.43	228.51	Rpl8
ENSMUSG00000003974	78.59	108.32	62.18	190.16	180.62	188.96	156.45	155.57	116.86	144.15	150.9	106.23	Grm3
ENSMUSG00000003992	187.69	186.02	179.15	180.26	165.84	172.35	177.87	172.16	152.83	160.83	168.22	144.03	Ssbp2
ENSMUSG00000004018	9.47	11.34	8.79	8.88	6.98	8.88	8.93	11.54	8.49	9.4	7.65	8.73	Fancl
ENSMUSG00000004031	13.94	19.54	7.45	21.97	18.41	21.55	14.53	12.53	12.15	17.09	22.61	19.58	Brinp2
ENSMUSG00000004032	1210.96	1144.73	935.21	961.16	1461.38	1162.51	748.54	987.11	1169.81	1300.39	1181.17	1246.66	Gstm5
ENSMUSG00000004035	37.7	42.17	43.05	38.3	48.23	42.75	38.96	44.17	58.26	43.78	43.37	52.15	Gstm7
ENSMUSG00000004038	0.07	0	0	0.05	0.15	0.05	0.09	0	0.1	0.16	0	0.08	Gstm3
ENSMUSG00000004040	105.25	107.11	167.5	142.06	110.65	146.49	150.84	121.68	94.66	95.48	133.84	114.79	Stat3
ENSMUSG00000004043	8.69	16.43	9.47	10.15	9.67	7.64	5.28	7.3	6.43	5.75	7.69	8.66	Stat5a
ENSMUSG00000004044	16.24	35.14	46.68	54.87	19.62	40.83	45.96	46.86	53.89	34.65	26.54	53.05	Cavin1
ENSMUSG00000004054	39.18	10.91	35.7	29.73	17.03	24.26	32.64	26.85	21.75	21.3	20.65	23.33	Map3k11
ENSMUSG00000004056	90.69	100.2	118.95	158.4	133.81	117.23	109.04	143.65	102.94	93.77	98.26	98.36	Akt2
ENSMUSG00000004069	80	26.37	34.64	91.44	68.1	70.51	93.14	88.54	71.06	67.02	83.23	80.57	Dnaja3
ENSMUSG00000004070	91.05	26.38	65.93	63.62	66.8	60.12	65.98	77.18	71.11	68.95	68.19	70.16	Hmox2
ENSMUSG00000004071	137.35	138.03	73.05	159.45	148.46	162.98	149.64	163.23	125.29	146.38	170.75	143.43	Cdip1
ENSMUSG00000004085	11.2	1.19	6.28	13.9	5.77	8.2	11.38	8.18	8.5	7.26	9.49	8.26	Map3k20
ENSMUSG00000004096	103.64	115.49	174.63	122.81	149.44	136.91	133.3	161.46	161.41	142.18	138.46	158.53	Cwc15
ENSMUSG00000004098	15.58	30.15	14.45	33.04	16.94	20.26	37.85	20.56	15.31	14.46	26.73	20.77	Col5a3
ENSMUSG00000004099	3.09	5.14	0.57	18.09	10.19	12.12	13.44	16.51	9.17	7.1	13.66	13.94	Dnmt1
ENSMUSG00000004100	12.83	36.29	27.63	29.76	26.15	21.33	23.11	24.92	24.41	26.11	22.33	18.97	Ppan
ENSMUSG00000004105	8.16	16.05	5.91	43.38	20.78	17.03	29.55	32.37	31.48	18.3	36.19	25.21	Angptl2
ENSMUSG00000004110	0	2.42	0.02	1.91	0.87	1.09	2.01	1.95	0.79	1.3	2.56	1.55	Cacna1e
ENSMUSG00000004113	0	0	0	0.1	0.16	0.12	0.26	0.19	0.53	0.12	0.07	0.19	Cacna1b
ENSMUSG00000004127	3.65	8.59	10.07	6.67	7.96	7.63	8.34	11.97	12.08	10.62	12.29	10.1	Trmt10a
ENSMUSG00000004151	46.75	45.66	39.62	37.47	30.41	30.49	30.87	34.43	27.02	27.39	35.9	34.29	Etv1
ENSMUSG00000004187	32.12	30.6	39.31	37.04	35.25	33.77	31.05	25.7	20.24	28.97	29.75	26.47	Kifc2
ENSMUSG00000004207	1189.92	885.43	1146.97	1346.74	1325.66	1080.64	1406.14	1142.03	996.67	1143.78	1306.16	876.22	Psap
ENSMUSG00000004221	24.02	17.18	19.62	22.62	22.63	22.62	24.16	22.08	20.27	17.34	25.05	18.9	Ikbkg
ENSMUSG00000004231	0	0	0	0.03	0	0	0	0	0	0	0.02	0	Pax2
ENSMUSG00000004233	9.17	9.7	6.16	9.3	5.78	8.2	9.38	9.3	7.23	5.9	8.57	7.95	Wars2
ENSMUSG00000004263	6.44	11.1	7.72	10.57	8.24	6.85	10.06	6.63	3.3	6.43	8.45	4.89	Atn1
ENSMUSG00000004264	123.2	134.46	149.55	139.56	138.04	132.43	131.48	151.68	130.61	138.59	131.21	124.35	Phb2
ENSMUSG00000004266	2.01	0	0	2.47	1.71	1.65	0.91	6.89	3.52	1.9	2.03	3.93	Ptpn6
ENSMUSG00000004267	5.88	7.32	40.02	22.46	18.69	17.75	16.34	21.72	16.42	16.33	19.63	32.05	Eno2
ENSMUSG00000004268	116.08	78.06	116.56	86.7	116.26	93.06	97.1	107.89	110.94	114.82	100.2	104.87	Emg1
ENSMUSG00000004270	183.81	132.32	126.77	203.72	212.28	203.81	173.12	144.89	153.7	166.65	192.54	173.39	Lpcat3
ENSMUSG00000004285	263.01	252.07	327.9	179.72	258.09	210.88	172.04	224.08	273.64	264.38	216.92	274.98	Atp6v1f
ENSMUSG00000004296	0	0	0	0.07	0	0	0	0	0	0	0.1	0.08	Il12b
ENSMUSG00000004317	0	3.46	0.66	3.81	2.31	1.93	3.27	2.96	1.45	1.58	2.37	1.88	Clcn5
ENSMUSG00000004319	89.83	92.66	77.35	108.13	89.6	102.03	103.84	95.1	70.35	82.26	97.34	83.51	Clcn3
ENSMUSG00000004328	2.78	7.93	8.9	8.9	4.78	4.87	10.33	4.08	4.17	6.17	14.97	8.69	Hif3a
ENSMUSG00000004341	0	0	0	0.05	0.05	0	0	0	0	0.08	0.05	0	Gpx6
ENSMUSG00000004344	0	0	0	0	0	0.04	0	0	0	0	0.14	0.09	Gpx5
ENSMUSG00000004347	6.55	0.08	6.92	4.44	4.48	4.37	3.89	3.91	3.13	4.25	4.44	4.13	Pde1c
ENSMUSG00000004356	10.51	4.3	2.69	8.1	7.46	6.32	6.15	8.26	5.56	6.86	7.75	6.76	Utp20
ENSMUSG00000004359	0	0	0	0	0	0	0	0	0	0	0.13	0	Spic
ENSMUSG00000004360	33.54	34.53	7.64	21.84	21.9	21.57	19.97	27.15	18.28	21.94	20.52	17.05	9330159F19Rik
ENSMUSG00000004364	48.61	56.82	56.68	76.64	53.99	60.72	78.48	68.18	50.51	49.64	67.13	55.45	Cul3
ENSMUSG00000004366	0	0	6.69	1.64	3.09	1.01	1.28	2.71	0.69	0.27	0.43	1.96	Sst
ENSMUSG00000004371	0	0	0	0.29	0.37	0.14	0.26	0.22	0.07	0.06	0.2	0.63	Il11
ENSMUSG00000004383	4.41	9.59	3.93	8.01	7.49	6.18	5.36	5.45	3.73	5.56	6.49	5.04	Large1
ENSMUSG00000004393	45.47	78.11	76.55	77.92	62.78	76.48	70.69	67.37	69.92	77.58	74.18	78.25	Ddx56
ENSMUSG00000004394	289.66	200.73	247.74	270.06	247.78	249.61	289.66	269.26	251.72	246.84	249.36	262.42	Tmed4
ENSMUSG00000004415	0	0	3.38	5.33	4.2	2.86	9.58	4.89	3.9	3.15	5.68	5.54	Col26a1
ENSMUSG00000004446	0	0	12.71	3.17	2.05	3.63	2.78	4.59	3.11	3.93	2.98	3.39	Bid
ENSMUSG00000004451	54.69	40.02	19.91	43.13	33.39	37.87	39.28	37.48	45.55	34.27	37.56	40.2	Ralb
ENSMUSG00000004455	131.98	128.88	80.57	130.17	123.15	119.93	134.61	131.83	119.07	131.8	122.77	143.89	Ppp1cc
ENSMUSG00000004460	73.49	69.94	69.41	104.38	88.97	94.2	95.65	92.71	94.93	92.53	88.64	88.92	Dnajb11
ENSMUSG00000004462	22.37	59.42	21.91	40.58	33.28	32.96	41.01	35.56	30.91	31.33	38.1	36.18	Tbccd1
ENSMUSG00000004473	3.21	1.07	2.59	1.84	2.51	1.52	1.93	2.88	3.56	2.07	3.41	3.06	Clec11a
ENSMUSG00000004500	8.5	2.95	6.43	10.78	5.08	9.37	8.4	8.41	6.19	6.96	6.33	8.31	Zfp324
ENSMUSG00000004508	5.3	4.66	0.29	6.86	6.09	6.14	9.75	6.67	7.21	7.06	8.42	8.46	Gab2
ENSMUSG00000004530	13.87	20.52	21.23	25.29	20.73	21.38	24.13	36.55	26.79	26.01	20.63	27.54	Coro1c
ENSMUSG00000004535	122.45	150.79	147.83	165.93	129	130	175.45	171.88	138.03	127.79	172.52	141.18	Tax1bp1
ENSMUSG00000004540	0	0	0	0	0	0	0	0	0.03	0	0	0.05	Psg17
ENSMUSG00000004542	0	0	0	0	0	0	0	0	0	0	0.11	0	Psg19
ENSMUSG00000004552	0	0	0.13	0.03	0.17	0	0	0	0.37	0.41	0.3	0.05	Ctse
ENSMUSG00000004558	3276.51	3277.92	2591.03	2806.22	3373.43	3543.56	2596.06	2481.82	2597.51	3182.43	3195.47	3288.19	Ndrg2
ENSMUSG00000004561	89.57	29.39	52.07	86.98	55.07	57.78	63.51	49.84	76.28	61.75	76.08	63.6	Mettl17
ENSMUSG00000004562	46.65	58.18	52.26	69.04	60.84	61.71	52.13	52.32	32.24	48.25	51.85	48.88	Arhgef40
ENSMUSG00000004565	108.34	69.17	90.69	85.95	63.45	87.51	80.64	53.32	48.1	59.62	68.06	60.79	Pnpla6
ENSMUSG00000004567	57.66	81.22	98.3	118.96	93.77	93.87	90.61	88.77	76.38	83.28	106.45	92.27	Mcoln1
ENSMUSG00000004568	38.52	41.15	9.82	50.8	29.08	37.03	38.81	35.45	20.9	31.76	33.98	28.77	Arhgef18
ENSMUSG00000004591	38.59	56.13	49.12	48.85	34.98	38.61	47.81	42.21	32.59	31.87	38.66	32.95	Pkn2
ENSMUSG00000004609	0	0	0	0.07	0.21	0.16	0	0	0.39	0.01	0.07	0.64	Cd33
ENSMUSG00000004610	395.45	372.14	273.99	304.71	352.49	307.62	241.63	312.17	329.57	361.98	309.31	352.98	Etfb
ENSMUSG00000004612	27.82	20.15	0	1.33	4.48	3.01	2.82	2.71	4.18	3.25	11.51	5.06	Nkg7
ENSMUSG00000004626	0	15.73	4.87	23.6	11.59	10.62	15.1	14.55	12.95	9.41	12.73	12.12	Stxbp2
ENSMUSG00000004630	0	0	0	0.07	0.07	0	0	0	0	0	0.15	0.19	Pcp2
ENSMUSG00000004631	117.25	59.82	121.18	102.97	103.68	108.53	132.96	121.56	134.83	119.07	114.67	120.46	Sgce
ENSMUSG00000004633	17.05	26.7	26.05	12.93	10.01	15.65	25.26	21.03	15.12	15.37	17.44	12.46	Chn2
ENSMUSG00000004637	31.57	10.97	36.26	31.81	25.2	27.77	33.22	34.12	33.02	28.75	35.37	31.17	Wwox
ENSMUSG00000004642	47.35	60.43	35.14	57.92	49.4	51.8	50.48	52.33	45.07	50.82	48.08	49.53	Slbp
ENSMUSG00000004651	0	0	0	0	0	0.05	0	0.09	0.01	0.01	0.04	0	Tyr
ENSMUSG00000004654	0	0	0	0	0	0	0.02	0.54	0	0	0.04	0.04	Ghrhr
ENSMUSG00000004655	0	0	0	17.26	0.35	0.95	0.55	34.13	0.84	0.11	1.41	0.24	Aqp1
ENSMUSG00000004661	2.69	6.62	3.9	5.34	3.45	3.89	5	3.99	4.19	4.25	3.65	4.66	Arid3b
ENSMUSG00000004665	53.83	21.75	10.91	21.27	17.84	18.33	22.43	17.68	31.86	20.3	20.47	18.63	Cnn2
ENSMUSG00000004667	180.78	259.96	216.02	109.11	128.05	115.49	103.49	135.33	139.46	131.29	118.56	134.83	Polr2e
ENSMUSG00000004668	0	0	0.82	0.41	0.19	0.5	0.52	0.52	0.47	0.6	0.63	0.16	Abca13
ENSMUSG00000004677	8.31	10.37	3.93	17.88	18.36	13.11	17.9	14.78	8.1	10.11	14.84	11.25	Myo9b
ENSMUSG00000004698	9.34	19.51	17.94	21.62	15.62	20.52	22.62	19.34	14.84	14.04	19.62	13.46	Hdac9
ENSMUSG00000004707	0	0	0	0.2	0.31	0.04	0	0	0.17	0	0.23	0.31	Ly9
ENSMUSG00000004709	0	0.09	0	0.15	0.33	0	0.14	0	0	0.65	1.31	0.44	Cd244a
ENSMUSG00000004730	0	0	6.81	1.27	1.78	0.86	0.9	0.91	0.61	1.02	0.68	1.44	Adgre1
ENSMUSG00000004748	62.31	35.53	55.32	45.85	59.48	48.76	51.12	47.1	42.19	58.34	44.94	43.71	Mtfp1
ENSMUSG00000004768	23.85	15.22	35.47	41.54	22.97	36.47	38.09	37.14	37.83	26.27	38.69	37.67	Rab23
ENSMUSG00000004771	273	117.4	191.76	140.09	158.36	158.98	154.14	187.45	194.85	170.15	187.35	193.63	Rab11a
ENSMUSG00000004788	131.23	157.05	117.13	104.76	102.91	129.65	123.79	142.36	113.38	130.15	137.26	133.27	Eif2b2
ENSMUSG00000004789	61.93	80.21	44.12	94.15	80.29	82.33	86.71	79.28	68.81	77.53	84.23	75.33	Dlst
ENSMUSG00000004791	34.92	43.61	27.9	25.41	32.55	32.01	21.24	19.44	26.16	30.42	36.71	34.08	Pgf
ENSMUSG00000004798	13.24	25.93	39.24	50.39	26.53	37.09	61.64	47.09	35.32	28.62	43.43	39.7	Ulk2
ENSMUSG00000004814	0	0	0	0	0.17	0	0	0	0	0.18	0.47	0.14	Ccl24
ENSMUSG00000004815	29.88	13	7.96	29.34	21.25	27.71	22.58	16.55	13.52	17.98	19.84	17.28	Dgkq
ENSMUSG00000004821	0	0	0	0	0	0	0	0	0	0	0	0	Tmed11
ENSMUSG00000004837	32.31	24.44	5.11	14.58	8.1	12.89	15.56	7.75	30.56	18.09	13.68	13.14	Grap
ENSMUSG00000004842	0	0	0	0.14	0.07	0.03	0.06	0	0	0	0.18	0	Pou1f1
ENSMUSG00000004843	68.37	47.33	46.97	72.59	59.93	63.79	73.65	78.45	73	63.98	77.62	77.67	Chmp2b
ENSMUSG00000004846	51.68	32.02	21.58	69.75	51.81	56.87	58.16	51.73	45.15	50.11	55.41	45.1	Plod3
ENSMUSG00000004849	80.7	69.06	77.99	67.04	88.13	86.87	77.07	96.05	93.01	89.88	76.49	109.01	Ap1s1
ENSMUSG00000004864	0	0	0	0.77	1.16	0.82	0.05	0.46	1.08	1.56	0.31	0.2	Mapk13
ENSMUSG00000004865	21.44	47.59	19.39	32.15	20.23	21.01	28.43	24.71	24.31	27.94	27.02	22.98	Srpk1
ENSMUSG00000004872	5.29	0	1.37	2.55	3.14	3.46	4.77	2.73	2.66	4.36	4.07	2.34	Pax3
ENSMUSG00000004880	16.02	25.43	13.54	28.07	19.6	23.91	30.1	29.39	25.51	19.7	25.1	21.7	Lbr
ENSMUSG00000004885	0	0	4.03	9.11	1.95	2.13	2.4	8.18	7.81	1.13	0.75	1.54	Crabp2
ENSMUSG00000004891	18.36	13.96	10.37	16.95	6.6	11.37	19.08	15.13	15.4	12.04	9.72	11.2	Nes
ENSMUSG00000004892	1421.89	1466.27	1400.46	1893.17	1887.5	1993.1	1574.74	1428.23	1160.86	1658.18	1657.06	1393.57	Bcan
ENSMUSG00000004894	0	10.17	4.74	0.5	10.99	1.32	0.63	0.25	3.12	4.11	0.95	1.43	Hapln2
ENSMUSG00000004895	21.3	16.9	14.63	15.43	14.24	17	17.19	13.12	9.9	15.61	16.62	14.19	Prcc
ENSMUSG00000004896	16.9	32.25	35.11	28.87	25.64	21.71	26.65	24.94	20.91	25.59	24.3	23.53	Rrnad1
ENSMUSG00000004897	205.87	80.31	166.58	153.87	138.25	142.38	178.81	186.42	157.73	150.84	153.42	170.14	Hdgf
ENSMUSG00000004902	709.98	575.18	602.38	567.65	633.79	714.05	577.32	508.65	612.51	652.24	659.45	647.3	Slc25a18
ENSMUSG00000004929	15.59	16.08	42.92	47.72	29.98	53.33	44.56	52.66	41.95	40.02	39.99	43.59	Thop1
ENSMUSG00000004931	91.44	87.6	51.41	64.82	69.51	67.5	56.97	56.8	52.37	75.71	56.54	43.2	Apba3
ENSMUSG00000004933	1.5	0	7.92	3.91	3.43	2.12	2.33	4.41	3.12	4.3	3.05	5.62	Matk
ENSMUSG00000004934	37.33	21.43	46.3	34.35	28.81	34.82	30.82	41.13	29.07	27.53	29.18	29.5	Pias4
ENSMUSG00000004936	106.11	132.39	141.2	112.06	104.99	121.86	97.76	105.36	106.17	101.96	107.3	101.54	Map2k1
ENSMUSG00000004937	211.58	174.03	207.92	187.1	173.59	187.82	177.43	168.25	160.26	172.58	164.14	179.84	Sgta
ENSMUSG00000004939	0	0	0	0	0.03	0.1	0.06	0	0.03	0	0.13	0.24	Nmrk2
ENSMUSG00000004945	108.28	61.21	98.18	60.48	95.03	70.1	69.05	80.09	80.16	79.86	70.88	71.02	Tmem242
ENSMUSG00000004947	9.3	13.35	27.36	10.77	11.98	10.7	12.33	12.22	8.68	11.24	10.27	8	Dtx2
ENSMUSG00000004948	4.49	6.19	4.47	1.94	1.82	1.91	3.88	5.26	6.61	5.25	4.98	4.64	Zp3
ENSMUSG00000004951	290.54	415.56	163.79	108.41	85.52	92.77	220.5	175.45	162.27	168.21	76.34	96.05	Hspb1
ENSMUSG00000004952	15.63	11.8	33.21	28.11	23.1	24.55	32.73	23.29	22.19	16.79	24.24	25.89	Rasa4
ENSMUSG00000004961	10.5	33.56	43.93	24.57	12.32	22.26	39.37	35.07	29	20.28	23.52	32.5	Syt5
ENSMUSG00000004980	503.67	693.57	477.54	871.63	678.51	788.7	732.52	692	700.7	678.36	789.08	727.65	Hnrnpa2b1
ENSMUSG00000004988	4.11	10.31	0	4.9	4.14	7.29	9.33	8.46	9.68	7.73	7.12	8.75	Fxyd4
ENSMUSG00000004994	45.23	52.31	16.86	31.82	31.53	43.63	30.62	37.49	29.26	45.39	36.01	33.14	Ccdc130
ENSMUSG00000004996	41.57	10.62	45.58	40.71	44.76	35.66	46.94	42.94	44.6	43.46	36.2	34.44	Mri1
ENSMUSG00000005034	21.29	15.85	29.52	57.85	43.2	48.37	65.54	56.5	41.94	34.53	46.02	42.69	Prkacb
ENSMUSG00000005043	3.94	12.24	15.05	9.2	10.96	9.25	9.32	8.4	6.16	7.98	8.56	8.88	Sgsh
ENSMUSG00000005045	7.63	4.79	15.98	5.64	1.96	5.06	12.42	8.62	4.11	5.23	7.09	4.27	Chd5
ENSMUSG00000005054	219.15	335.43	168.43	142.72	172.49	148.96	147.48	164.15	224.03	185.35	167.34	216.9	Cstb
ENSMUSG00000005057	25.36	2.89	4.12	11.04	7.15	10.62	8.49	8.83	7.02	8.88	12.23	12.92	Sh2b2
ENSMUSG00000005069	41.94	40.15	26.54	42.42	33.65	36.66	41.18	41.55	30.63	33.35	36.7	36.27	Pex5
ENSMUSG00000005078	120.17	79.04	96.58	85.33	111.74	100.07	79.35	95.43	81.45	91.51	98.69	90.36	Jkamp
ENSMUSG00000005087	6.32	7.08	9.66	10.36	7.31	7.03	10.61	8.91	6.45	5.43	3.26	5.92	Cd44
ENSMUSG00000005089	199.96	230.02	224.62	322.95	316.09	324.53	281.27	241.83	200.7	271.55	278.23	216.75	Slc1a2
ENSMUSG00000005102	14.25	16.4	3.9	13.81	7.83	8.87	11.43	10.13	8.12	7.72	10.88	8.47	Eif2ak4
ENSMUSG00000005103	165.33	186.63	167.51	221.23	164.41	184.31	211.8	209.24	179.64	165.28	205.67	204.99	Wdr1
ENSMUSG00000005107	0.01	0.38	0	0.75	1.02	0.99	1.91	1.12	0.91	0.75	0.99	0.3	Slc2a9
ENSMUSG00000005124	5.42	0	0	0.07	0.18	0.11	0.65	0.47	0	0.48	0.56	0.92	Ccn4
ENSMUSG00000005125	67.85	64.28	28.29	51.25	49.59	33.4	54.23	40.26	86.07	47.82	44.84	46.19	Ndrg1
ENSMUSG00000005131	7.57	27.02	11.63	8.34	7.55	7.52	10.87	12.09	13.23	10.59	12.12	13.63	4930550C14Rik
ENSMUSG00000005142	29	25.68	41.2	58.87	40.26	41.94	52.92	39.63	35.86	43.46	49.36	40.97	Man2b1
ENSMUSG00000005148	6.94	0.5	3.35	4.54	1.85	2.65	5.84	5.12	3.59	2.08	3.94	2.66	Klf5
ENSMUSG00000005150	64.99	35.48	43.93	46.55	61.38	44.76	42	40.24	42.54	53.15	41.77	40.23	Wdr83
ENSMUSG00000005161	422.66	471.37	491.57	394.9	482.67	423.34	379.57	453.65	509.86	504.57	438.19	501.2	Prdx2
ENSMUSG00000005198	7.52	7.62	13.29	19.06	9.08	10.64	16.69	12.84	7.52	7.17	11.57	8.44	Polr2a
ENSMUSG00000005202	0	0	0	0.18	0	0	0.04	0.44	0.14	0	0.26	0.11	Shbg
ENSMUSG00000005204	12.56	18.79	24.25	54.33	54.31	29.78	26.99	28.17	26.11	21.49	30.22	22.63	Senp3
ENSMUSG00000005220	0	0	0	0.5	0.19	2.39	0.84	1.09	1.04	0.5	0.11	1.78	Corin
ENSMUSG00000005225	0.09	0.16	1.78	5.8	3.57	4.57	7.3	6.91	5.31	4.08	5.5	5.08	Plekha8
ENSMUSG00000005232	0	0	0	0	0	0	0	0	0	0	0	0	G6pc2
ENSMUSG00000005233	5.16	5.13	0.73	1.22	1.57	0.98	2.09	3.92	2.22	1.51	1.16	1.04	Spc25
ENSMUSG00000005237	17.72	28.05	18.86	28.88	9.5	12.38	47.35	21.27	13.77	8.62	26.11	16.57	Dnah2
ENSMUSG00000005251	6.5	0.06	10.25	8.64	6.13	6.08	8.56	5.99	5.22	4.86	8.96	7.15	Ripk4
ENSMUSG00000005262	105.74	63.94	69.05	93.53	78.38	81.7	71.91	73.73	69.65	76.91	93.34	87.87	Ufd1
ENSMUSG00000005267	3.76	11.52	26.93	22.39	15.68	19.55	20.74	20.25	14.61	14.98	19.9	16.93	Zfp287
ENSMUSG00000005268	3	0	2.78	83.79	3.38	2.37	2.09	10.87	1.26	0.77	6.46	1.32	Prlr
ENSMUSG00000005299	93.08	87.38	53.01	129.59	91.56	96.2	98.25	92.06	80.8	94.93	89.75	94.16	Letm1
ENSMUSG00000005312	87.85	112.26	106.66	108.22	85.38	94.3	119.97	115.66	98.83	80.73	85.43	98.99	Ubqln1
ENSMUSG00000005320	2.27	0.03	0.4	0.61	0.83	3.29	2.03	4.51	0.91	1.95	0.91	1.17	Fgfr4
ENSMUSG00000005338	0.36	0.69	0.19	0.52	1.71	0.74	0.9	0.68	0.22	0.74	0.66	0.67	Cadm3
ENSMUSG00000005339	0	0	0	0	0	0	0	0	0	0.07	0	0	Fcer1a
ENSMUSG00000005354	278.25	232.37	264.31	173.46	221.48	197.74	154.63	182.84	200.3	212.89	182.33	211.57	Txn2
ENSMUSG00000005355	0	0	0	0	0	0	0	0	0	0	0.05	0	Casp14
ENSMUSG00000005357	0.09	6.63	0	0.47	0.73	0.26	0.9	0.96	0.36	0.72	0.43	0.86	Slc1a6
ENSMUSG00000005360	2688.33	2379.03	1964.13	3399.38	3022.39	3431.19	2835.94	2707.83	2238.72	2788.21	3388.58	2674.68	Slc1a3
ENSMUSG00000005362	38.58	50.17	41.33	57.53	48.35	54.17	56.6	49	50.32	47.76	55.92	51.18	Crbn
ENSMUSG00000005364	0	0	0	0.36	0.69	0.17	1.5	0.74	0.97	0.65	1.19	0.93	Il5ra
ENSMUSG00000005370	18.05	6.89	11.49	23.13	15.43	13.23	23.79	19.71	13.65	16.69	19.12	18.73	Msh6
ENSMUSG00000005371	15.56	8.37	17.65	19.55	15.06	14.82	21.45	18.58	13.13	11.37	17.25	15.4	Fbxo11
ENSMUSG00000005373	6.77	5.83	0	9.9	10.15	8.21	8.95	10.77	4.34	5.4	9.72	7.29	Mlxipl
ENSMUSG00000005374	50.26	23.03	43.86	26.45	34	36.03	27.05	23.72	25.62	31.49	23.59	21.07	Tbl2
ENSMUSG00000005378	88.94	78.68	72.55	83.82	67.93	70.09	69.26	73.48	69.53	80.98	69.85	65.9	Bud23
ENSMUSG00000005397	28.43	13.97	10.17	16.92	8.92	6.51	10.2	16.75	8.24	8.14	9.23	8.62	Nid1
ENSMUSG00000005410	3.75	19.82	0	4.02	3.45	3.28	4.15	8.93	4.08	1.96	3.48	5.14	Mcm5
ENSMUSG00000005413	7.04	9.51	0	15.51	13.73	16.93	14.84	18.92	17.77	15.31	17.6	18.95	Hmox1
ENSMUSG00000005417	97.94	82.89	60.3	129.07	81.99	110.08	122.95	109.7	81.81	83.48	105.15	104	Mprip
ENSMUSG00000005442	10.27	3.41	15.56	10.25	3.89	4.58	9.51	6.72	2.24	5.05	8.59	3.54	Cic
ENSMUSG00000005447	32.69	7.35	30.22	18.13	16.14	14.52	15.19	24.52	19.58	23.52	19.17	23.61	Pafah1b3
ENSMUSG00000005465	1.76	0.53	0	0.41	0.17	0.39	0.17	0.35	1.14	0.69	0.45	0.37	Il27ra
ENSMUSG00000005469	81.56	59.33	81.68	95.58	90.82	83.91	92.26	100.01	63.72	67.54	78.77	76.37	Prkaca
ENSMUSG00000005470	2.67	11.29	2.25	3.4	2.32	3.28	4.45	3.31	4.52	1.79	4.86	4.3	Asf1b
ENSMUSG00000005474	0	0	0	0	0	0	0.17	0	0.48	0	0	0	Myl10
ENSMUSG00000005481	70.66	31.42	27.87	42.31	43.72	37.95	41.8	40.23	46.52	41.26	43.57	40.87	Ddx39
ENSMUSG00000005483	60.23	26.07	61.57	51.15	33.97	42.27	91.62	89.6	55.12	56.89	35.3	34.94	Dnajb1
ENSMUSG00000005493	0.31	0	0	0.33	0	0.74	0.42	0.24	0	0.7	0.57	0.3	Msh4
ENSMUSG00000005501	20.22	26.93	22.92	41.94	27.65	34.6	35.61	30.31	22.87	26.61	36.2	25.13	Usp40
ENSMUSG00000005503	0	0	0	0	0	0	0	0	0.04	0.1	0.04	0	Evx1
ENSMUSG00000005505	58.4	28.04	48.35	65.81	41.18	57.56	62.62	75.05	46.1	57.31	53.76	58.08	Kbtbd4
ENSMUSG00000005506	18.59	16.78	41.02	43.21	27.86	34.03	39.71	34.75	24.65	25.77	35.1	30.97	Celf1
ENSMUSG00000005510	251.86	234.25	257.92	188.12	230.02	210.13	180.9	212.93	222.02	225.38	230.29	224.92	Ndufs3
ENSMUSG00000005514	217.66	206.51	187.92	298.75	264.43	326.12	312.59	297.41	244.56	298.54	314.86	261.51	Por
ENSMUSG00000005533	17.46	10.05	13.98	19.62	14.52	16.07	20.82	9.74	10.4	9.96	16.56	12.06	Igf1r
ENSMUSG00000005534	25.26	33.93	53.44	53.61	36.5	38.61	48.62	31.91	26.65	37.27	45.13	31.77	Insr
ENSMUSG00000005540	0	0	0	0.73	0.03	0.96	0.4	0.37	1.38	0.74	0.61	0.33	Fcer2a
ENSMUSG00000005547	0	0	0	0.18	0	0	0	0	0	0	0.03	0	Cyp2a5
ENSMUSG00000005553	0	0	0	0.02	0.13	0.56	0.84	0.95	0	0.13	0.37	0.75	Atp4a
ENSMUSG00000005566	71.07	113.52	90.89	87.54	80.55	66.69	85.1	87.15	63.2	62.2	79.22	75.2	Trim28
ENSMUSG00000005575	90.46	107.09	121.97	110.98	113.76	120.8	103.34	119.98	116.09	127.12	102.44	137.59	Ube2m
ENSMUSG00000005580	6.83	4.14	0.88	6.77	5.56	3.63	5.37	4.7	2.08	3.62	5.92	3.9	Adcy9
ENSMUSG00000005583	5.31	44.59	34.39	36.47	18.93	28.55	35.48	31.49	26.21	19.8	17.15	24.61	Mef2c
ENSMUSG00000005609	19.44	22.21	30.69	45.9	31.81	35.71	44.49	44.38	32.01	34.06	41.97	28.83	Ctr9
ENSMUSG00000005610	206.84	285.88	181.31	417.62	296.05	330.65	419.72	417.99	250.56	263.09	323.97	287.25	Eif4g2
ENSMUSG00000005611	0	0	0.04	5.66	1.28	1.36	2.24	3.53	1.1	1.17	2.86	1.3	Mrvi1
ENSMUSG00000005615	25.91	42.21	25.7	54.65	36.35	46.16	57.34	49.76	36.29	39.42	48.75	38.86	Pcyt1a
ENSMUSG00000005621	19.89	11.75	17.47	32.64	25.07	29.53	25.93	33.56	17.19	19.86	27.43	16.18	Zfp592
ENSMUSG00000005625	200.12	162.41	162.2	165.79	158.39	176.78	166.34	183.88	199.28	177.43	152.32	205.19	Psmd4
ENSMUSG00000005628	0	0	0.14	1.91	0.23	0.79	0.47	1.43	0.75	0.98	1.17	0.64	Tmod4
ENSMUSG00000005640	0	0	0	0	0	0	0	0	0	0	0	0.01	Insrr
ENSMUSG00000005649	0	0	0	0	3.61	0	0.24	0	1.77	0.73	0.43	7.23	Cabp5
ENSMUSG00000005656	137	70.1	102.83	95.91	103.98	99.44	102.68	95.75	98.66	97.84	97.46	101.09	Snx6
ENSMUSG00000005667	5.77	0	2.57	2.67	2.47	1.72	3.34	5.69	3.9	4.87	3.21	4.52	Mthfd2
ENSMUSG00000005672	2.48	8.53	0.2	4.79	2.04	1.51	3.19	4.31	1.56	2	2.29	3.62	Kit
ENSMUSG00000005674	26.38	36.18	20.72	31.34	34.91	34.27	23.16	28.52	31.52	36.3	25.64	39.88	Tomm40l
ENSMUSG00000005677	0.26	0.57	0.16	0.6	0.78	0.45	0.6	0.89	0.42	0.58	0.46	0.8	Nr1i3
ENSMUSG00000005681	0	0	4.86	1.41	0	0.24	0.65	3.15	0	0.96	0.83	1.82	Apoa2
ENSMUSG00000005682	8.57	20.8	5.84	24.33	18.79	19.82	22.73	16.5	13.73	15.57	19.54	14.83	Pan2
ENSMUSG00000005683	180.52	245.66	209.46	296.56	286.33	320.08	271.92	260.67	234.65	264.77	296.82	251.94	Cs
ENSMUSG00000005686	48.54	42.77	52.86	48.44	36.99	48.54	45.94	47.06	23.31	38.64	46.39	41.93	Ampd3
ENSMUSG00000005687	147.76	109.65	87.81	107.17	108.66	104.2	111	126.71	127.01	106.79	119.52	127.21	Bcas2
ENSMUSG00000005696	0	0	0.25	0.19	0.13	0	0	0.02	0.32	0.43	0.41	0.11	Sh2d1a
ENSMUSG00000005698	53.99	92.71	107.28	66.94	46.06	51.43	73.89	58.84	48.82	49.4	55.93	46.36	Ctcf
ENSMUSG00000005699	39.54	25.19	26.42	46.59	41.37	38.43	48.47	57	50.59	45.06	49.88	51.13	Pard6a
ENSMUSG00000005705	0	1.08	0.14	0.27	0.13	0.39	0.22	1.47	0.52	1.13	1.84	0.85	Agrp
ENSMUSG00000005716	37.32	47.78	60.7	34.93	33.63	34.76	51.1	56.72	57.13	32.73	53.51	58.78	Pvalb
ENSMUSG00000005718	0.86	0.37	2.01	0.69	0.86	0.64	0.87	0.6	0.2	0.41	0.77	0.72	Tfap4
ENSMUSG00000005732	288.11	311.27	221.23	176.34	199.98	205.96	194.69	234.17	231.97	218.08	224.24	237.11	Ranbp1
ENSMUSG00000005763	0.63	0.67	1.74	0.48	0.83	0.83	0.36	1.17	1.31	0.79	1.46	1.01	Cd247
ENSMUSG00000005774	15.99	6.01	0.49	22.22	12.59	15.04	16.74	15.62	15.25	12.36	21.31	15.46	Rfx5
ENSMUSG00000005779	182.67	225.31	310.64	148.05	183.66	173.52	171.52	177.35	200.77	200.71	198.4	195.55	Psmb4
ENSMUSG00000005800	0	0	0	0	0.1	0	0	0	0	0	0.19	0.12	Mmp8
ENSMUSG00000005802	8.99	2.07	4.58	16.91	12.29	12.07	13.25	12.22	6.73	8.26	14.72	9.32	Slc30a4
ENSMUSG00000005803	84.77	37.25	61.5	55.33	46.74	59.97	53.03	63.73	60.07	49.23	65.03	61.39	Sqor
ENSMUSG00000005804	35.45	54.14	40.77	44.66	32.36	41.23	49.58	49.33	38.41	34.76	44.49	40.56	Bloc1s6
ENSMUSG00000005813	3.45	21.16	16.31	17.15	14.65	15.98	16.93	15.65	14.42	14.71	19.53	16.08	Metap1
ENSMUSG00000005823	98.31	63.08	55.9	101.95	98.4	108.09	92.37	90.21	85.49	100.68	104.91	103.85	Gpr108
ENSMUSG00000005824	0	0	0	0	0	0	0	0	0	0	0.29	0	Tnfsf14
ENSMUSG00000005836	0	0.05	0	0.19	0	0.09	0.24	0	0.18	0.2	0.39	0.08	Gata6
ENSMUSG00000005846	59.96	87.24	79.14	95	89.79	91.48	87.36	107.51	93.52	87.77	96.77	91.07	Rsl1d1
ENSMUSG00000005864	0	0	0	0.04	0	0	0	0	0	0	0.11	0	Cnga2
ENSMUSG00000005871	43.89	96.62	40.77	142.41	79.58	92.78	134.57	102.96	69.59	73.2	116.94	79.45	Apc
ENSMUSG00000005873	107	120.41	128.51	138.37	138.78	131.16	146.71	145.77	101.74	118.14	128.9	124.9	Reep5
ENSMUSG00000005881	468.25	473.42	500.52	398.36	398.58	409.42	425.9	401.81	448.65	431.6	428.93	423.82	Ergic3
ENSMUSG00000005882	52.55	78.44	86.46	83.71	73.73	87.59	75.66	94.52	81.46	63	88.23	78.72	Uqcc1
ENSMUSG00000005883	0.3	0	6.78	0.95	0.43	0.35	0.92	1.11	0.68	0.18	0.83	0.92	Spo11
ENSMUSG00000005886	12.52	15.01	22.99	30.62	16.09	20.99	29.91	24.05	14.4	17.71	24.15	17.6	Ncoa2
ENSMUSG00000005891	0	0	0	0	0	0	0	0	0	0	0	0	Prl4a1
ENSMUSG00000005892	0	0	0	0	0	0.14	3.09	11.56	0.05	0.11	0.23	0.85	Trh
ENSMUSG00000005893	20.44	24.59	27.38	41.43	27.76	30.84	39.84	37.43	22.37	25.34	37.91	30.47	Nr2c2
ENSMUSG00000005897	12.01	27.63	0.53	13.47	11.83	13.16	14.74	13.31	9.51	11.96	14.15	10.69	Nr2c1
ENSMUSG00000005899	25.25	28.12	36.31	36.58	26.69	30.99	37.84	34.77	19.91	20.75	31.38	29.79	Smpd4
ENSMUSG00000005907	8.15	19.18	11.05	21.82	19.16	16.49	23.45	21.83	14.32	19.01	22.19	18.39	Pex1
ENSMUSG00000005917	11.93	20.09	8.94	19.28	12.37	14.08	22.86	19.82	7.43	11.55	12.84	10.83	Otx1
ENSMUSG00000005936	35.44	52.69	10.69	38.06	30.02	35.33	43.05	39.09	34.18	30.49	33.78	37.42	Kctd20
ENSMUSG00000005947	0.42	0	0.02	0.09	0.26	0.42	0.14	0.02	0.53	0.14	0.09	0.19	Itgae
ENSMUSG00000005949	16.65	74.3	69.32	61.33	66.76	70.72	56.19	51.94	42.9	55.76	58.99	49.77	Ctns
ENSMUSG00000005950	0	0	0	0.61	0.14	0.15	0.02	0	0.12	0.02	0.41	0.14	P2rx5
ENSMUSG00000005951	9	0	4.21	11.09	6.86	7.74	10.16	8.1	7.63	5.88	8.13	9.1	Shpk
ENSMUSG00000005952	0	0	0	0.31	0.24	0.22	0.04	1.02	0.04	0	0.58	0.43	Trpv1
ENSMUSG00000005958	41.34	50.33	28.13	64.38	50.49	57.6	57.56	48.56	25.72	38.93	38.94	36.18	Ephb3
ENSMUSG00000005968	9.17	6.19	5.43	11.97	4.6	6.6	11.55	10.63	8	4.28	10.13	8.24	Tuft1
ENSMUSG00000005973	36.39	48.07	67.14	56.03	39.35	48.17	63.45	67.37	52.12	48.79	41.11	47.08	Rcn1
ENSMUSG00000005980	0	0	0	0.93	0.87	1.57	2.17	1.48	0.96	1.24	1.21	0.45	Dnase1
ENSMUSG00000005981	90.02	88.45	70.6	94.7	88.1	102.56	103.62	108.44	94.51	94.03	107.73	107.6	Trap1
ENSMUSG00000005982	48.36	78.34	76.91	73.74	59.14	68.04	65.39	66.35	51.45	54.88	66.92	62.07	Naa60
ENSMUSG00000005983	32.8	23.74	48.37	29.93	28.74	37.21	53.25	48.19	50.45	36.03	41.4	38.47	1700037C18Rik
ENSMUSG00000005986	6.58	11.8	7.02	17.68	15.78	17.17	16.64	12.28	14.98	16.84	19.45	13.92	Ankrd13d
ENSMUSG00000005994	0	0	0	0	0.02	0.13	0.06	0	0.19	0.46	0.19	0.16	Tyrp1
ENSMUSG00000006005	84.46	84	101.1	68.72	52.25	57.85	84.39	74.07	55.47	68.78	64.58	53	Tpr
ENSMUSG00000006007	0	17.2	0	0.43	0.75	0	0.44	0	0.81	0	0.48	4.28	Pdc
ENSMUSG00000006010	28.33	38.7	45.88	63.61	50.16	55.48	52.28	51	52.58	47.8	49.99	55.22	Odr4
ENSMUSG00000006014	0.23	0.53	0.08	3.51	0.42	0.23	0.18	0	0.27	0.3	0.35	0.06	Prg4
ENSMUSG00000006019	20.23	30.61	13.42	14.18	12.2	15.86	12.84	13.2	10.94	13.22	10.9	11.21	Dhx34
ENSMUSG00000006021	26.27	104.7	56.06	49.26	58.65	53.93	45.37	45.77	49.12	61.45	47.34	53.24	Kptn
ENSMUSG00000006024	206.75	186.29	215.63	188.54	188.58	197.47	163.64	202.21	184.22	184.09	197.68	184.2	Napa
ENSMUSG00000006050	115.66	141.2	126.58	89.33	86.87	81.57	87.08	108.39	97.07	91.61	91.68	93.54	Sra1
ENSMUSG00000006056	0	3.18	12.45	7.18	4.44	4.57	12.02	11.02	10.5	5.46	7.13	7.84	Calcoco2
ENSMUSG00000006057	391.68	363.2	389.44	424.81	376.8	302.37	278.19	375.63	378.22	374.97	319.1	377.69	Atp5g1
ENSMUSG00000006058	67.61	67.23	83.84	60.94	62.43	57.94	60.98	57.54	58.69	60.04	55.54	63.37	Snf8
ENSMUSG00000006095	105.73	127.72	139.77	111.66	144.85	124.7	111.33	151.88	134.72	135.93	120.91	152.5	Tbcb
ENSMUSG00000006127	22.29	53.66	25.97	52.88	46.6	51.51	50.86	48.03	48.91	48.66	57.83	47.24	Inpp5k
ENSMUSG00000006134	47.07	42.79	30.32	50.93	37.26	43.18	49.67	50.5	30.57	34.72	40.17	37.79	Crkl
ENSMUSG00000006143	3.47	1.76	6.25	2.31	5.18	5.4	1.77	1.45	5.25	4.03	5.26	3.63	Upk3bl
ENSMUSG00000006154	4.37	0.45	4.15	3.76	11.56	6.6	5.92	3.56	7.91	8.04	2.4	1.21	Eps8l1
ENSMUSG00000006169	32.84	41.66	43.39	46.02	27.11	34.76	40.84	40.66	30.95	29.33	37.01	33.24	Clint1
ENSMUSG00000006179	0	0	0	0.02	0.02	0	0	0	0	0	0.3	0.37	Prss16
ENSMUSG00000006191	25.62	39.22	38.28	37.56	35.34	37.54	30	33.59	26.72	28.74	41	30.28	Cdkal1
ENSMUSG00000006200	0	0	0	0	0	0	0	0	0	0	0	0	Rhox6
ENSMUSG00000006204	0.04	0	0	1.21	0.59	1.66	0.96	0.84	1.05	0.54	1.38	1.05	Cdcp3
ENSMUSG00000006205	2083.14	1936.02	1443.07	2164.92	2833.25	2389.89	1753.62	1742.57	1727.07	2268.58	2080.77	1725.85	Htra1
ENSMUSG00000006215	22.26	31.63	37.59	24.73	20.09	16.49	24.76	25.1	19.84	20.48	20.73	25.09	Zbtb17
ENSMUSG00000006216	0	0.02	0	0	0	0	0	0	0	0	0	0.02	Clcnkb
ENSMUSG00000006218	0	0	6.08	0.99	0.58	0.58	0.55	1.43	0.49	0.65	0.78	0.41	Fam131c
ENSMUSG00000006219	0	0	2.64	2.62	1.43	2.11	2.8	1.17	1.17	2.24	1.5	0.92	Fblim1
ENSMUSG00000006221	0	0	0	0.1	0.23	0.06	0.06	0.23	0.17	0.14	0.18	0.22	Hspb7
ENSMUSG00000006235	0.44	16.71	0	0.31	0.42	0.03	0.69	0.83	0.39	0.54	0.19	0.66	Epor
ENSMUSG00000006241	11.07	35.63	21.7	13.28	16.03	12.76	11.77	13.13	10.41	8.9	10.94	10.39	Ccdc159
ENSMUSG00000006262	5.26	9.8	4.76	9.24	5.59	6.22	8.43	6.4	5.06	5.06	6.02	4.2	Mob1b
ENSMUSG00000006269	0	0.06	0	0	0	0	0	0	0	0	0.06	0.11	Atp6v1b1
ENSMUSG00000006270	0.91	16.54	5.94	2.78	2.87	3.52	4.71	7.13	4.66	5.25	3.88	2.87	Vax1
ENSMUSG00000006273	148.5	57.14	102.34	129.39	115.53	114.29	119.63	120.15	107.12	102.56	126.12	136.36	Atp6v1b2
ENSMUSG00000006276	30.51	38.18	22.61	33.03	25.84	25.44	28.9	27.25	17.34	20.76	29	25.31	Eps15l1
ENSMUSG00000006281	4.2	0.06	7.81	7.44	3.85	4.72	6.66	7.01	3.87	3.61	5.58	3.86	Tep1
ENSMUSG00000006288	81.3	101.77	70.97	98.41	81.51	90.18	99.78	99.75	98.13	90.83	91.29	97.74	Ttc5
ENSMUSG00000006289	114.8	148.68	77.97	91.04	116.5	117.47	98.05	109.12	97.09	121.96	108.83	109.17	Osgep
ENSMUSG00000006299	261.2	196.46	249.07	224.43	205.8	232.98	216.26	253.42	216.41	227.16	209.91	239.12	Aamp
ENSMUSG00000006301	286.19	231.89	179.67	230.19	243.5	271.46	232.33	193.41	188.2	218.28	232.27	198.26	Tmbim1
ENSMUSG00000006304	159.54	105.13	166.92	126.73	117.43	113.91	123.62	121.44	124.92	127.21	116.51	129.97	Arpc2
ENSMUSG00000006307	3.13	9.19	6.33	6.4	5.05	3.56	5.9	5.87	2.39	5.43	6.47	3.79	Kmt2b
ENSMUSG00000006310	0.91	0	0	0.45	0.21	0.43	0.61	1.04	0.35	0.25	1.45	0.86	Zbtb32
ENSMUSG00000006311	0	0	0	0	0	0	0	0	0	0	0	0	Etv2
ENSMUSG00000006313	0	0	4.62	0.32	0.22	0.94	0.12	0.39	0.14	0.55	0.26	0.15	Upk1a
ENSMUSG00000006315	155.28	164.95	292.24	188.13	231.08	203.4	155.03	178.06	228.09	231.09	210.46	229.68	Tmem147
ENSMUSG00000006333	375.32	521.69	531.12	268.83	355.52	296.04	316.4	379.04	463.15	385.87	332.91	395.28	Rps9
ENSMUSG00000006335	28.77	41.11	32.44	30.32	40.82	26.16	33.55	32.14	33.78	36.31	33.69	34.92	Tfpt
ENSMUSG00000006342	0	3.9	3.77	12.14	5.22	6.48	15.91	13.51	9.41	3.55	9.27	7.75	Susd2
ENSMUSG00000006344	5.11	6.69	2.92	7.01	6.28	5.85	3.86	4.29	6.41	4.24	4.94	3.91	Ggt5
ENSMUSG00000006345	6.04	0	18.71	21.02	17.65	13.26	12.76	13.47	17.84	19.11	14	9.28	Ggt1
ENSMUSG00000006356	681.79	659.2	834.09	484.82	421.81	503.08	628.58	625.61	639.84	488.26	510.78	528.91	Crip2
ENSMUSG00000006360	314.81	342.02	425.8	171.17	170.23	170.9	244.52	250.23	438.15	253.77	254.25	299.31	Crip1
ENSMUSG00000006362	9.54	8.38	4	4.1	2.98	2.55	4.08	3.29	1.99	2.32	2.73	1.25	Cbfa2t3
ENSMUSG00000006369	67.72	41.37	54.39	52.65	45.72	44.79	35.28	47.53	34.28	32.74	33.61	37.58	Fbln1
ENSMUSG00000006373	173.01	199.27	304.4	302.04	208.99	226.93	273.84	255.75	273.3	212.61	249.4	243.68	Pgrmc1
ENSMUSG00000006378	53.17	69.72	72.63	45.11	61.65	59.92	39.01	45.9	52.96	63.56	49.75	57.31	Gcat
ENSMUSG00000006386	48.17	25.54	9.17	26.46	9.65	15.68	24.86	12.28	29.37	15.8	25.7	20.5	Tek
ENSMUSG00000006389	0	0	0	0.08	0.19	0.1	0.59	0.76	0.47	0.38	1.37	0.54	Mpl
ENSMUSG00000006390	85.23	82.42	65.47	71.9	80.12	74.49	60.52	70.42	63.65	80.95	75	63.99	Elovl1
ENSMUSG00000006392	88.87	64.39	89.45	59.19	56.79	53.6	49.57	59.44	52.24	54.18	61.78	55.1	Med8
ENSMUSG00000006395	6.84	0.53	0.18	10.11	11.62	11.36	11.73	12.72	13.96	13.34	9.23	14.01	Hyi
ENSMUSG00000006398	5.48	8.97	0	4.93	2.99	4.57	5.34	8.32	4.33	4.18	4.51	5.14	Cdc20
ENSMUSG00000006403	0	7.19	0	1.24	3.99	1.12	1.79	2.19	2.57	2.16	1.49	1.56	Adamts4
ENSMUSG00000006411	0	0	0	0.41	0.39	0.5	0.46	0.71	0.37	0.77	0.81	1.06	Nectin4
ENSMUSG00000006412	49.74	44.26	47.75	37.18	43.89	43.4	41.48	43.48	62.28	49.05	39.34	59.39	Pfdn2
ENSMUSG00000006418	62.57	70.34	26.26	66.44	59.44	59.63	66.8	63.08	73.71	63.84	65.51	61.61	Rnf114
ENSMUSG00000006423	7.22	3.35	33.53	31.43	26.12	25.98	32.01	31.36	31.33	25.72	31.51	31.53	C330007P06Rik
ENSMUSG00000006435	0	0	7.31	8.13	8.07	5.99	7.31	7.32	3.41	4.19	4.73	9.07	Neurl1a
ENSMUSG00000006442	74.49	159.45	75.73	60.04	69.04	67.22	64.26	71.92	60.88	74.43	64.6	71.21	Srm
ENSMUSG00000006445	0	0	0	1.12	0.98	0.54	1.13	0.3	1.28	0.8	1.24	0.55	Epha2
ENSMUSG00000006456	53.95	21.94	50.18	41.44	40.63	50.58	47.57	45.16	30.99	34	36.11	33.71	Rbm14
ENSMUSG00000006457	0	0	0	0.26	0.3	0.8	0.24	0	0	0	0	0.24	Actn3
ENSMUSG00000006463	39.69	46.12	23.92	31.35	34.75	36.06	30.71	26.82	26.48	25.33	29.18	26.88	Zdhhc24
ENSMUSG00000006464	9.05	11.9	8.76	20.02	10.06	16.83	26.57	19.24	12.36	13.22	18.76	18.88	Bbs1
ENSMUSG00000006469	0	0	0	0	0.05	0.14	0	0.12	0	0	0.03	0.05	Slc34a3
ENSMUSG00000006471	30.16	31.21	16.23	38.04	29.49	35.16	34.98	26.11	21.78	31.7	36	26.03	Ndor1
ENSMUSG00000006476	138.45	172.5	176.11	312.89	254.45	264.28	233.99	266.41	191.71	217.39	241.93	216.76	Nsmf
ENSMUSG00000006488	0	0	0	0	0	0	0.05	0	0	0	0.05	0	Prl7a1
ENSMUSG00000006490	0	0	0	0	0	0	0	0	0	0	0	0	Prl8a9
ENSMUSG00000006494	37.42	16.4	44.12	46.29	32.71	35.81	50.64	43.68	40.13	33.81	49.47	37.42	Pdk1
ENSMUSG00000006498	77.68	57.05	107.15	141.95	91.48	121.73	153.66	139.1	112.41	98.36	133.31	112.62	Ptbp1
ENSMUSG00000006517	125.07	124.21	97.68	80.97	112.05	114.89	67.32	63.37	98.35	136.98	86.03	88.21	Mvd
ENSMUSG00000006519	126.45	85.89	124.42	83.1	92.78	104.74	83.96	95.49	120.64	100.67	83	84.84	Cyba
ENSMUSG00000006522	3392.71	2761.67	2512.6	3037.82	3184.35	4049.53	2678.27	1845.02	2278.26	3093.69	3940.94	3369.29	Itih3
ENSMUSG00000006526	60.17	45.39	37.6	46.97	43.74	49.16	38.55	35.67	35.3	42.13	50.19	36.72	Stimate
ENSMUSG00000006527	9.8	2.75	6.59	11.66	7.31	8.25	10.76	11.35	7.29	7.21	8.55	9.46	Sfmbt1
ENSMUSG00000006529	0	0	0	0.11	0.04	0	0	0	0	0.17	0.31	0	Itih1
ENSMUSG00000006538	0	0	0	0.12	0.35	0.28	0.27	0.18	0.36	0.21	0.14	0.33	Ihh
ENSMUSG00000006542	0	0	0	0.38	0.72	0.66	1.35	2.54	0.65	1.27	0.13	1.1	Prkag3
ENSMUSG00000006546	0	0	0	0	0	0.23	0	0	0	0	0	0	Cryba2
ENSMUSG00000006567	5.96	0.04	1.79	9.3	6.58	10.14	8.85	6.89	3.58	5.09	11.11	6.13	Atp7b
ENSMUSG00000006570	0	0	0	0	0	0	0	0	0	0	0	0	Defb2
ENSMUSG00000006574	0	0	0	0.05	0.62	0.04	0.2	0.35	0.15	0.12	0.08	0.02	Slc4a1
ENSMUSG00000006575	27.86	54.65	61.9	40.13	57.7	51.57	30.72	35.18	38.28	43.4	36.82	53.14	Rundc3a
ENSMUSG00000006576	10.76	17.07	21.84	33.51	23.17	26.7	21.99	17.57	15.25	18.97	22.76	22.58	Slc4a3
ENSMUSG00000006585	0	0	0.38	4.06	1.45	1.87	2.42	3.94	1.26	2.13	1.86	1.45	Cdt1
ENSMUSG00000006586	10.98	6.95	3.39	10.34	8.25	9.08	8.34	7.43	6.1	9.18	8.15	7.14	Runx1t1
ENSMUSG00000006587	0	0	0	0.04	0	0.08	0.24	0	0	0	0.19	0	Snai3
ENSMUSG00000006589	75.63	43.91	139.51	53.07	73.6	61.74	66.86	71.94	77.26	65.77	57.41	73.8	Aprt
ENSMUSG00000006599	14.86	23.41	15.27	22.91	18.42	24.64	28.15	28.43	21.82	20.54	31.54	24.76	Gtf2h1
ENSMUSG00000006611	48.16	26.48	56.06	49.01	37.74	47.02	47.65	50.55	51.06	39.11	44.98	39.34	Hfe
ENSMUSG00000006638	7.22	4.93	20.83	50.27	88.56	63.44	82.27	86.54	104.91	138.7	106.58	99.04	Abhd1
ENSMUSG00000006641	38.13	3.95	15.12	41.86	25.35	33.8	27.56	27.02	19.55	24.51	28.53	28.62	Slc5a6
ENSMUSG00000006642	0.99	0.51	0	0.12	0.08	0.08	0.05	0.16	0.03	0.02	0.04	0.08	Tcf23
ENSMUSG00000006649	0	0	1.16	1.76	1.15	0.68	1.09	1.82	1.27	0.47	1.2	0.46	Nphs1
ENSMUSG00000006651	496.03	471.78	400.89	530.32	616.35	526.25	448.24	462.21	396.37	567.62	446.57	483.09	Aplp1
ENSMUSG00000006673	73.42	52.19	61.72	96.33	72.26	80.33	99.41	91.82	68.51	65.27	87.79	86.48	Qrich1
ENSMUSG00000006675	88.14	66.4	68.27	80.93	89.02	83.75	68.19	69.95	67.26	80.76	81.37	80.98	P4htm
ENSMUSG00000006676	96.91	188.71	67.72	181.5	111.13	146.11	187.81	158.89	101.9	115.74	140.95	119.46	Usp19
ENSMUSG00000006678	1.4	0.42	1.86	4.6	2.68	3.62	4.99	7.31	3.58	3.39	3.42	4.63	Pola1
ENSMUSG00000006699	242.73	366.22	249.19	324.26	297.08	315.22	315.26	318.54	324.9	278.26	312.67	317.64	Cdc42
ENSMUSG00000006705	20.17	20.8	18.46	15.38	11.61	15.25	16.76	19.75	11.21	11.88	15.72	13.67	Pknox1
ENSMUSG00000006711	0	0.11	11.53	16.37	5.63	11.92	23.03	17.86	10.31	9.29	15.52	11.67	D130043K22Rik
ENSMUSG00000006715	33.46	8.14	0	7.4	7.53	6.27	5.82	7.93	6.59	9.89	8.7	9.64	Gmnn
ENSMUSG00000006717	202.28	187.19	176.19	145.25	176.56	166.54	146.09	182.35	193.88	170.74	169.73	196.28	Acot13
ENSMUSG00000006720	2.23	3.6	0	5	3.93	4.85	6.12	6.46	5.88	4.1	5.36	8.95	Zfp184
ENSMUSG00000006724	0	0	0	0.45	0	0.17	0.26	0.42	0	0	0.02	0	Cyp27b1
ENSMUSG00000006728	186.64	181.12	203.94	173.72	204.82	189.22	195.91	238.94	214.58	174.43	204.86	221.84	Cdk4
ENSMUSG00000006731	11.83	63.36	34.45	53.27	21.9	34.4	58.95	53.03	43.31	33	46.9	51.51	B4galnt1
ENSMUSG00000006732	14.66	30.56	9.31	12.11	12.75	12.89	12.52	13.03	11.19	13.73	14.53	9.7	Mettl1
ENSMUSG00000006736	242.79	250.18	229.73	292.09	317.01	321.96	249.33	262.97	292.7	311.08	301.17	300.53	Tspan31
ENSMUSG00000006740	65.09	125.65	66.11	107.37	110.01	83.35	92.35	100.17	120.9	93.44	95.71	116.24	Kif5b
ENSMUSG00000006763	9.96	3.99	17.8	11.6	12.55	13.14	12.53	10.65	11.58	13.31	12.38	11.84	Saal1
ENSMUSG00000006764	0	0	0	0.29	0.44	0.46	1.05	0.26	0.42	0.45	0.67	0.77	Tph2
ENSMUSG00000006777	0	0	0	3.06	0.16	0	0	0.69	0	0	0.74	0.27	Krt23
ENSMUSG00000006782	627.78	590.99	494.72	547.05	704.17	734.63	552.91	488.76	602.68	652.89	600.52	673.14	Cnp
ENSMUSG00000006784	36.15	38.68	69.95	56.88	28.86	44.36	77.5	68.67	55.39	44.73	53.03	57.78	Ttc25
ENSMUSG00000006800	65.24	104.36	82.65	110.04	57.7	82.82	121.26	109.6	77.3	52.58	90.7	101.3	Sulf2
ENSMUSG00000006818	277.59	197.21	352.94	194.26	226.91	202.71	218.82	247.83	235.52	238.83	221.02	249.22	Sod2
ENSMUSG00000006850	29.84	28.93	11.44	22.45	29.37	24.16	21.75	23.61	21.48	26.76	26.41	21.67	Tmco6
ENSMUSG00000006906	17.21	25.49	30.99	30.26	30.4	30.34	30.43	31.65	31.73	29.79	32.68	32.91	Stambp
ENSMUSG00000006920	43.47	50.56	48.32	48.61	39.17	42.89	45.69	44.19	38.85	35.68	47.89	37.86	Ezh1
ENSMUSG00000006930	23.14	36.05	36.59	57.61	26.07	46.26	70.93	67.9	44.51	35.2	44.26	59.21	Hap1
ENSMUSG00000006931	59.87	85.74	60.04	57.23	59.05	55.7	53.91	57.31	52.21	61.45	53.89	60.88	P3h4
ENSMUSG00000006932	207.82	220.99	185.65	301.98	204.46	245.07	302.09	278.32	267.43	207.21	265.45	248.91	Ctnnb1
ENSMUSG00000006941	197.92	217.31	219.19	151.23	193	174.99	170.7	199.95	180.64	176.66	158.5	182.06	Eif1b
ENSMUSG00000006948	0	0	0	0.05	0	0	0	0	0	0	0	0	Klk4
ENSMUSG00000006958	12.48	3.02	7.64	3.84	5.72	3.79	4.3	3.73	2.02	3.26	2.89	2.99	Chrd
ENSMUSG00000006998	191.02	161.24	126.68	213.64	165.92	186.62	215.1	209.94	176.18	164.63	195.1	206.16	Psmd2
ENSMUSG00000007021	0	13.53	5.18	4.43	4.58	3.65	5.08	4.6	3.14	3.99	3.43	8.05	Syngr3
ENSMUSG00000007029	36.51	49.74	40.21	60.83	34.68	48.36	51.41	48.87	30.42	34.24	42.77	43.32	Vars
ENSMUSG00000007030	0	0	0.62	0.51	0.29	0.58	0.66	1.37	0.26	1.18	0.76	0.24	Vwa7
ENSMUSG00000007033	0.25	0.05	1.88	4.4	2.09	2	4.42	2.47	3.34	2.98	3.15	2.4	Hspa1l
ENSMUSG00000007034	0	0	18.29	3.87	1.76	5.42	6.57	7.78	4.59	7.98	5.54	3.88	Slc44a4
ENSMUSG00000007035	3.65	3.54	6.91	3.15	0.64	2.28	3.04	2.6	1.51	2.69	1.73	1.49	Msh5
ENSMUSG00000007036	157.4	70.97	134.92	151.57	172.43	165.81	144.64	147.14	160.68	166.31	145.06	145.68	Abhd16a
ENSMUSG00000007038	45.15	58.29	49.57	56.85	56.45	58.3	58.14	53.78	55.64	58.64	58.63	51.85	Neu1
ENSMUSG00000007039	64.19	80.42	53.77	45.38	41.74	44.53	48.28	57.32	54.75	44.54	47.9	43.56	Ddah2
ENSMUSG00000007041	93.78	74.07	110.79	70.15	53.86	75	89.46	103.86	104.51	85.66	82.95	84.3	Clic1
ENSMUSG00000007050	27.73	27.18	28.97	17.88	14.4	15.92	18.67	26.82	17.18	18.79	15.68	18.58	Lsm2
ENSMUSG00000007080	3.7	0	3.63	1.62	1.6	1.88	1.57	3.96	1.49	1	2.53	1.9	Pole
ENSMUSG00000007097	905.08	1518.62	1209.98	2215.85	2059.92	2600.76	1733.5	1574.01	1324.3	1984.63	1728.33	1814.06	Atp1a2
ENSMUSG00000007107	0	0	0	0	0.03	0	0	0.14	0.02	0	0.1	0.15	Atp1a4
ENSMUSG00000007122	1.22	0	0	1.99	1.26	0.94	1.01	2.06	1.36	1.64	1.25	1.24	Casq1
ENSMUSG00000007207	0.77	5.91	11.66	3.77	2.07	2.17	2.5	2.56	1.57	2.92	3.02	2.77	Stx1a
ENSMUSG00000007209	0	0	0	0	0	0	0	0	0	0	0	0	Ceacam9
ENSMUSG00000007216	14.81	4.27	15.5	11.47	9.01	14.32	16.75	12.79	13.26	9.89	12.32	15.87	Zfp775
ENSMUSG00000007279	0.01	0.06	0	1.34	0.31	1.3	1.19	0.7	0.99	0.92	1.74	1.06	Scube2
ENSMUSG00000007338	58.14	28.8	23.66	43.02	45.42	44.23	43.93	51.86	45.36	48.91	41.52	46.61	Mrpl49
ENSMUSG00000007379	1.88	0	0	0.58	0.16	0.47	0.73	0.17	0.26	0.23	0.63	0.4	Dennd2c
ENSMUSG00000007411	130.02	114.71	90.44	134.92	117.05	123.36	140.43	117.45	97.89	106.73	131.18	104.78	Mark3
ENSMUSG00000007415	15.6	11.82	21.02	21.83	29.03	22.47	20.8	25.08	17.01	21.57	22.8	21.67	Gatad1
ENSMUSG00000007440	0	0	0	1.35	0.66	1.07	1.08	1.36	1.16	0.77	0.89	1.13	Pcdha10
ENSMUSG00000007457	0	0	0	0	0	0	0	0	0	0	0	0	2310003L06Rik
ENSMUSG00000007458	137.32	110.18	129.17	169.94	157.94	165.4	179.65	159.29	165.95	149.51	171.44	159.09	M6pr
ENSMUSG00000007476	22.49	18.7	24.2	23.43	35.25	26.06	24.19	18.66	12.4	23.31	27.4	22.04	Lrrc8a
ENSMUSG00000007480	0.02	0	0	0.77	0.36	0.86	0.59	0.39	0.65	0.48	1.23	1.08	Mc5r
ENSMUSG00000007564	369.06	420.24	396.87	406.73	379.51	401.64	386.93	401.09	364.71	355.92	404.3	374.64	Ppp2r1a
ENSMUSG00000007570	36.47	14.76	41.95	30.15	27.27	37.98	32.01	32.71	30.65	32.06	29.02	36.33	Fance
ENSMUSG00000007589	58.69	18.94	34.35	33.87	33.11	36.44	30.79	33.93	35.63	35.14	41.43	32.85	Tinf2
ENSMUSG00000007591	7.82	0	5.84	0.94	0.59	0.47	1.32	1.6	1.12	1.09	0.63	1.7	Tssk4
ENSMUSG00000007594	0	0	0.6	0.34	0.15	0.2	0.22	0.49	0.25	0.2	0.68	1	Hapln4
ENSMUSG00000007603	46.22	66.85	44.6	46.21	44.42	42.72	39.43	32.38	35.39	44.91	44.36	43.43	Dus3l
ENSMUSG00000007610	0	0	3.07	8.71	6.79	7.88	5.19	5.55	6.21	6.7	6.09	7.13	Gtpbp3
ENSMUSG00000007613	6.66	3.61	7.59	13.56	7.65	8.37	12.31	9.77	6.26	6.84	10.25	8.63	Tgfbr1
ENSMUSG00000007617	10.18	0.11	0.91	12.17	9.78	6.69	9.15	14.16	6.71	7.53	8.67	7.89	Homer1
ENSMUSG00000007646	1.7	2.39	2.31	2.16	1.08	1.03	3.03	3.31	1.45	1.88	1.45	2.26	Rad51c
ENSMUSG00000007653	4.89	0	0	0.88	0.91	1.57	1.32	2.07	0.33	0.25	1.63	1.13	Gabrb2
ENSMUSG00000007655	116.99	72.18	45.69	65.8	22.97	43.8	56.98	58.33	76.23	42.67	50.44	50.84	Cav1
ENSMUSG00000007656	228.17	128.26	174.59	134.01	127.88	128.82	159.55	135.38	161.43	144.85	141.94	159.38	Arpp19
ENSMUSG00000007659	116.47	108.1	98.88	125.38	80.82	98.91	132.51	119.16	102.74	82.09	110.99	106.73	Bcl2l1
ENSMUSG00000007670	10.36	23.69	20.21	37.33	22.52	31.32	41.22	36.87	18.54	21.46	26.76	24.88	Khsrp
ENSMUSG00000007682	5.81	12.08	5.46	14.85	14.17	10.56	9.89	10.79	7.56	10.13	7.38	5.59	Dio2
ENSMUSG00000007721	107.62	119.46	130.51	65.13	79.06	76.23	73.46	81.24	86.1	93.28	67.23	86.52	Ccdc124
ENSMUSG00000007739	131.29	47.36	111.58	114.28	100.45	106.97	134.3	146.19	120.04	112.6	117.74	110.81	Cct4
ENSMUSG00000007777	98.56	89.24	59.79	90.54	106.11	92.56	57.71	84.6	106.22	97.86	82.67	97.51	0610009B22Rik
ENSMUSG00000007783	83.83	53.28	46.25	56.85	52.5	62.92	50.59	50.26	44.37	51.82	53.17	54.98	Cpt1c
ENSMUSG00000007805	0	0	0	0	0.24	0	0.04	0	0.1	0	0.05	0.17	Twist2
ENSMUSG00000007812	20.87	4.26	34.59	36.58	24.94	27.66	41.29	36.19	27.27	20.74	32.47	22.38	Zfp655
ENSMUSG00000007815	195.61	234.33	223.67	248.45	243.93	246.08	247.55	256.1	250.84	229.51	217.77	215.58	Rhoa
ENSMUSG00000007817	20.21	35.27	30.52	41.2	20.99	27.46	38.48	25.09	13.44	18.18	26.76	15.63	Zmiz1
ENSMUSG00000007827	9.29	8.97	8.15	11.44	7.27	9.73	16.11	11.27	9.61	9.32	11.63	10.12	Ankrd26
ENSMUSG00000007833	8.46	11.7	0.9	10.55	8.86	9.27	7.07	11.45	8.42	6.84	9.16	6.82	Aldh16a1
ENSMUSG00000007836	3.53	12.12	15.31	8.71	10.34	9.52	12.56	11.37	8.57	10.03	7.95	10.19	Hnrnpa0
ENSMUSG00000007837	25.83	0.33	13.95	12.74	17.2	13.6	11.34	15.24	11.87	15.62	12.62	14.34	Prrg2
ENSMUSG00000007850	94.42	153.36	100.46	143.19	120.32	131.3	118.47	102.37	113.63	122.67	129.96	94.2	Hnrnph1
ENSMUSG00000007867	150.37	271.68	229.46	158.48	143.38	135.26	205.18	217.57	224.22	165.67	162.24	201.86	Ift43
ENSMUSG00000007872	624.2	569.8	614.01	457.03	522.27	482.02	376.17	527.27	532.51	461.27	467.43	438.73	Id3
ENSMUSG00000007877	0	0	0	0.47	0.08	1.06	0.27	0	0.08	0.06	0.29	0.44	Tcap
ENSMUSG00000007880	14.46	6.2	14.63	23.21	13.76	16.9	21.09	16	7.95	11.04	18.53	10.55	Arid1a
ENSMUSG00000007888	2.86	1.92	3.37	4.29	3.36	6.56	7.46	5.96	7.15	5.28	2.66	3.36	Crlf1
ENSMUSG00000007891	1044.51	935.71	893.32	1195.39	1094.65	1115.63	967.22	940.2	958.3	1070.07	1079.33	1036.9	Ctsd
ENSMUSG00000007892	259.26	356.42	463.06	216.75	315.72	259.88	239.29	306.32	409.84	385.02	287.32	413.04	Rplp1
ENSMUSG00000007907	0	0	0	0	0	0	0	0	0	0	0	0	Cabs1
ENSMUSG00000007908	2.25	15.76	8.74	6.29	3.25	3.83	6.45	8.27	5.5	3.5	3.39	3.57	Hmgcll1
ENSMUSG00000007944	0.98	3.32	1.34	0.52	0.88	0.41	0.16	0.4	0.53	0.67	0.47	0.97	Ttc9b
ENSMUSG00000007946	0	0	0	0	0	0	0	0.04	0.04	0.03	0.04	0.03	Phox2a
ENSMUSG00000007950	70.6	75.99	146.78	78.04	79.27	86.47	72.79	96.79	70.43	87.69	64.49	81.55	Abhd8
ENSMUSG00000007987	150.55	232.51	282.15	169.02	142.21	180.16	218.86	236.77	263.8	182.62	193.89	228.65	Ift22
ENSMUSG00000007989	5.33	14.67	26	23.52	9.43	12.58	35.96	25.08	11.47	10.37	14.71	14.91	Fzd3
ENSMUSG00000008028	3.21	7.11	5.86	3.32	2.4	2.69	4.94	4.87	3.42	2.58	3.68	3.23	1700008O03Rik
ENSMUSG00000008035	824.13	575.33	965.39	662.26	704.36	818.26	702.53	659.36	628.73	714.33	712.12	642.23	Mid1ip1
ENSMUSG00000008036	124.89	90.79	178.17	72.75	111.29	101.33	79.69	93.58	103.13	115.01	89.87	103.86	Ap2s1
ENSMUSG00000008090	34.73	61.88	54.65	90.56	97.49	86.7	65	68.14	57.92	81.89	63.09	58.19	Fgfrl1
ENSMUSG00000008129	4.01	5.6	4.09	4.16	2.71	2.41	5.54	5.38	4.14	3.18	4.41	3.59	4930432K21Rik
ENSMUSG00000008136	0	0	11.82	5.45	3.32	3.69	3.39	3.62	4.73	5.47	5.25	3.68	Fhl2
ENSMUSG00000008140	261.74	217.71	268.41	191.23	223.77	221.53	194.59	173.71	179.25	206.43	185.76	180.67	Emc10
ENSMUSG00000008153	10.39	11.89	10.83	10.45	5.96	8.12	9.24	9.69	5.16	5.56	9.43	13.52	Clstn3
ENSMUSG00000008167	46.65	23.02	84.58	46.41	33.25	44.07	52.15	54.38	53.2	36.55	49	49.22	Fbxw9
ENSMUSG00000008193	0	0	0	0.35	0.12	0.09	0.18	0	0.35	0.24	0.2	0.15	Spib
ENSMUSG00000008200	28.8	55.3	36.51	55.64	49.02	50.41	55.72	51.68	32.32	39.92	69.41	49.27	Fnbp4
ENSMUSG00000008206	50.34	13.56	50.69	47.26	25.86	38.14	43.56	36.22	34.4	27.38	35.01	35.49	Cers4
ENSMUSG00000008226	15.64	36.13	9.55	25.33	20.23	23.57	33.91	24.95	26.41	20.92	28.99	26.03	Scrn3
ENSMUSG00000008301	55.42	48.02	92.79	57.81	53.38	56.68	58.41	68.76	66.04	59.01	54.24	60.59	Phax
ENSMUSG00000008305	58.83	57.44	42.99	59.78	43.38	51.13	47.26	52.88	39.66	48.86	37.78	33.96	Tle1
ENSMUSG00000008307	0	2.31	0	5.25	2.16	4.02	2.99	4.27	1.62	1.57	5.1	3.05	1700109H08Rik
ENSMUSG00000008318	16.71	5.16	12.1	20.01	25.25	26.6	15.02	15.62	12.34	15.05	16.91	15.17	Relt
ENSMUSG00000008333	17.61	28.76	38.21	15.74	18.57	18.92	21.55	24.92	27.51	27.8	21.97	25.48	Snrpb2
ENSMUSG00000008348	1229.83	902.95	756.5	1105.67	902	1122.15	1036.74	1107.61	807.36	801.45	1209.85	1105.27	Ubc
ENSMUSG00000008373	78.65	25.52	58.47	55.85	60.52	63.87	62.54	64.74	62.21	61.27	60.66	57.66	Prpf31
ENSMUSG00000008384	39.19	16.54	32.29	33.16	27.76	28.37	37.34	33.16	41.56	29.34	29.85	33.21	Sertad1
ENSMUSG00000008393	65.26	84.17	77.19	90.88	76.17	101.75	105.73	107.93	95.49	78.6	70.58	107.05	Carhsp1
ENSMUSG00000008398	5.78	18.6	8.95	9.84	5.33	7.4	9.09	5.66	9.59	7.23	7.59	7.52	Elk3
ENSMUSG00000008429	70.44	79.6	86.01	79.13	60.69	64.6	72.73	64.14	52.16	61.13	62.94	53.57	Herpud2
ENSMUSG00000008435	4.09	15.59	4.41	12.65	13.31	9.24	12.27	12.86	8.35	9.07	10.42	10.58	Rdh13
ENSMUSG00000008438	0.25	6.21	0.63	0.24	0.25	0.24	0.26	0.19	0.38	0.37	0.83	0.28	Adam21
ENSMUSG00000008450	95.8	76.1	115.18	93.19	89.95	90.5	105.13	110.06	110.76	102.93	96.14	99.7	Nutf2
ENSMUSG00000008461	0	0	0	0.12	0	0	0	0	0	0	0	0	Fut1
ENSMUSG00000008475	77.04	53.71	52.73	83.5	66.89	68.19	79.59	89.05	88.82	70.52	80.32	75	Arpc5
ENSMUSG00000008482	0	0	0	0	0.06	0.12	0	0	0	0	0	0	Rnf151
ENSMUSG00000008489	0.01	0	0.04	0.38	0.62	0.79	1.28	0.78	1.19	0.72	1.25	1.03	Elavl2
ENSMUSG00000008496	4.59	0.02	0	0.13	0	0.08	0.41	0.04	0.04	0.18	0.34	0.67	Pou2f2
ENSMUSG00000008540	728.4	658.17	704.15	550.5	708.61	636.6	564.75	635.51	765.2	664.72	724.09	712.72	Mgst1
ENSMUSG00000008575	118.85	77.86	128.74	143.12	103.41	111.89	141.79	116.08	79.15	89.62	129.17	87.38	Nfib
ENSMUSG00000008590	0	0	0	0.05	0.05	0	0	0	0.07	0.22	0.14	0.02	Htr3b
ENSMUSG00000008601	0	0	0	0.19	0	0.06	0.06	0	0.06	0.54	0.06	0.11	Rab25
ENSMUSG00000008604	13.17	10.74	23.3	29.27	23.8	26.14	27.59	29.96	17.18	20.5	23.35	21.42	Ubqln4
ENSMUSG00000008658	3.28	4.1	1.64	3.71	3.43	1.91	3.7	3.41	3.13	2.49	4.47	3.86	Rbfox1
ENSMUSG00000008668	217.95	232	272.12	193.91	266.48	211.01	207.29	245.61	336.74	279.12	211.59	273.47	Rps18
ENSMUSG00000008682	201.25	319.8	273.36	170.45	201.87	193.5	183.13	231.51	259.66	227.73	181.55	214.66	Rpl10
ENSMUSG00000008683	47.47	67.86	60.79	65.95	58.13	51.28	50.09	83.75	93.09	91.6	75.24	84.55	Rps15a
ENSMUSG00000008690	59.04	80.24	84.76	71.03	67.09	71.2	80.63	74.3	71.41	63.63	66.88	67.13	Ncaph2
ENSMUSG00000008730	8.53	33.03	34.01	53.64	25.87	36	67.75	51.09	25.19	23.07	41.02	39.24	Hipk1
ENSMUSG00000008734	136.12	180.6	135.78	112.93	153.99	138.51	127.35	98.83	96.55	120.61	139.85	108.41	Gprc5b
ENSMUSG00000008763	35.65	40.02	87.83	37.53	28.57	23.64	42.72	38.08	17.61	23.67	33.97	21.43	Man1a2
ENSMUSG00000008789	0	0	0	0	0	0	0	0	0	0	0	0	Ceacam5
ENSMUSG00000008813	0	0	0	0.15	0.29	0.42	0.37	0	0.58	0	0	0.12	Tppp2
ENSMUSG00000008822	49.29	49.57	98.3	50.04	60	50.56	60.02	71.6	59.87	56.3	62.15	73.7	Acyp1
ENSMUSG00000008843	0	0	0	0	0	0	0	0	0	0	0	0	Cldn13
ENSMUSG00000008845	0	0	0.15	1.15	0.72	0.37	0.5	0.14	0.27	0.57	0.49	0.48	Cd163
ENSMUSG00000008855	29.11	61.04	48.31	49.21	35.53	50.45	40.84	47.38	32.43	33.47	37.79	48.27	Hdac5
ENSMUSG00000008859	51.95	28.04	45.64	32.13	36.96	38.57	39.02	40.48	39.62	38.38	33.08	34.19	Rala
ENSMUSG00000008874	0	0	0	0	0	0	0	0	0	0	0	0	Clec3a
ENSMUSG00000008892	304.26	265.5	292.47	240.1	247.94	245.98	255.09	258.55	283.04	236.72	256.56	269.63	Vdac3
ENSMUSG00000008932	0	0	0	0.06	0	0.1	0.06	0	0	0	0.19	0.3	Slc1a7
ENSMUSG00000008958	61.67	94.93	131.74	82.65	71.15	72.04	83.35	91.27	77.52	81.56	71.08	77.62	Vps72
ENSMUSG00000008976	28.31	10.23	17.58	29.91	21.18	25.93	28.93	24.58	17.67	18.52	24.24	20.11	Gabpa
ENSMUSG00000008999	55.04	24.33	46.8	57.64	39.19	51.63	44.53	59.54	32.92	38.59	45.11	38.6	Bmp7
ENSMUSG00000009013	781.03	882.08	786.17	536.46	653.85	644.78	802.99	823.46	849.53	782.49	640.9	686.16	Dynll1
ENSMUSG00000009030	34.67	26.45	31.95	39	39.04	36.05	40.69	38.06	36.53	30.45	37.14	37.34	Pdcl
ENSMUSG00000009035	92.43	75.22	24.15	71.15	45.35	54.34	57.88	50.35	46.26	51.51	53.78	45.32	Tmem184b
ENSMUSG00000009070	22.2	38.04	96.67	62.74	45.09	48.37	99.35	85.79	80.17	60.95	82.97	87.01	Rsph14
ENSMUSG00000009073	24.49	31.18	28.96	47.52	31.68	34.53	40.75	36.34	31.25	28.73	33.14	37.68	Nf2
ENSMUSG00000009075	0.72	5.87	3.11	2.1	2.81	2.49	1.29	1.75	1.24	3.02	1.89	3.7	Cabp7
ENSMUSG00000009076	173.23	158.57	112.61	79.39	108.34	93.31	81.78	87.91	97.9	98.99	88.44	110.14	Zmat5
ENSMUSG00000009079	250.61	216.89	243.02	345.8	251.04	302.39	379.36	360.09	281.86	276.66	297.22	308.65	Ewsr1
ENSMUSG00000009090	56.71	47.82	50.7	75.64	58.78	69.99	63.06	63.4	42.98	52.88	61.27	60.76	Ap1b1
ENSMUSG00000009092	11.34	0.45	0.52	5.88	3.79	8.42	8.28	9.06	5.38	7.56	8.73	6.15	Derl3
ENSMUSG00000009093	0	0	0	0	0	0	0	0	0	0.06	0.22	0	Gstt4
ENSMUSG00000009097	23.85	1.26	5.73	6.41	4.11	4.32	4.41	2.44	6	3.55	3.37	4.12	Tbx1
ENSMUSG00000009108	0	0	0	2.21	7.74	0.38	2.45	1.79	2.26	2.05	2.83	6.14	Gnat2
ENSMUSG00000009112	8.78	4.57	8.32	19.18	10.23	17.16	13.6	18.47	11.62	14.11	15.19	15.06	Bcl2l13
ENSMUSG00000009114	10.23	9.09	24.69	10.67	8.73	9.09	20.24	14.16	13.74	9.9	12.5	13.43	2610028H24Rik
ENSMUSG00000009115	0	0	0	0.94	0.23	0.88	0.7	0.14	0.15	0.29	0.53	0.05	Spatc1l
ENSMUSG00000009145	3.12	0.07	0	1.01	0.62	0.81	1.61	1.38	0.61	0.64	0.57	1.73	Dqx1
ENSMUSG00000009185	0	0	0	0	0	0.2	1.4	0	0	0	0	3.23	Ccl8
ENSMUSG00000009207	19.82	17.73	10.47	22.01	17.21	14.23	15.99	19.87	10.93	12.37	14.74	14.95	Lnpk
ENSMUSG00000009210	45.58	26.55	135.22	43.59	29.3	35.15	72.13	58.93	58.1	39.31	44.86	51.84	Prr29
ENSMUSG00000009214	0	0	0	0.05	0	0.05	0.24	0.06	0	0.38	0.82	0.05	Mymk
ENSMUSG00000009216	0	0	2.79	0.19	0.46	0.41	0.59	0.25	0.06	0.6	0.25	0.56	Fam163b
ENSMUSG00000009246	0.98	0	0.65	2.11	1.63	1.55	1.98	1.65	0.57	1.25	1.82	1.57	Trpm5
ENSMUSG00000009248	0	0	0	1.52	0.47	0.31	0.75	0.46	0.47	0.48	0.9	0.26	Ascl2
ENSMUSG00000009281	1177.56	1427.65	1953.24	1238.65	1128.84	1180.7	1702.67	1680.68	2168.79	1359.81	1660.26	1909.74	Rarres2
ENSMUSG00000009291	358.92	329.37	328.29	429.82	459.38	478.02	433.14	384.72	420.49	411.69	452.03	396.53	Pttg1ip
ENSMUSG00000009292	0.07	0.01	7.49	1.13	0.66	0.71	0.56	1.14	0.24	0.15	1.06	1.83	Trpm2
ENSMUSG00000009293	47.35	26.65	38.37	33.69	31.28	31.05	34.92	34.56	31.73	32.87	27.61	33.02	Ube2g2
ENSMUSG00000009350	0	0	0	2.89	0.09	0.39	0.22	0	0.24	0.16	0.76	0.38	Mpo
ENSMUSG00000009356	28.5	14	14.32	14.42	23.05	21.93	12.94	8.95	16.9	24.35	20.94	14.83	Lpo
ENSMUSG00000009376	0	0	0.11	1.16	0.2	0.86	0.21	5.35	0.31	0.28	0.3	0.17	Met
ENSMUSG00000009378	1.49	0.03	5.62	15.39	3.26	3.18	8	6.88	5.35	4.29	6.79	3.92	Slc16a12
ENSMUSG00000009394	66.66	48.09	74.29	65.22	57.98	65.61	59.14	47.87	40.97	56.24	65.89	55.81	Syn2
ENSMUSG00000009406	5.87	2.59	5.63	13.52	11.57	11.9	11.12	7.2	6.46	10.37	10.52	10.27	Elk1
ENSMUSG00000009418	15.38	12.04	1.54	12.24	2.86	4.05	9.1	6.17	2.62	5.22	8.06	7.78	Nav1
ENSMUSG00000009470	7.45	16.82	5.44	27.1	16.85	15.76	21.61	23.2	12.86	12.42	19.03	14.6	Tnpo1
ENSMUSG00000009471	0	0	0	0	0	0	0.17	0.04	0.1	0.29	0.06	0.08	Myod1
ENSMUSG00000009487	0	0	0	0	0	0	0	0	0	0	0.01	0.02	Otog
ENSMUSG00000009535	27.25	21.3	32.33	32.22	26.52	31.64	30.12	36.96	32.36	32.53	37.36	34.16	Rnmt
ENSMUSG00000009545	0	0.04	0	1.3	0.45	0.51	3.25	0.54	0.65	0.31	0.98	0.69	Kcnq1
ENSMUSG00000009549	224.66	242.55	282.35	215.45	248.92	225.74	239.79	257.38	336.99	292.56	235.27	321.08	Srp14
ENSMUSG00000009551	0	0	0	0.11	0	0.06	0.1	0.06	0.11	0	0.06	0.05	6330409D20Rik
ENSMUSG00000009555	78.8	70.51	91.63	97.54	74.42	81.12	94.13	97.21	96.44	89.16	78.06	83.87	Cdk9
ENSMUSG00000009563	167.7	116.9	151.35	102.41	121.83	131.82	99.85	106.73	110.57	121.02	115.83	112.99	Tor2a
ENSMUSG00000009566	14.56	17.69	18.66	18.84	20.51	18.53	16.3	17.3	15.48	18	20.6	14.45	Fpgs
ENSMUSG00000009569	8.08	6.52	12.15	11.47	7.27	9.01	14.03	9.74	8.3	7.93	11.71	8.85	Mrtfb
ENSMUSG00000009575	54.19	29.6	67.6	77.53	70.67	60	89.86	66.34	53.8	50.25	67.89	64.35	Cbx5
ENSMUSG00000009580	0	0	0	0	0	0	0	0	0	0	0	0	Odam
ENSMUSG00000009585	19.15	32.04	26.14	28.65	27.98	29.84	28.07	22.37	20.59	25.96	35.87	21.61	Apobec3
ENSMUSG00000009588	0	0	0	0.12	0	0.02	0.07	0	0	0	0.1	0	St6galnac1
ENSMUSG00000009596	0	0	0.07	0.06	0	0	0.1	0.06	0	0	0.12	0	Taf7l
ENSMUSG00000009614	49.91	36.91	18.86	37.81	36.13	49.03	30.02	33.53	27.13	37.4	41.87	32.04	Sardh
ENSMUSG00000009621	9.8	7.38	8.22	8.6	6.39	8.09	5.94	6.65	3.63	7.44	7.72	7.59	Vav2
ENSMUSG00000009628	0	0	0	0.51	0.11	0.02	0.42	0.18	0.01	0.02	0.06	0.18	Tex15
ENSMUSG00000009630	41.49	60	42.86	41.96	66.32	48.44	48.12	57.23	49.13	46.77	44.28	49.47	Ppp2cb
ENSMUSG00000009633	91.93	135.62	142.89	47.24	81.86	53.16	48.04	63.92	65.25	73.55	62.21	65.55	G0s2
ENSMUSG00000009640	63.83	44.83	94.94	61.49	56.22	67.02	58.12	59.49	64.87	63.08	67.22	64.4	Dmap1
ENSMUSG00000009646	0	0	0	0	0	0	0	0	0	0	0	0	Pla2g12b
ENSMUSG00000009647	12.97	16	21.8	24.08	20.7	20.36	25.55	27.02	17.86	20.08	26.37	23.63	Mcu
ENSMUSG00000009654	0	0	0	0.3	0.76	0.09	0	0.55	0.13	0.23	0	0.09	Oit3
ENSMUSG00000009670	1.59	0	2.04	0.54	0.33	0.44	0.28	0.19	0.54	0.75	0.41	0.43	Tex11
ENSMUSG00000009681	8.38	0.48	5.4	15.35	16.32	18.03	14.05	13.39	10.44	10.91	16.93	10.88	Bcr
ENSMUSG00000009687	230.08	79.47	22.63	59.88	30.73	36.08	40.39	27.36	87.79	48.65	53.13	44.74	Fxyd5
ENSMUSG00000009731	11.69	9.4	4.57	6.67	6.09	8.11	5.16	3.77	2.84	4.69	5.65	4.11	Kcnd1
ENSMUSG00000009733	25.53	23.99	3.36	38.23	25.22	36.55	32.33	33.5	24.61	20.63	24.25	28.02	Tfcp2
ENSMUSG00000009734	0	0	0	0.23	0.47	0.13	0.19	0.38	0.46	0.32	1.11	1.11	Pou6f2
ENSMUSG00000009739	10.49	21.03	16	33.82	18.87	18.77	32.37	25.53	17.21	14.54	23.4	22.06	Pou6f1
ENSMUSG00000009741	13.19	17.88	14.9	29.49	24.93	23.71	28.8	23.34	21.96	28.45	26.65	19.87	Ubp1
ENSMUSG00000009772	0	0.11	0.02	5.56	4.36	5.65	9.12	9.7	6.61	4.72	6	5.66	Nuak2
ENSMUSG00000009828	15.42	6.87	21.96	13.07	9.38	10.21	11.99	10.19	11.97	8.51	13.34	9.23	Cilk1
ENSMUSG00000009863	456.45	448.53	267.04	254.41	337.84	300.18	248.79	299.83	332.82	339.65	292.6	342.56	Sdhb
ENSMUSG00000009876	5.48	10.59	4.83	12.28	24.35	15.42	11.6	15.59	18.71	20.41	12.59	10.06	Cox4i2
ENSMUSG00000009894	154.64	223.05	213.88	166.34	156.41	176.11	150.4	171.46	161.43	157.7	157.23	177.73	Snap47
ENSMUSG00000009900	0	0	0	0	0	0	0.06	0	0	0	0.06	0.1	Wnt3a
ENSMUSG00000009905	20.29	15.95	16.8	24.34	25.1	23.23	20.24	19.47	16.54	23.48	22	23.09	Kdsr
ENSMUSG00000009907	69.21	59.02	50.65	56.95	46.67	54.47	57.78	55.02	44.85	45.45	53.08	46.12	Vps4b
ENSMUSG00000009927	334.84	390.49	576.91	300.58	390.56	342.19	367.24	499.77	627.2	540.98	394.57	558.88	Rps25
ENSMUSG00000009941	0	0	0	0.2	0.05	0.37	0.15	0.29	0.31	0.36	0.15	0.15	Nxf2
ENSMUSG00000009995	110.23	111.39	106.98	160.85	154.88	158.86	141.92	138.05	123.41	128.3	167.44	145.44	Taz
ENSMUSG00000010021	12.77	13.81	40.46	20.83	9.74	13.63	31.7	18.83	20.11	14.54	17	15.45	Kif19a
ENSMUSG00000010025	60.19	42.25	28.28	65.87	56.62	66.58	59.36	62.32	55.86	50.05	60.38	56.81	Aldh3a2
ENSMUSG00000010044	68.21	46.38	55.57	81.57	53.11	69.29	127.89	106.54	95.44	71.13	84.34	97.01	Zmynd10
ENSMUSG00000010045	146.58	128.87	129.73	127.5	149.21	148.19	131.44	123.51	106.17	143	134.87	119.41	Tmem115
ENSMUSG00000010047	71.71	43.98	124.57	58.92	58.54	61.05	50.85	46.56	55.04	62.94	56.38	46.72	Hyal2
ENSMUSG00000010048	7.71	12.34	25.2	13.79	12.59	8.09	10.26	11.24	10.15	11.04	9.82	7.41	Ifrd2
ENSMUSG00000010051	44.75	81.62	46.8	48.27	41.11	41.46	48.81	40.09	32.03	38.69	44.42	32.12	Hyal1
ENSMUSG00000010054	67.87	80.01	103.91	76.68	76.68	85.16	89.08	93.38	90.03	76.91	80.26	89.92	Tusc2
ENSMUSG00000010057	76.37	90.42	63.92	51.45	56.85	55.84	50.11	58.65	58.76	59.65	56.43	53.64	Nprl2
ENSMUSG00000010064	301.79	356.62	366.45	517.91	494.04	488.31	453.58	425.94	405.33	457.8	511.2	418.59	Slc38a3
ENSMUSG00000010066	0.98	2.42	4.38	7.32	5.77	6.64	5.53	5.38	2.69	4.64	3.94	5.37	Cacna2d2
ENSMUSG00000010067	41.26	53.13	29.47	39.61	38.01	34.98	37.04	32.74	48.46	38.66	36.4	36.96	Rassf1
ENSMUSG00000010080	6	0.13	5.61	17.36	2.13	3.71	5.63	8.48	5.04	1.55	5.39	4.66	Epn3
ENSMUSG00000010086	1.6	0	5.48	0.7	1.33	0.28	0.38	0.06	0.2	0.06	0.32	0.88	Rnf112
ENSMUSG00000010095	1055.52	868.11	831.99	739.64	941.2	939.07	723.56	640.2	764.75	921.04	797.74	720.36	Slc3a2
ENSMUSG00000010097	87.01	66.84	52.12	113.74	106.43	94.56	109.09	97.62	86.43	97.03	118.09	92.17	Nxf1
ENSMUSG00000010110	146.54	102.84	130.34	126.93	110.09	126.36	111.63	100	102.86	103.7	125.54	111.38	Stx5a
ENSMUSG00000010122	0	0	0	3.33	0.55	0	0.09	0	0.15	0.39	0.02	0	Slc47a1
ENSMUSG00000010136	96.68	134.05	169.9	142.23	114.14	134.78	223.57	210.83	237.9	154.88	178.49	223.06	Pifo
ENSMUSG00000010142	0	0	7.02	0.36	0.96	1.02	0.47	0.56	1.31	0.79	0.63	1.01	Tnfrsf13b
ENSMUSG00000010154	3.3	5.65	10.7	15.59	8.62	12.71	24.39	20.37	13.29	12.41	16.53	14.34	Spire2
ENSMUSG00000010175	4.01	6.88	0.2	7.39	4.63	4.49	7.9	5.65	4.21	3.27	3.33	3.64	Prox1
ENSMUSG00000010205	21.51	10.65	28.96	32.66	21.34	23.37	31.53	25.94	12.29	19.89	21.78	16.69	Raver1
ENSMUSG00000010277	64.15	74.64	47.65	120.57	84.89	97.18	91.91	75.49	52.09	71.16	94.86	71.15	2610507B11Rik
ENSMUSG00000010290	10.53	36.08	21.81	21.86	19.97	18.38	22.55	22.8	20.98	19.25	17.4	17.87	AI597479
ENSMUSG00000010307	26.46	9.16	42.45	51.13	50.7	44.9	34.1	44	40.37	51.71	50.77	46.57	Tmem86a
ENSMUSG00000010311	9.46	0	0	1.54	2.48	4.31	1.53	1.58	1.44	3.36	1.46	3.08	Optc
ENSMUSG00000010342	0	0	0	0.23	0.26	0.25	0.4	0.25	0.26	0.12	0.99	0.97	Tex14
ENSMUSG00000010358	27.44	28.11	42.86	26.28	19.16	22.07	28.24	32.03	36.29	26	23.15	23.87	Ifi35
ENSMUSG00000010362	191.57	134.71	112.18	112.88	123.79	124.84	129.15	133.74	153.76	139.36	131.07	137.84	Rdm1
ENSMUSG00000010376	232.28	256.83	256.45	172.74	204.28	214.07	187.86	226.71	297.75	235.31	222.8	248.95	Nedd8
ENSMUSG00000010392	38.32	18.39	17.35	39.44	26.3	35.13	41.46	34.06	27.19	26.78	36.31	29.09	Gosr1
ENSMUSG00000010406	150.72	165.42	227.96	138.22	160.33	152.35	138.54	184.82	190.08	191.4	129.46	179.45	Mrpl52
ENSMUSG00000010435	0	0	0	0	0	0	0	0	0	0	0	0.09	Spaca7
ENSMUSG00000010453	35.03	68.14	34.07	78.14	49.53	57.06	70.47	59.2	40.07	43.45	60.97	48	Kansl3
ENSMUSG00000010461	0.01	5.55	1.12	1.09	0.78	1.21	1.67	1.97	0.82	1.18	1.81	0.89	Eya4
ENSMUSG00000010476	0	0	0	0.2	0.08	0.01	0.05	0.29	0.03	0.01	0.12	0.02	Ebf3
ENSMUSG00000010505	0.07	0	0.9	0.76	0.61	1.05	0.57	1.75	0.18	0.44	1.11	2.11	Myt1
ENSMUSG00000010517	18.1	9.33	7.85	26	19.81	20.64	20.76	22.27	17.39	20.74	24.03	25.33	Faf1
ENSMUSG00000010538	9.24	22.13	8.07	9.18	11.48	9.13	10.25	12.66	14.4	10.35	11.89	14.07	Tsacc
ENSMUSG00000010554	13.63	41.69	21.75	30.38	24.4	28.45	36.12	33.1	28.45	29.26	24.33	30.56	Mettl16
ENSMUSG00000010592	0	0	0	2.45	0.53	1.13	1.16	0.97	0.53	0.27	1.86	0.89	Dazl
ENSMUSG00000010601	0	0	0	0	0	0	0	0	0	0	0	0	Apol7a
ENSMUSG00000010607	107.69	172.28	70.52	70.86	119.16	90.2	77.33	93.7	104.11	113.65	86.77	112.49	Pigyl
ENSMUSG00000010608	103.95	117.49	115	141.97	104.03	106.48	138.52	119.55	95.73	118.75	128.71	104.65	Rbm25
ENSMUSG00000010609	52.76	34.41	22.05	29.58	23.9	25.24	25.15	21.55	23.55	25.56	22.84	20.92	Psen2
ENSMUSG00000010651	0.08	0.7	0	0.53	0.55	0.79	0.42	1.54	0.28	0.35	0.21	0.55	Acaa1b
ENSMUSG00000010660	46.47	29.78	80.7	62.97	57.9	57.39	49.84	49.64	44.6	51.38	57.06	51.46	Plcd1
ENSMUSG00000010663	352.59	278.13	319.19	538.26	444.65	522.52	527.42	452.26	348.92	408.78	480.02	454.51	Fads1
ENSMUSG00000010721	22.9	23.68	16.26	18.83	17.45	20.88	23.08	21.09	16.19	18.24	26.08	16.63	Lmbr1
ENSMUSG00000010751	4.23	7.38	5.48	5.54	3.74	3.65	3.81	3.46	2.97	5.27	3.42	3.6	Tnfrsf22
ENSMUSG00000010755	30.22	8.62	45.87	52.56	35.64	38.89	49.24	52.12	37.86	36.77	47.88	39.17	Cars
ENSMUSG00000010760	0	0	0	0	0	0	0.18	0	0	0	0.2	0	Phlda2
ENSMUSG00000010796	0	0	0	0	0	0	0	0	0.14	0	0.12	0	Asz1
ENSMUSG00000010797	0	0	0	0	0	0	0	0	0	0	0.03	0.02	Wnt2
ENSMUSG00000010803	0	0	5.63	1.36	1.4	0.52	1.08	0.94	0.32	0.96	0.92	1.86	Gabra1
ENSMUSG00000010825	0	0	0	0.2	0.18	0.49	0.11	0.36	0.21	0.21	0.23	0.74	Grid2ip
ENSMUSG00000010830	38.23	48.09	68.18	25.51	17.68	29.11	42.93	44.32	31.08	32.47	30.7	29.72	Kdelr3
ENSMUSG00000010841	0	0.89	0.5	0	0.15	0	0.26	0.15	0.24	0.12	0.14	0.25	Cfap97d1
ENSMUSG00000010911	45.31	39.15	57.76	36.5	53.65	43.84	42.95	45.84	44.81	55.55	44.05	43.83	Apip
ENSMUSG00000010914	54.39	47.5	48.19	41.16	43.38	49.98	39.88	51.16	36.36	48.4	41.86	33.99	Pdhx
ENSMUSG00000010936	25.62	18.7	40.47	29.06	22.8	25.3	26.25	25.64	19.33	21.64	25.22	23.63	Vac14
ENSMUSG00000011008	5.54	0	0	0	0.09	0.19	0	0.51	0.21	0.21	0.13	0.31	Mcoln2
ENSMUSG00000011034	0	0	0	0.11	0	0	0	0.19	0.08	0	0.11	0.09	Slc5a1
ENSMUSG00000011096	64.73	65.42	76.89	54.98	43.02	57.23	56.11	65.18	50.74	57.28	44.96	52.57	Akt1s1
ENSMUSG00000011114	128.12	67.47	82.64	65.8	71.8	80.88	79.03	76.05	79.35	66.36	77.68	80.88	Tbrg1
ENSMUSG00000011118	0	0	0	0	0	0	0	0	0	0	0.39	0.16	Panx3
ENSMUSG00000011148	12.9	22.14	17.75	17.05	16.84	12.32	15.65	23.3	23.31	14.25	14.57	19.19	Adssl1
ENSMUSG00000011154	147.93	235.68	326.66	214.21	155.43	192.47	332.12	292.28	299.52	199.65	266.98	298.09	Cfap161
ENSMUSG00000011158	57.54	53.51	20.33	45.51	33.94	42.16	47.47	39.96	36.58	37.84	46.09	40.11	Brf1
ENSMUSG00000011171	2.95	6.72	0.9	1.22	1.41	0.45	0.81	0.93	0.77	1.24	1.48	2.39	Vipr2
ENSMUSG00000011179	102.82	145.19	249.31	233.23	192.34	201.18	280.23	298.15	265.54	197.05	243.32	269.09	Odc1
ENSMUSG00000011254	5.72	3.02	13.67	10.86	9.78	10.8	14.04	13.41	14.75	10.56	19.32	16.85	Thg1l
ENSMUSG00000011256	0	0	0.76	0.31	0.23	0.34	0.62	0.35	0.27	0.11	0.48	0.54	Adam19
ENSMUSG00000011257	2.02	7.39	2.38	4.63	5.33	4.84	5.94	4.88	2.45	5.51	3.45	5.93	Pabpc4
ENSMUSG00000011263	4.31	0	0	0.41	0.33	0.7	0.82	0.27	0.18	0.35	0.58	0.58	Exoc3l2
ENSMUSG00000011267	0	0	0	0.66	0.12	0.66	0.29	0.09	0.29	0.48	0.05	0.27	Zfp296
ENSMUSG00000011305	46.58	67.22	72.96	57.05	34.12	49.61	85.37	74.55	72.11	48.09	66.65	73.76	Plin5
ENSMUSG00000011306	76.57	34.73	45.67	52.14	45.54	45.16	53.77	40.98	39.16	41.77	54.19	43.68	Sugp1
ENSMUSG00000011349	0	0	0	0	0	0	0	0	0	0	0	0	Dmrtc2
ENSMUSG00000011382	2.01	9.18	5.31	4.92	3.97	4.12	4.89	4.28	3.96	3.63	4.18	4.36	Dhdh
ENSMUSG00000011427	7.21	11.09	8.28	16.96	11.45	14.52	18.58	13.99	11.28	12.56	15.26	9.98	Zfp790
ENSMUSG00000011463	0	0	0	0.19	0	0	0	0	0	0	0	0.04	Cpb1
ENSMUSG00000011486	0	0	0	0.22	0.17	0.11	0.29	0.12	0	0.09	0.11	0.4	Slc25a41
ENSMUSG00000011589	10.44	41.21	30.49	10.57	20.16	12.16	5.97	13.93	11.94	8	6.92	10.57	Fsd1
ENSMUSG00000011632	0	0	0	0.18	0.09	0	0.24	0.19	0	0.14	0	0.44	Pinlyp
ENSMUSG00000011658	87.34	94.4	78.08	88.16	87.88	79.06	88.17	81.37	82.68	78.62	84.47	83.51	Fuz
ENSMUSG00000011751	0	0	0.1	1.03	1.17	1.42	0.77	1.89	0.87	1.16	1.56	1.35	Sptbn4
ENSMUSG00000011752	313.79	305.61	371.27	363.18	355.7	359.22	367.27	360.54	320.07	358.46	331.46	346.18	Pgam1
ENSMUSG00000011831	86.11	88.58	65.53	100.67	75.82	82.04	119.89	104.16	80.55	80.92	92.8	83.74	Evi5
ENSMUSG00000011832	25.23	45.01	62.73	47.33	31.46	42.67	40.71	34.47	27.55	32.23	41.6	40.74	Evi5l
ENSMUSG00000011837	71.46	25.61	78.43	64.8	57.8	60.95	60.25	62.8	56.38	71.07	58.22	61.16	Snapc2
ENSMUSG00000011877	41.52	33.83	40.4	65.68	45.8	55.01	55.2	54.13	33.94	36.69	47.26	39.27	Git1
ENSMUSG00000011884	64.77	101.77	43.96	73.02	66.84	60.87	68.11	62.73	65.91	65.92	63.54	63.11	Gltp
ENSMUSG00000011958	45.53	87.87	27.26	55.91	38.4	40.07	50.21	48.64	55.56	48.9	44.22	49.13	Bnip2
ENSMUSG00000011960	25.7	25.09	36.88	53.22	32.78	31.86	48.98	49.38	28.59	27.44	39.3	22.04	Ccnt1
ENSMUSG00000012017	0	1.56	0	4.21	2.16	2.32	2.14	1.63	3.62	1.41	1.62	2.1	Scarf2
ENSMUSG00000012042	0	0	0	0	0	0	0	0	0	0	0	0	4930579F01Rik
ENSMUSG00000012076	13.89	18.4	38.28	21.41	19.34	19.77	18.7	20.1	19.35	19.09	21.53	19.81	Brms1l
ENSMUSG00000012114	49.24	20.26	40.1	66.18	49.19	58.31	62.98	58.58	36.85	40.1	62.68	40.94	Med15
ENSMUSG00000012117	26.25	28.86	38.73	52.93	44.51	51.32	56.08	48.7	52.94	49.46	47.58	52.6	Dhdds
ENSMUSG00000012123	0	0	0	0	3.58	0.15	0.07	0	0.17	0.65	0.25	0.31	Crybg2
ENSMUSG00000012126	119.57	115.84	245.05	165.39	99.75	141.73	227.84	199.08	168.43	129.17	184.48	182.44	Ubxn11
ENSMUSG00000012187	2.68	0	5.72	1.91	5.88	1.14	1.07	1.9	2.98	4.35	3.89	4.85	Mogat1
ENSMUSG00000012211	0	1.95	0	0.06	0.36	0.39	0.92	0.54	2.18	0.34	0.25	0.7	Tex22
ENSMUSG00000012282	0	0	0	0	0	0.35	0.13	0.08	0	0	0	0.15	Wnt8a
ENSMUSG00000012296	27.79	14.17	28.44	27.38	21.8	20.87	40.29	21.62	20.88	19.97	25.3	18.96	Tjap1
ENSMUSG00000012350	0	0	0	0.05	0.43	0	0	0.05	0	0.12	1.36	0.32	Ehf
ENSMUSG00000012396	3.84	8.78	5.34	2.39	1.11	2.05	4.75	1.89	1.88	1.55	3.31	3.41	Nanog
ENSMUSG00000012405	249.25	319.48	194.19	165.35	228.24	179.04	168.08	219.99	279.99	219.95	219.35	237.02	Rpl15
ENSMUSG00000012422	11.99	8.43	9.94	13.83	11.19	10.99	14.12	13.39	9.99	10.72	12.28	10.55	Tmem167
ENSMUSG00000012428	0	0	0	2.07	1.04	0.54	0.53	0.63	0.76	0.24	0.34	0.48	Steap4
ENSMUSG00000012429	25.07	46.53	38.79	30.69	33.33	34.03	30.69	30.81	28.44	26.4	40.97	27.05	Mplkip
ENSMUSG00000012443	0	4.42	3.22	9.1	3.45	3.95	9.3	10.75	6.57	3.71	6.14	7.71	Kif11
ENSMUSG00000012483	27	39.54	43.43	26.57	28.66	26.54	27.21	31.28	41.38	42.96	35.05	35.33	Rpa3
ENSMUSG00000012519	0	0	0	0.6	0.6	1.08	0.22	0	1.56	0.15	0.88	0.88	Mlkl
ENSMUSG00000012520	0	0	0	0	0	0	0	0	0	0	0.35	0.06	Phox2b
ENSMUSG00000012535	44.52	23.04	34.51	56.19	36.47	52.71	58.16	55.54	40.81	41.29	50.21	43.73	Tnpo3
ENSMUSG00000012609	37.15	15.89	27.84	61.14	22.79	33.72	51.09	46.68	28.18	23.88	34.35	30.95	Ttll5
ENSMUSG00000012640	16.64	22.2	29.13	17.42	12.09	13.34	16.57	12.99	14	12.98	15.57	11.06	Zfp715
ENSMUSG00000012705	0	0	0	0.26	0.26	0	0.15	0	0	0.14	0.33	0.21	Retn
ENSMUSG00000012777	0.03	0	0	0.04	0	0.12	0.03	0.12	0	0.09	0.04	0.03	Acp4
ENSMUSG00000012819	2.34	0	1.78	0.99	0.65	0.33	1.47	1.03	0.81	0.68	0.83	0.94	Cdh23
ENSMUSG00000012848	79.8	163.4	146.36	99.08	129.55	118.23	108.97	149.69	167.96	142.77	119.81	144.82	Rps5
ENSMUSG00000012889	0.2	0	0	0.47	0.23	0.16	0.24	0.27	0.15	0.09	0.26	0.24	Podnl1
ENSMUSG00000013033	10.32	16.76	25.09	18.53	22.03	16.4	22.95	15.85	6.19	13.75	16.42	11.23	Adgrl1
ENSMUSG00000013076	1.77	7.35	3.26	8.52	4.77	4.83	10.57	6.65	4.24	4.62	5.57	4.85	Amotl1
ENSMUSG00000013083	0	0	0	0	0	0.32	0	0	0	0.26	0	0	2200002J24Rik
ENSMUSG00000013089	61.39	58.36	43.56	92.3	65.94	87.72	80.48	80.07	41.01	56	68.25	58.45	Etv5
ENSMUSG00000013091	0	0	0	0	0	0	0.96	0	0	0	0.31	0.13	Tmem190
ENSMUSG00000013150	19.76	32.68	32.42	31.7	23.39	32.09	48.09	31.93	32.61	28.48	28.93	30.73	Gfod2
ENSMUSG00000013155	57.4	34.92	67.83	40.76	30.42	32.56	52.18	51.32	39.48	35.33	36.25	42.09	Enkd1
ENSMUSG00000013158	0	0	0	0.86	1.04	1.22	0.7	2.1	0.82	0.88	1.81	0.8	4933405L10Rik
ENSMUSG00000013160	113.09	157.14	128.91	110.79	170.52	135.45	120.67	117.82	99.29	128.24	123.11	124.18	Atp6v0d1
ENSMUSG00000013236	48.76	101.61	56.18	153.96	99.85	119.74	117.67	110.11	50.83	80.14	97.88	94.58	Ptprs
ENSMUSG00000013275	114.2	137.44	91.37	190.98	166.06	183.07	176.66	131.26	114.26	137.88	172.75	146.41	Slc41a1
ENSMUSG00000013338	0	0	0	0	0	0	0.03	0.22	0	0	0.06	0.02	Fer1l4
ENSMUSG00000013353	0	0	0.18	0.17	0.03	0.03	0	0	0	0	0.07	0.19	4931406B18Rik
ENSMUSG00000013367	0	1.38	3.25	1.28	0.66	0.82	0.34	0.88	0.33	0.63	0.52	0.61	Iglon5
ENSMUSG00000013415	0	0	0	0	0	0	0.02	0	0	0	0.11	0.07	Igf2bp1
ENSMUSG00000013418	0	0	0	0	0	0	0	0	0	0	0	0	B4galnt2
ENSMUSG00000013419	12.15	39.17	44.53	54.55	41.04	47.45	57.21	47.72	30.68	39.57	39.69	47.31	Zfp651
ENSMUSG00000013465	79.8	114.14	59.18	84.94	67.61	82.99	93.53	84.69	80.5	71.2	77.2	75.52	Nelfb
ENSMUSG00000013483	0	0	0	0.36	0	0	0	0	0.12	0	0.02	0	Card14
ENSMUSG00000013495	108.58	113.77	109.39	108.77	111.14	109.12	107.11	102.74	96.25	103.57	120	112.95	Tmem175
ENSMUSG00000013523	190.58	162.08	48.86	98.62	359.31	105.53	102.12	123.17	621.86	289.02	124.53	324.55	Bcas1
ENSMUSG00000013539	40.88	55.87	11.05	35.55	32.52	31.43	31.65	29.76	26.23	31.91	32.91	35.89	Tango2
ENSMUSG00000013584	3.54	0	16.72	16.03	5.19	5.04	5.82	15.05	12.24	6.09	3.02	5.14	Aldh1a2
ENSMUSG00000013593	239.66	206	192	211.7	241.41	232.7	196.63	212.09	226.91	226.71	215.03	234.55	Ndufs2
ENSMUSG00000013611	0	0	0	0.1	0.4	0.1	0.02	0	0	0	0.47	0.02	Snx31
ENSMUSG00000013622	494.43	567.81	443.74	409.57	530.45	485.07	342.73	367.21	447.88	465.94	452.57	468.38	Atraid
ENSMUSG00000013629	11.18	9.39	5.51	30.53	19.07	26.32	28.16	31.47	12	14.32	21.85	20.23	Cad
ENSMUSG00000013643	0	0	0	0	0	0	0	0	0	0	0.24	0	Lypd8
ENSMUSG00000013646	18.21	17.2	15.09	26.39	25.58	30.85	28.62	30.96	24.58	21.83	24.07	26.68	Sh3bp5l
ENSMUSG00000013653	0	0	0	0	0	0	0	0	0	0	0	0	1810065E05Rik
ENSMUSG00000013662	48.48	87.4	92.33	95.36	86.37	93.54	89.52	78.26	72.73	79.33	103.84	82.5	Atad1
ENSMUSG00000013663	15.49	15.69	16.08	31.36	23.28	23.5	34.22	26.69	18.24	18.94	26.02	20.24	Pten
ENSMUSG00000013668	0	0	0	0	0	0	0	0	0	0	0.07	0.08	4933402N03Rik
ENSMUSG00000013698	445.12	342.54	462.57	417.78	553.24	580.49	419.19	472.25	582.58	538.84	427.27	617.03	Pea15a
ENSMUSG00000013701	202	133.8	202.5	152.47	180.33	163.67	139.33	172.41	166.97	167.5	167.35	173.7	Timm23
ENSMUSG00000013707	2.63	9.89	0	0.62	1.15	1.15	0.54	1.1	1.53	1.23	0.47	1.25	Tnfaip8l2
ENSMUSG00000013736	19.09	34.44	35.22	46.47	39.31	47.41	50.93	52.24	45.82	42.85	49.3	43.04	Trnt1
ENSMUSG00000013766	0	0	0	0	0	0.71	0.09	0.55	0.11	0.19	0.76	0.26	Ly6g6e
ENSMUSG00000013787	14.85	36.25	23.99	38	26.5	30.56	37.29	35.51	23.32	25	35.67	31.34	Ehmt2
ENSMUSG00000013822	426.11	583.33	764.64	483.91	425.91	459.24	718.97	668.9	729.66	531.61	612.5	703.59	Elof1
ENSMUSG00000013833	40.3	21.68	46.45	41.96	33.71	42.55	38.51	35.06	34.3	36.34	31.14	33.09	Med16
ENSMUSG00000013846	3	10.64	0	1.72	1.03	1.08	2.52	1.9	1.91	1.94	2.21	1.28	St3gal1
ENSMUSG00000013858	30.81	10.49	66.39	41.21	51.38	35.92	34.24	33.05	28.9	40.27	35.14	30.71	Tmem259
ENSMUSG00000013878	20.69	13.56	6.92	33.33	20.53	21.83	25	27.66	19.66	17.92	26.14	23.42	Rnf170
ENSMUSG00000013921	62.98	77.27	100.71	94.04	63.62	78.89	88.51	89.47	48.54	61.77	71.76	65.11	Clip3
ENSMUSG00000013928	2.11	10.32	0	1.45	1.6	1.14	1.38	1.13	0.55	2.46	2.57	1.46	Thap8
ENSMUSG00000013936	0	0	1.61	1.89	1.39	1.54	0.42	2.09	1.77	2	1.08	1.84	Myl2
ENSMUSG00000013973	40.58	6.93	83.45	37.89	39.07	34.49	37.98	35.57	34.85	34.05	38.16	39.03	Dedd
ENSMUSG00000013974	0	0	0	0	0.08	0	0.19	0	0.04	0	0	0	Mcemp1
ENSMUSG00000013997	68.26	64.97	68.29	61.62	63.38	63.19	59.22	52.97	51.82	60.82	63.38	59.2	Nit1
ENSMUSG00000014030	0	0	0	0	0.02	0	0.01	0.01	0	0	0.03	0.02	Pax5
ENSMUSG00000014039	1.92	3.75	0.08	10.6	4.24	5.47	6.93	6.28	3.87	4.88	7.11	3.45	Prdm15
ENSMUSG00000014074	2.94	42.12	15.62	20.8	13.81	16.15	18.92	20.12	16.57	15.38	13.69	18.06	Rnf168
ENSMUSG00000014075	34.73	33.62	65.63	50.71	44.09	46.81	54.86	53.5	65.27	55.87	59.08	61.22	Tctex1d2
ENSMUSG00000014077	3.87	26.44	22.46	56.09	37.65	36.39	50.61	51.17	38.16	35.57	39.71	38.1	Chp1
ENSMUSG00000014104	0	0	0	0	0	0	0.12	0	0	0.2	0.3	0	Sval2
ENSMUSG00000014158	5.1	5.7	8.33	36.19	3.38	4.47	6.73	8.41	6.42	3.32	4.61	6.22	Trpv4
ENSMUSG00000014164	1.33	1.24	3.55	1.9	1.51	1.25	2.78	2.37	1.16	1.05	1.32	1.5	Klhl3
ENSMUSG00000014177	45.98	103.09	88.96	77.37	69.02	74.67	85.6	83.49	68.08	71.8	70.66	73.46	Tvp23b
ENSMUSG00000014195	130.63	123.57	181.87	195.99	156.51	159.79	167.98	190.47	158.76	161.01	168.37	173.56	Dnajc7
ENSMUSG00000014198	0	0	0.73	0.81	1.12	1.26	1.42	1.23	0.63	1.5	0.27	0.62	Zfp385c
ENSMUSG00000014226	74.48	78.17	98.68	84.22	76.69	81.94	114.56	133.25	101.4	86.88	83.03	85.39	Cacybp
ENSMUSG00000014232	83.37	69.38	107.17	80.79	67.54	79.85	106.35	96.1	100.67	79.48	90.44	86.97	Cluap1
ENSMUSG00000014243	37.47	68.82	26.65	19.59	31.58	32.17	21.51	28.68	26.98	28.65	24.65	22.74	Zswim7
ENSMUSG00000014245	17.47	10.26	8.09	12.83	12.15	13.24	15.31	9.58	8.57	10.62	11.34	9.2	Pigl
ENSMUSG00000014294	431.49	315.68	489.83	254.99	349.31	309.15	293.34	331.54	460.2	401.54	310.09	405.4	Ndufa2
ENSMUSG00000014301	150.88	187.15	130.43	86.82	126.96	106.68	93.91	120.78	134.16	133.1	109.76	121.18	Pam16
ENSMUSG00000014303	4.67	14.86	9.91	6.7	5.7	5	7.35	6.47	4.23	4.23	5.49	4.43	Glis2
ENSMUSG00000014313	573.48	707.84	969.66	624.62	803.82	677.84	559.4	765.5	985.55	873.92	708.3	937.48	Cox6c
ENSMUSG00000014329	10.78	17.82	17.01	34.55	17.15	18.71	39.29	40.01	24.44	19.04	27.52	26.37	Bicc1
ENSMUSG00000014349	12.44	14.06	23.91	26.86	22.07	21.26	22.28	26.3	15.6	18.8	22.62	20.86	Ube2z
ENSMUSG00000014351	0	0	0	0	0	0	0	0	0	0	0	0	Gip
ENSMUSG00000014353	34.91	34.07	22.07	41.74	34.11	36.69	38.48	34.9	30.61	32.03	36.36	31.62	Tmem87b
ENSMUSG00000014355	30.4	45.62	21.06	73.03	38.06	47.49	80.21	68.06	38.01	36.53	65.41	46.73	Anapc1
ENSMUSG00000014361	41.57	34.86	43.53	101.21	57.7	69.17	92.7	60.13	44.45	60.89	121.36	67.48	Mertk
ENSMUSG00000014402	125.59	111.94	135.53	96.8	103.57	117.24	102.79	120.96	117.37	106.55	108.54	115.8	Tsg101
ENSMUSG00000014418	21.06	9.37	19.12	38.52	25.84	24.83	26.82	21.69	19.28	17.13	29.57	26.8	Hps5
ENSMUSG00000014426	21.57	9.07	21.04	19.56	15.01	19.76	21.86	18.52	12.64	14.58	17.94	15.22	Map3k4
ENSMUSG00000014444	15.29	0	0	7.6	1.54	2.74	4.41	1.17	2.04	2.08	1.69	1.67	Piezo1
ENSMUSG00000014453	0	0	0	0	0.15	0.1	0.02	0	0	0	0	0.38	Blk
ENSMUSG00000014470	85.54	56.29	75.5	47.44	46.64	50.32	51.57	48.1	47.87	49.22	46.57	43.15	Rnf166
ENSMUSG00000014496	6.83	1.42	10.57	20.42	15.42	12.97	17.44	11.61	8.31	12.23	15.27	11.77	Ankrd28
ENSMUSG00000014498	0.4	4.71	0.17	4.29	2.14	2.54	4.14	2.88	1.66	1.98	3.69	1.86	Ankrd52
ENSMUSG00000014503	5.78	3.4	2.83	3.66	4.04	4.08	5.59	6.34	4.03	3.21	5.35	4.37	Pkd2l2
ENSMUSG00000014504	107.32	104.31	88.98	61.49	82.63	77.81	66.39	83.87	87.66	94.58	79.05	83.14	Srp19
ENSMUSG00000014529	0	0	0	0	0	0	0	0	0	0	0	0	Tmbim7
ENSMUSG00000014542	0	0	0	0	0	0	0	0.14	0	0	0	0	Clec4f
ENSMUSG00000014543	0	0	0	0	0	0	0	0	0	0	0	0	Klra17
ENSMUSG00000014547	4.3	0.87	7.15	15.61	9.69	10.12	15.1	13.48	7.8	7.45	12.64	9.6	Wdfy2
ENSMUSG00000014550	21.51	29.88	5.78	29.25	18.93	22.38	27.87	25.79	19.46	16.56	23.9	21.22	Rbsn
ENSMUSG00000014551	64.62	55.87	58.45	34.99	47.8	43.88	37.61	42.8	41.87	47.61	43.07	37.07	Mrps25
ENSMUSG00000014554	54.63	63.27	54.12	56.44	65.31	60.14	55.36	48.81	49.41	53.53	60.99	57.99	Dguok
ENSMUSG00000014592	43	41.24	25.1	28.33	25.29	23.92	32.12	24.33	29.85	30.59	26.78	29.86	Camta1
ENSMUSG00000014599	57.09	59.5	59.13	59.69	50.44	52.17	56.07	53.19	38.55	44.09	52.37	40.11	Csf1
ENSMUSG00000014601	99.05	113.37	86.29	91.27	75.94	90.03	84.39	75.83	55.46	74.42	88.51	72.54	Strip1
ENSMUSG00000014602	88.99	101.35	129.69	108.06	98.64	98.7	95.04	94.88	57.27	70.83	97.06	79.13	Kif1a
ENSMUSG00000014603	0	0	0	2.2	0.74	0.49	0.93	9.84	0.36	0.53	0.29	1.27	Alx3
ENSMUSG00000014606	140.64	170.67	186.63	165.59	178.03	166.67	156.8	175.02	162.46	168.3	169.28	182.01	Slc25a11
ENSMUSG00000014609	0	0	0	0.04	0	0.54	0.25	0	0.04	0.33	0	0	Chrne
ENSMUSG00000014633	34.62	22.99	40.7	24.15	23.31	20.76	21.41	22.3	26.01	27.14	19.07	23.69	Cmc2
ENSMUSG00000014668	22.16	13.11	0	17.64	16.41	16.57	18.37	13.8	12.9	12.76	17.96	16.8	Chfr
ENSMUSG00000014686	0	0	0	2.29	0.15	0	0	0.08	0.46	0.03	0.15	0	Ceacam16
ENSMUSG00000014704	0	0	0	0.14	0.17	0.14	0	0.22	0	0.03	0	0.03	Hoxa2
ENSMUSG00000014725	0.01	0	0	0.24	0	0.02	0	0	0.02	0	0.46	0.08	Adam28
ENSMUSG00000014747	0	0	0	0.18	0	0.21	0	0	0.05	0	0.1	0.04	Ankrd53
ENSMUSG00000014748	97.44	66.56	93.67	83.4	71.45	77.16	78.39	67.43	64.46	76.07	79.6	70.38	Tex261
ENSMUSG00000014763	49.45	50.86	32.69	55.44	38.35	44.77	58.59	55.56	39.49	36.56	51.11	44.86	Fam120b
ENSMUSG00000014767	27.92	14.47	47.67	38.73	35.62	36.62	48.04	40.17	36.43	43.78	38.41	34.67	Tbp
ENSMUSG00000014769	160.96	107.63	132.61	99	130.09	127.67	109.84	124.47	141.33	138.98	124.05	136.07	Psmb1
ENSMUSG00000014771	44.32	39.93	45.49	33.69	40.81	28.22	32.15	30.52	35.4	35.87	30.65	35.7	Pdcd2
ENSMUSG00000014773	0	7.21	0.36	4.65	2.89	3	4.26	6.44	4.97	3.24	3.08	4.61	Dll1
ENSMUSG00000014776	9.15	10.08	1.82	3.87	4.73	3.79	2.98	3.4	4.08	4.63	2.97	3.72	Nol3
ENSMUSG00000014778	0.64	0.23	0.05	0.9	0.96	0.68	0.84	1.16	0.51	1.05	0.28	0.16	Fhod1
ENSMUSG00000014782	0	0	0	0.18	0	0.07	0.17	0	0.1	0.03	0.15	0.2	Plekhg4
ENSMUSG00000014786	2.45	0	2.49	0.64	0.56	1.09	0.95	0.83	0.42	0.68	0.65	1.18	Slc9a5
ENSMUSG00000014791	4.62	5.01	5.11	7.97	4.64	5.61	4.84	8.83	3.94	4.42	4.46	4.7	Elmo3
ENSMUSG00000014813	0	2.9	0	0.48	0.4	0.37	0.55	0.23	0.36	0.64	0.64	0.2	Stc1
ENSMUSG00000014837	1.76	1.95	0	2.76	2.86	2.67	2.83	2.72	3.82	3.32	2.42	3.03	4931428F04Rik
ENSMUSG00000014846	591.47	784.81	1123.62	704.7	620.15	710.05	1078.67	1031.38	1132.61	874.94	862.79	983.82	Tppp3
ENSMUSG00000014850	17.61	13.42	13.86	14.4	8.1	10.22	13.93	13.46	8.89	9.04	13.42	13.37	Msh3
ENSMUSG00000014852	0	0	0.15	0.16	0.15	0	0.01	0.3	0.08	0	0.05	0	Adamts13
ENSMUSG00000014856	181.18	227.28	142.75	125.32	176.02	150.28	118.44	130.52	153.54	169.16	143.69	148.71	Tmem208
ENSMUSG00000014859	36	48.67	25.28	34.81	26.56	29.31	35.8	34.38	27.11	28.52	27.52	26.38	E2f4
ENSMUSG00000014867	149.94	119.89	163.61	178.4	168.93	172.33	153.12	154.13	138.29	158.22	157.98	149.4	Surf4
ENSMUSG00000014873	52.6	42.82	29.85	34.92	40.45	37.34	33.36	36.86	36.34	37.85	34.5	35.01	Surf2
ENSMUSG00000014905	39.45	42.58	41.74	39.93	66.22	52.09	41.28	38.17	32.34	47.51	48.39	35.5	Dnajb9
ENSMUSG00000014907	0.99	3.2	1.83	3.19	4.19	2.65	3.92	4.22	2.06	2.2	3.41	2.59	Naf1
ENSMUSG00000014932	15.57	10.09	9.37	30.28	19.28	23.25	30.48	23.12	21.42	19.56	23.82	22.74	Yes1
ENSMUSG00000014956	58.63	72.2	87.3	83.46	70.83	80.69	101.15	99.32	82.12	66.25	72.3	75.04	Ppp1cb
ENSMUSG00000014959	104.64	69.96	104.76	115.7	97.64	110.24	123.45	119.94	93.18	97.06	105.36	98.59	Gorasp2
ENSMUSG00000014980	38.63	48.84	48.13	44.62	40.3	38.61	40.61	43.68	44.33	42.78	45.9	39.73	Tsen15
ENSMUSG00000015001	0	0	0	0.16	0.27	0	0.07	0.13	0	0	0.08	0	Oc90
ENSMUSG00000015002	30.98	42.19	77.12	84.59	50.54	64.31	93.4	74.33	56.28	49.63	71.24	59.05	Efr3a
ENSMUSG00000015013	40.38	51.41	70.15	28.19	34.77	30.58	39.43	38.17	43.71	42.87	33.48	40.92	Trappc2l
ENSMUSG00000015016	14.18	12.3	16.85	16.42	14.17	16.28	17.17	16.85	11.59	14.59	14.51	13.06	Acsf3
ENSMUSG00000015023	14.09	10.34	20.34	18.12	23.34	19.69	22.51	23.22	13.59	15.86	17.59	15.43	Ddx19a
ENSMUSG00000015027	14.29	5.44	16.32	5.62	5.65	7.52	6.22	4.49	3.57	4.63	4.94	5.34	Galns
ENSMUSG00000015053	56.61	10.41	20.01	17.12	5.34	8.29	13.27	6.21	14.86	8.53	9.75	9.58	Gata2
ENSMUSG00000015083	8.58	14.47	7.76	10.94	12.99	9.9	11.25	15.37	15.21	9.9	14.67	15.66	C8g
ENSMUSG00000015085	443.35	353.8	378.75	428.48	511.6	520.62	400.21	334.5	336.58	483.18	459.65	356.38	Entpd2
ENSMUSG00000015087	76.87	54.24	48.54	70.7	50.34	60.98	60.16	58.54	39.08	54.75	49.34	53.25	Rabl6
ENSMUSG00000015090	1018.9	630.85	2276.9	1771.72	920.36	702.89	775.5	1582.94	2004.02	536.29	658.41	659.07	Ptgds
ENSMUSG00000015092	408.9	494.29	475.18	272.6	369.23	342.51	280.12	323.9	378.68	390.02	296.73	352.01	Edf1
ENSMUSG00000015093	2.22	11.36	2.27	9.98	5.25	5.17	4.16	4.17	8.89	3.43	5.85	4.28	Clic3
ENSMUSG00000015094	227.17	182.43	306.72	204.69	231.32	237.24	214.8	228.51	211.99	233.75	211.58	218.49	Npdc1
ENSMUSG00000015095	89.84	54.64	85.96	135.47	107.8	125.82	117.79	126.78	86.61	106.79	126.83	112.35	Fbxw5
ENSMUSG00000015112	0	0	0	5.05	1.91	1.94	1.42	6.56	1.29	1.75	2.65	2.08	Slc25a13
ENSMUSG00000015120	181.56	180.73	161.8	188.91	172.62	176.91	209.26	195.88	183.13	165.63	200.1	176.6	Ube2i
ENSMUSG00000015126	66.58	56.64	72.83	45.22	55.62	48.37	49.9	48.83	53.54	54	61.57	63.64	Tsr3
ENSMUSG00000015127	11.84	20.07	3.94	16.43	11.17	12.95	17	15.71	10.84	8.99	17.31	11.04	Unkl
ENSMUSG00000015133	1.72	12.76	0	4.82	2.27	3.08	5.15	3.01	4.37	1.98	3.5	2.82	Lrrk1
ENSMUSG00000015134	0.12	0.16	0.1	2.17	0.45	0.29	2.45	0.54	0.8	1.94	1.15	1.11	Aldh1a3
ENSMUSG00000015143	1.35	3.08	4.14	8.5	6.56	4.55	8.46	11.08	2.89	3.02	7.35	5.24	Actn1
ENSMUSG00000015149	197.14	186.2	249.46	195.78	205.44	208.08	228.06	218.88	233.79	216.2	220.57	226.16	Sirt2
ENSMUSG00000015165	119.64	163.41	152.71	194.21	226.27	171.64	196.21	198.09	114.13	152.36	172.57	162.51	Hnrnpl
ENSMUSG00000015176	63.31	21.07	34.44	47.17	33.79	37.93	48.87	49.03	38.3	37.78	43.28	37.65	Nolc1
ENSMUSG00000015189	54.47	49.06	29.25	67.86	43.36	55.31	84.73	64.58	55.65	41.78	57.34	58.1	Casd1
ENSMUSG00000015202	1.4	11.7	7.01	12.74	8.69	9.2	12.79	10.81	5.85	8.1	9.23	9.18	Cnksr3
ENSMUSG00000015214	17.79	1.96	7.72	29.17	23.24	22.96	26.19	25.03	16.32	17.27	22.7	20.09	Mtmr1
ENSMUSG00000015217	28.4	49.33	62.31	54.57	46.41	48.47	51.81	50.53	52.95	49.34	51.36	55.04	Hmgb3
ENSMUSG00000015222	45.52	99.33	112	142.35	99.58	95.34	136.23	125.51	73.15	84.06	110.4	109.47	Map2
ENSMUSG00000015224	461.84	468.74	287.81	370.21	475.52	469.34	345.69	281.46	327.85	452.19	420.17	367.13	Cyp2j9
ENSMUSG00000015242	0	0	0	0	0	0	0	0	0	0	0.04	0	Nipsnap3a
ENSMUSG00000015243	24.2	41.5	31.7	78.02	49.68	66.7	71.24	58.35	29.22	40.3	59.82	44.31	Abca1
ENSMUSG00000015247	30.19	16.35	28.12	24.57	22.94	21.21	21.15	23.88	27.09	22.46	20.39	20.66	Nipsnap3b
ENSMUSG00000015289	110.67	85.51	60.67	61.22	84.74	73.65	65.99	83.73	85.68	83.76	79.74	95.06	Lage3
ENSMUSG00000015290	69.07	33.25	40.11	48.38	48.67	57.51	50.89	53.25	51.17	47.44	55.02	49.92	Ubl4a
ENSMUSG00000015291	328.08	368.1	298.22	361.51	319.4	357.94	372.98	332.35	282.01	331.64	358.87	327.6	Gdi1
ENSMUSG00000015305	67.42	79.29	55.64	41.13	30.46	32.95	41.69	35.6	26.58	40.68	34.02	25.96	Sash1
ENSMUSG00000015312	43.8	24.29	31.26	27.94	29.96	30.82	34.7	27.38	39.38	29.11	38.91	40.71	Gadd45b
ENSMUSG00000015314	0	0	2.66	0.03	0.01	0.43	0.02	0	0.14	0.28	0.65	0.13	Slamf6
ENSMUSG00000015316	0	3.8	0	0.01	0.02	0.13	0.15	0.35	0.48	0.05	0.21	0.01	Slamf1
ENSMUSG00000015335	41.09	30.87	23.8	38.35	49.98	37.46	34.75	30.09	32.13	48.06	43.21	31.42	Zdhhc12
ENSMUSG00000015337	167.36	101.35	149.03	91.26	105.95	107.61	136.79	128.5	103.6	117.48	121.33	131.74	Endog
ENSMUSG00000015340	0	0	0	0.69	0.15	0.1	0.11	0	0.51	0.5	0.21	1.09	Cybb
ENSMUSG00000015341	159.15	112.25	106.55	127.91	143.23	123.59	132.51	143.35	158.15	134.29	132.26	142.33	Golga7
ENSMUSG00000015342	3.31	3.69	3.02	2.59	1.81	2.57	3.11	1.76	0.96	1.61	1.75	1.47	Xk
ENSMUSG00000015354	9.95	35.69	18.28	20.16	15.39	14.3	14.19	12.94	12.2	12.38	21.55	17.29	Pcolce2
ENSMUSG00000015355	0	0	0	0.24	0.45	0.23	0.35	0.18	1.26	0.64	0.74	0.23	Cd48
ENSMUSG00000015357	55.76	35.7	38.84	75.24	59.59	55.82	61.72	67	59.41	50.26	70.67	72.37	Clpx
ENSMUSG00000015363	20.7	9.64	9.27	28.18	24.86	25.61	27.42	22.25	25.86	28.91	30.95	29.9	Trabd
ENSMUSG00000015365	0	0	0	0	0	0.05	0.01	0	0.08	0	0.05	0.08	Mov10l1
ENSMUSG00000015377	31.69	24.6	37.33	36.22	38.18	42.19	35.01	31.29	26.9	30.22	38.27	31.8	Dennd6b
ENSMUSG00000015396	26.63	20.27	67.18	36.35	24.23	29.11	48.75	40.02	50.31	25.13	45.43	47.61	Cd83
ENSMUSG00000015401	3.67	0	0	4.06	0.1	0	0.28	2.27	0.9	0.13	0.66	0.17	Cltrn
ENSMUSG00000015405	0	0	5.09	5.4	6.05	3.66	3.69	3.55	6.8	5.42	4.82	2.12	Ace2
ENSMUSG00000015437	0	0	0	0.22	0.35	0.04	0.16	0.14	1.21	0.54	0.26	0.11	Gzmb
ENSMUSG00000015441	0	0	0.09	0	0	0	0	0	0	0	0	0	Gzmf
ENSMUSG00000015443	0	0	0	0	0	0	0	0	0	0	0	0	Gzmn
ENSMUSG00000015452	4.12	0	6.02	12.53	9.72	11.65	14.59	18.26	20.57	12.76	8.87	9.97	Ager
ENSMUSG00000015461	65.49	57.01	56.66	62.07	53.17	59.53	64.73	57.11	39.96	54.46	50.88	45.7	Atf6b
ENSMUSG00000015467	19.69	14.68	5.82	10.44	10.39	9.97	12.27	9.28	22.15	14.34	9	12.89	Egfl8
ENSMUSG00000015468	12.67	6.63	1.67	7.44	8.79	7.06	9.49	5.84	8.14	9.96	5.89	7.81	Notch4
ENSMUSG00000015474	63.64	31.81	62.73	70	86.9	76.09	68.28	62.26	50.65	72.86	64.57	60.92	Ppt2
ENSMUSG00000015476	13.16	30.89	34.26	35.12	19.51	23.08	40.55	33.64	14.65	18.55	23.81	17.12	Prrt1
ENSMUSG00000015478	213.43	189.47	219.71	189.37	209.09	199.58	179.42	199.98	205.34	206.62	186.25	219.67	Rnf5
ENSMUSG00000015484	0.68	3.22	21.22	26.35	17.78	22.45	15.08	17.99	11.28	13.45	13.95	13.01	Fam163a
ENSMUSG00000015488	78.45	48.86	66.8	67.58	50	64.7	88.04	74.87	55.54	57.86	59.36	54.33	Cacfd1
ENSMUSG00000015501	4.2	4.15	0.57	9.48	6.59	8.66	8.26	6.62	4.33	6.41	9.46	6.32	Hivep2
ENSMUSG00000015519	0	0	0	0	0	0	0	0	0	0	0	0	2310057J18Rik
ENSMUSG00000015522	25.62	19.18	16.76	32.93	22.51	22.95	27.71	30.64	21.72	21.8	29.97	20.15	Arnt
ENSMUSG00000015533	0	0	0	1.79	0.88	0.47	1.1	3.45	0.55	0.15	0.85	0.56	Itga2
ENSMUSG00000015536	100.69	152.38	107.83	120.62	147.19	127.53	110.29	122.32	131.14	131.69	138.28	121.3	Mocs2
ENSMUSG00000015542	47.55	65.67	65.99	48.54	47.22	49.78	59.05	57.39	60.64	42.55	59	64.69	Nat9
ENSMUSG00000015568	1.13	0	2.88	5.37	3.42	1.28	2.78	7.85	5.93	2.71	3.65	4.83	Lpl
ENSMUSG00000015575	551.7	610.87	431.97	356.84	491.64	443.74	347.37	371.63	454.88	493.85	444.09	460.47	Atp6v0e
ENSMUSG00000015579	0	0	0.05	0	0	0	0	0	0	0	0	0.04	Nkx2-5
ENSMUSG00000015597	10.96	18.05	4.27	23.59	14.57	18	23.46	18.42	10.96	12.45	18.08	14.27	Zfp318
ENSMUSG00000015599	0.32	0.21	0.11	0.68	0.52	0.56	0.3	0.74	0.13	0.35	0.35	0.2	Ttbk1
ENSMUSG00000015605	17.68	11.11	21.7	18	10.8	12.8	17.84	17.07	9.42	13.1	13.81	13.1	Srf
ENSMUSG00000015619	0.72	0.08	0.06	0.38	0.02	0.05	0.03	0.08	0.37	0.15	0.42	0.47	Gata3
ENSMUSG00000015627	0	0	0	0	0	0	0	0	0	0	0	0.01	Gata5
ENSMUSG00000015647	18.68	0.62	11.16	7.9	5.31	8.97	9.13	8.72	3.18	6.5	5.7	6.43	Lama5
ENSMUSG00000015652	8.55	0	22.55	52.56	11.69	15.57	22.9	27.26	21.14	11.84	19.08	16.09	Steap1
ENSMUSG00000015653	11.4	2.62	4.29	39.17	8.84	11.46	20.01	17.32	9.46	11.77	16.48	14.62	Steap2
ENSMUSG00000015656	2059.11	1694.42	1467.8	1374.56	1349	1653.35	1899.88	2123.28	1417.76	1595.11	1124.83	1298.25	Hspa8
ENSMUSG00000015659	12.02	0.63	6.99	7.74	5.92	6.99	7.79	5.68	4.37	4.14	6.9	3.94	Serac1
ENSMUSG00000015665	0	0	0	0	0	0	0	0	0	0	0.09	0	Awat1
ENSMUSG00000015668	130.08	70.47	98.17	71.22	84.78	79.31	66.54	81.8	93.84	89.81	79.18	83.43	Pdzd11
ENSMUSG00000015671	96.04	98.52	105.1	64.03	82.82	77.29	72.86	83.12	98.62	89.09	81.39	89.46	Psma2
ENSMUSG00000015672	39.77	63.52	70.2	33.53	44.28	37	39.25	38.75	50.24	50.75	40.79	38.36	Mrpl32
ENSMUSG00000015697	4.64	16.67	22.02	26.8	18.76	20.67	26.55	27.93	14.74	17.91	25.58	19.35	Setdb1
ENSMUSG00000015702	0	0	0.05	1.98	1.18	1.77	1.5	1.35	1.89	2.1	2.64	2.01	Anxa9
ENSMUSG00000015709	25.15	11.05	22.75	33.57	32.49	41.68	30.96	33.29	19.14	24.36	31.27	27.71	Arnt2
ENSMUSG00000015711	6.89	8.05	4.3	10.78	10.67	11.96	14.71	10.96	7.58	8.52	9.81	10.48	Prune1
ENSMUSG00000015714	158.71	170.5	161.54	222.36	198.36	191.14	183.23	193.07	161.35	180.59	178.38	152.26	Cers2
ENSMUSG00000015721	0	0	0	0.05	0.03	0	0	0	0	0	0.1	0.07	Nlrp5
ENSMUSG00000015733	144.97	111.28	192.38	176.78	171.31	176.15	191.69	172.01	174.72	157.34	187.64	179.54	Capza2
ENSMUSG00000015745	11.26	13.94	10.55	16.19	18.52	18.47	12.12	14.72	11.8	13.93	17.62	16.55	Plekho1
ENSMUSG00000015747	36.4	33.22	64.59	49.38	56.63	40.61	37.5	37.86	42.61	50.97	60.18	58.23	Vps45
ENSMUSG00000015748	26.75	24.59	26.67	31.64	29.93	28.29	40.24	39.12	29.85	28.02	23.24	32.03	Prpf3
ENSMUSG00000015749	37.54	37.36	50.17	88.4	66.23	78.97	80.64	110.98	92.3	67.79	68.15	104.81	Anp32e
ENSMUSG00000015750	77.56	70.08	51.86	64.47	74.7	70.54	67.7	55.83	58.46	67.4	69.8	66.86	Aph1a
ENSMUSG00000015755	10.87	8.91	13.94	16.83	16.73	15.73	15.43	12.33	11.57	13.52	15.23	11.46	Tab2
ENSMUSG00000015757	35.11	31.58	14.64	35.78	29.11	28.63	35.71	34.36	31.21	28.78	39.06	29.66	Ppil4
ENSMUSG00000015759	63.74	110.21	122.18	102.87	126.22	122.68	113.02	106.1	107.85	117.51	119.93	106.98	Cnih1
ENSMUSG00000015766	108.52	109.88	85.16	164.27	121.09	143.93	150.91	146.01	120.14	115.12	157.75	133.64	Eps8
ENSMUSG00000015776	68.19	83.49	38.71	43.25	46.17	48.49	35.4	39.73	42.26	47.02	47.52	49.59	Med22
ENSMUSG00000015787	0	0	0	0	0	0.03	0	0	0	0	0	0	Abo
ENSMUSG00000015790	106.47	123.11	72.53	76.32	90.35	91.97	80.38	82.04	106.67	97.06	95.88	95.35	Surf1
ENSMUSG00000015804	245.77	217.05	209.18	140.03	174.7	164.1	174.71	183.08	244.86	210.47	176.77	214.43	Med28
ENSMUSG00000015806	277.55	244.96	142.37	159.21	433.23	212.32	166.63	179.37	571.42	338.45	189.96	369.73	Qdpr
ENSMUSG00000015812	0	4.25	0	0.37	0.69	0	0	0	0	0	0.55	0.19	Gnrh1
ENSMUSG00000015829	0.48	8.38	13.3	9.53	3.93	6.31	12.02	11.88	5.46	5.01	10.85	12.53	Tnr
ENSMUSG00000015837	602.09	605.49	643.05	616.71	593.12	695.65	616.17	631.21	662.73	619.93	690.12	663.54	Sqstm1
ENSMUSG00000015839	104.99	99.7	95.08	101.85	95.63	108.19	99.72	95.09	87.48	97.57	102.67	82.02	Nfe2l2
ENSMUSG00000015843	0.16	9.34	3.08	5.65	9.71	6.64	5.08	8.12	6.26	6.02	5.49	13.18	Rxrg
ENSMUSG00000015846	20.63	34.91	42.66	39.58	25.64	35.34	40.02	29.79	19.54	25.18	30.8	27.96	Rxra
ENSMUSG00000015850	11.61	3.66	5.24	6.72	2.82	3.77	7.43	4.08	6.35	2.51	3.7	3.91	Adamtsl4
ENSMUSG00000015852	0	0	0	1.46	1.42	0.57	0.9	0.91	0.65	1.33	1.1	2.04	Fcrls
ENSMUSG00000015854	0	0	0	0.12	0.03	0	0	0	0	0	0	0	Cd5l
ENSMUSG00000015869	165.45	131.95	116.17	164.34	144.89	153.68	166.01	184.95	124.04	124.39	168.55	127.28	Prpsap1
ENSMUSG00000015879	2.08	0	0	2.31	1.51	1.31	1.94	2.28	0.62	1.22	0.94	0.68	Fam184b
ENSMUSG00000015880	0	0	0	0.75	0.48	0.61	0.29	1.24	0.88	0.31	0.45	1.08	Ncapg
ENSMUSG00000015882	5.77	10.94	5.08	10.58	8.64	9.58	9.9	9.06	6.52	7.57	10.77	9.72	Lcorl
ENSMUSG00000015889	119.1	95.93	42.94	84.25	86.53	88.63	74.42	78.25	75.95	77.61	83.92	78.56	Lta4h
ENSMUSG00000015890	0	0	0	0.12	0.1	0.05	0.04	0.16	0.32	0	0.02	0	Amdhd1
ENSMUSG00000015932	159.15	180.01	224.78	266.31	211.78	226.27	281.78	269.11	297.78	219.54	276.63	277.78	Dstn
ENSMUSG00000015937	155.92	156.15	126.74	173.9	160.91	156.99	197.2	208.34	176.42	173.86	188.28	173.94	Macroh2a1
ENSMUSG00000015942	0	0	12.15	9.59	7.58	9.94	7.88	5.04	7.15	6.22	6.81	9.06	Gtf2ird2
ENSMUSG00000015943	125.52	201.25	253.27	108.39	136.25	123.66	157	170.35	190	162.43	138.46	165.58	Bola1
ENSMUSG00000015944	16.09	9.01	8.37	13.96	8.85	9.82	14.68	13.3	7.21	8.87	10.41	9.7	Castor2
ENSMUSG00000015947	0	0	0	0.18	0.02	0.11	0	0	0	0.06	0	0.13	Fcgr1
ENSMUSG00000015950	0	0	0	0.38	0.37	0.8	0.23	0.15	0.87	0.21	0.12	0.7	Ncf1
ENSMUSG00000015957	1.34	30.36	44.2	27.14	14.56	19.78	34.66	28.12	27.29	19.47	23.39	25.96	Wnt11
ENSMUSG00000015961	23.43	30.26	75.94	47.37	37.88	44.07	53.72	51.28	48.4	37.06	51.37	51.16	Adss
ENSMUSG00000015962	0	0	2.46	4.99	5.07	6.53	7.37	9.24	5.66	4.22	7.1	6.62	1700016C15Rik
ENSMUSG00000015966	0	0	0	1.58	2.07	2.15	2.73	2	2.29	1.68	0.94	1.48	Il17rb
ENSMUSG00000015968	5.6	8.77	15.29	12.64	7.05	9.62	17.63	10.27	6.58	6.86	14.16	10.26	Cacna1d
ENSMUSG00000015970	0	0.02	3.06	1.85	0.99	0.62	1.2	1.21	0.75	0.94	1.94	1.13	Chdh
ENSMUSG00000015971	100.65	48.07	66.79	77.37	59.62	71.71	74.51	66.32	66.02	64.18	72.87	72.82	Actr8
ENSMUSG00000015980	4.6	12.01	17.2	9.66	10.64	8.48	12.49	18.15	15.23	11.42	12.49	11.05	Lrrc27
ENSMUSG00000015981	3.62	0	0	2.61	3.56	2.35	7.57	3.41	2.5	4.02	5.09	2.11	Stk32c
ENSMUSG00000015994	174.95	100.81	105.61	136.46	130.95	134.23	137.15	142.13	150.47	134.33	138.38	153.83	Fnta
ENSMUSG00000016018	41.38	48	19.95	47.78	34.4	38.4	42.34	44.31	34.71	32.93	48.1	43.83	Mtrex
ENSMUSG00000016024	67.08	92.6	203.15	192.05	91.03	123.64	238.48	215.33	172.03	119.84	192.58	185.73	Lbp
ENSMUSG00000016028	3.62	0.68	4.82	4.36	1.81	2.91	5.5	5.85	1.52	2.08	2.39	2.61	Celsr1
ENSMUSG00000016087	18.96	6.22	0.48	7.71	3.79	5.77	7.02	4.27	9.3	6.37	5.37	6.17	Fli1
ENSMUSG00000016128	29.39	40	12.72	33.1	15.28	28.13	32.96	20.12	19.3	17.08	28.61	23.43	Stard13
ENSMUSG00000016150	0.85	0	0	0.52	0.22	0.24	0.13	0.2	0.11	0.27	0.55	0.91	Tenm1
ENSMUSG00000016179	0	0	0	1.16	1.11	1.11	0.95	1.35	0.81	1.22	0.64	1.33	Camk1g
ENSMUSG00000016181	0	5.18	2.9	6.09	6.96	3.18	3.71	4	5.13	5.28	3.15	2.38	Utp25
ENSMUSG00000016194	163.92	81.18	108.74	178.93	346.35	251.54	141.88	106.85	217.87	269.87	199.01	191.62	Hsd11b1
ENSMUSG00000016200	0	1.46	0	2.41	1.54	1.74	2.09	2.3	1.3	1.76	1.21	1.47	Syt14
ENSMUSG00000016206	25.57	0.33	6.99	14.45	12.76	15.82	12.29	10.47	15.5	11.36	14.38	13.36	H2-M3
ENSMUSG00000016239	5.89	4.25	2.16	9.99	10.97	9.53	10.63	7.79	5.85	10.08	9.4	7.9	Lonrf3
ENSMUSG00000016252	452.9	565.63	681.87	406.67	468.29	405.5	371.18	505.73	548.57	558.07	467.76	572.75	Atp5e
ENSMUSG00000016253	120.56	82.12	71.64	101.98	74.07	92.06	84.56	90.31	72.39	76.25	81.94	76.84	Nelfcd
ENSMUSG00000016255	0	0	2.98	0.23	0.5	0.32	1.58	1.37	1.66	1.38	1.16	0.34	Tubb1
ENSMUSG00000016256	296.52	180.76	236.27	248.97	281.93	276.35	218.39	243.68	263.36	288.81	250.05	273.38	Ctsz
ENSMUSG00000016257	60.69	61.36	88.1	44.01	52.12	45.45	42.58	48.17	50.85	49.18	41.9	47.88	Prelid3b
ENSMUSG00000016262	3.51	0	10.4	4.26	0.9	1.43	2.03	3.92	0.72	1.01	1.69	2.16	Sertad4
ENSMUSG00000016283	0	0	0	0	0	0	0	0	0	0	0.08	0.08	H2-M2
ENSMUSG00000016308	39.29	34.46	39.56	44.06	47.35	46.16	49.97	56.64	55.46	50.41	58.39	52.52	Ube2a
ENSMUSG00000016319	1118.64	1043.35	791.67	836.52	924.6	961.19	745.66	808.6	958.55	1023.93	878.01	983.63	Slc25a5
ENSMUSG00000016327	0	0	0	0	0	0	0	0	0	0	0.03	0	Atp1b4
ENSMUSG00000016344	200.17	312.62	260.04	169.67	193.22	189.03	224.97	241.09	243.63	223.33	201.58	238.83	Ppdpf
ENSMUSG00000016346	1.52	4.67	0	1.55	0.67	0.93	0.36	2.72	0.61	0.42	1.17	2.76	Kcnq2
ENSMUSG00000016349	0.84	0.16	0.24	0.32	1.8	0.66	0.51	0.62	0.17	0.75	0.67	1.26	Eef1a2
ENSMUSG00000016356	0.09	0.04	0.16	0.98	0.94	0.74	1.28	0.78	0.5	0.95	2.19	1.13	Col20a1
ENSMUSG00000016382	134.65	117.49	41.89	121.67	92.54	108.23	101.82	85.46	101.25	92.68	112.69	97.09	Pls3
ENSMUSG00000016386	14.27	8.64	22.32	11.18	10.42	10.52	14.33	15.87	7.94	12.14	10.73	8.79	Mpped2
ENSMUSG00000016409	17.47	15.74	13.52	14.12	9.66	12.02	18.73	13.65	12.98	12.62	13.73	11.56	Nkap
ENSMUSG00000016427	212.18	219.11	286.97	256.47	204.9	193.06	200.9	253.54	308.57	260.12	197.65	268.51	Ndufa1
ENSMUSG00000016458	0	0.07	0	0	0.11	0.02	0.12	0	0	0	0.21	0.47	Wt1
ENSMUSG00000016477	0	0.92	2.76	4.37	4.33	3.27	3.95	3.94	1.6	2.64	2.28	2.39	E2f3
ENSMUSG00000016481	108.12	97.32	68.93	75.19	85.2	80.77	82.19	69.09	75.36	83.23	90.26	72.73	Cr1l
ENSMUSG00000016487	40.9	15.83	20.99	35.17	11.15	15.6	29.05	23.38	20.75	14.35	21.54	19.29	Ppfibp1
ENSMUSG00000016493	2.35	4.69	1.17	4.97	3.05	2.38	2.63	2.19	2.47	2.54	3.73	2.16	Cd46
ENSMUSG00000016494	158.06	41.31	16.43	47.42	21.14	33.16	49.75	23.11	72.11	42.45	51.72	36.09	Cd34
ENSMUSG00000016495	117.46	82.12	74.48	82.73	94.64	85.26	79.22	83.06	80.06	76.67	93.45	81.02	Plgrkt
ENSMUSG00000016496	6.88	5	9.55	8.99	5.93	6.45	11.48	6.6	8.86	4.76	9.72	7.29	Cd274
ENSMUSG00000016498	0	0	0	0.08	0.04	0.19	0	0	0	0	0.04	0	Pdcd1lg2
ENSMUSG00000016503	53.16	97.28	27.89	48.05	49.77	49.34	49.38	59.2	59.83	54.33	51.06	55.32	Gtf3a
ENSMUSG00000016510	62.1	34.17	24.87	24.99	26.66	28.45	25.58	31.08	28.78	30.95	29.53	29.74	Mtif3
ENSMUSG00000016520	14.83	15.79	13.87	8.65	5.2	7.28	7.47	5.53	7.16	6.23	7.65	5.07	Lnx2
ENSMUSG00000016524	0	0	0	0	0	0	0	0	0	0	0	0	Il19
ENSMUSG00000016526	7.69	31.15	22.48	23.49	16.28	21.4	39.63	41.31	30.48	19.11	28.04	29.72	Dyrk3
ENSMUSG00000016528	30.47	38.65	20.72	49.47	35.4	45.19	45.28	57.03	36.8	35.25	37.99	45.33	Mapkapk2
ENSMUSG00000016529	0	0	0	0	0	0	0	0	0	0	0	0	Il10
ENSMUSG00000016534	202.58	208.76	216.89	339.86	311.06	321.38	269.83	269.18	264.99	275.32	306.52	268.78	Lamp2
ENSMUSG00000016541	118.96	168.63	170.28	187.42	180.32	189.55	192.58	215.96	175.55	176.54	208.08	188.39	Atxn10
ENSMUSG00000016552	19.59	22.27	33.29	24.24	26.09	24.65	20.63	17.91	15.43	17.91	24.55	19.71	Foxred2
ENSMUSG00000016554	145.49	211.12	145.14	126.29	124.13	123.78	132.02	134.11	122.13	141.6	132.5	126.77	Eif3d
ENSMUSG00000016559	664.6	669.93	645.64	514.3	459.79	469.63	536.51	545.28	584.2	491.01	564.85	584.99	H3f3b
ENSMUSG00000016619	49.85	46.66	30.1	40.29	28.6	35.49	41.13	38.17	32.13	32.56	35.94	29.47	Nup50
ENSMUSG00000016624	3.86	0.59	6.9	6.07	8.64	2.99	7.43	4.31	2.4	3.21	4.34	2.79	Phf21b
ENSMUSG00000016626	0	0	0	0	0	0	0	0	0	0	0	0	Nlrp14
ENSMUSG00000016637	193.11	278.28	219.35	181.15	197.18	206.22	234.86	236.01	236.61	225.49	220.46	249.29	Ift27
ENSMUSG00000016664	56.08	43.01	33.42	86.72	46.24	54.12	75.58	85.62	58.61	52	55.24	68.01	Pacsin2
ENSMUSG00000016756	0.01	0.01	0	0.19	0.04	0.01	0.2	0.09	0.33	0.02	0.44	0.17	Cmah
ENSMUSG00000016757	20.11	11.74	13.46	17.28	14.18	16.05	14.92	17.78	11.46	12.4	13.21	12.87	Ttll12
ENSMUSG00000016758	3.14	0	0	1.13	0	0.36	0.4	0	0.14	0.57	0.26	0.13	Bik
ENSMUSG00000016763	2.25	0	6.87	5.25	6.43	7.03	4.43	4.78	3.3	5.36	6.09	4.28	Scube1
ENSMUSG00000016831	32.83	21.58	22.38	39.44	27.9	32.51	42.2	35.32	32.54	28	36.85	35.22	Tox4
ENSMUSG00000016833	114.76	110.25	62.64	52.09	69.54	67.34	59.23	71.91	85.59	68.86	70.18	97.62	Mrps18c
ENSMUSG00000016918	2.73	22.98	23.42	104.59	20.02	26.47	32.65	48.28	24.35	19.8	27.66	32.15	Sulf1
ENSMUSG00000016921	66.04	41.9	80.34	61.2	49.93	49.55	54.51	59.41	45.71	46.78	47.06	46.51	Srsf6
ENSMUSG00000016933	25.85	66.27	12.93	68	48.08	53.98	48.73	43.62	35.44	39.57	59.05	46.45	Plcg1
ENSMUSG00000016940	27.4	63.19	51.96	49.82	53.75	50.73	58.87	65.34	63.58	60.1	58.26	59.48	Kctd2
ENSMUSG00000016942	0	0	0.04	0.11	0.2	0.04	0	0	0	0	0.11	0.06	Tmprss6
ENSMUSG00000016946	147.89	95.12	93.61	135.95	152.31	156.18	112.39	105.22	107.76	119.47	131.86	128.47	Kctd5
ENSMUSG00000016982	0	0	0	0	0	0	0	0	0.03	0	0.08	0.03	Pom121l2
ENSMUSG00000016984	3.98	4.4	7.5	5.82	5.72	5.92	5.68	6.92	4.6	5.2	5.3	4.99	Etaa1
ENSMUSG00000016995	6.56	16.57	10.13	18.14	3.47	8.17	7.91	34.82	5.11	7.08	8.09	23.96	Matn4
ENSMUSG00000016998	0	0	0	0	0	0	0	0	0	0	0	0	Svs4
ENSMUSG00000017000	0	0	0	0	0	0	0	0	0	0	0	0	Svs6
ENSMUSG00000017002	0.81	0	0.17	0	0.41	1.11	0.13	0.45	0.43	0.27	0	0.28	Slpi
ENSMUSG00000017003	0	0	0	0	0	0	0	0	0	0	0.05	0	Svs3a
ENSMUSG00000017004	0	0	0	0	0	0	0	0	0	0	0	0	Svs5
ENSMUSG00000017007	0.02	0.06	0.03	0.7	0.07	0.43	0.42	1.25	0.32	0.11	1.26	0.5	Rbpjl
ENSMUSG00000017009	140.64	257.24	250.01	297.49	274.62	331.02	281.19	249.39	231.84	264.54	308.93	306.1	Sdc4
ENSMUSG00000017049	0	0	0	0	0	0	0	0	0	0	0	0.06	Ccdc70
ENSMUSG00000017057	0.01	6.65	6.44	11.95	7.01	5.7	8.79	7.97	9.92	5.97	9.19	7	Il13ra1
ENSMUSG00000017064	0	0	0	0	0	0	0	0	0	0	0	0	Prl5a1
ENSMUSG00000017119	91.07	89.98	68.28	144.26	96.74	128.85	151.39	150.02	93.51	96.64	136.39	128.04	Nbr1
ENSMUSG00000017132	30.35	7.54	21.21	26.37	21	25.11	23.66	20.24	18.39	21.69	19.69	19.7	Cyth1
ENSMUSG00000017144	38.08	50.19	44.64	54.59	45.49	44.91	65.53	74.54	46.67	42.24	54.69	45.91	Rnd3
ENSMUSG00000017146	0	0	0	0.75	0.58	1.23	0.86	1.5	0.73	1.03	1.61	0.78	Brca1
ENSMUSG00000017165	0	0	0	0	0	0	0	0	0	0	0	0.21	Gast
ENSMUSG00000017167	0.56	0.64	0.38	1.3	1.13	0.79	1.17	0.86	0.36	0.36	1.01	0.84	Cntnap1
ENSMUSG00000017176	69.57	60.93	89.15	92.35	96.78	101.99	80.78	88.73	93.21	97.79	94.76	118.69	Nt5c3b
ENSMUSG00000017188	211.52	138.89	123.57	108.9	137.53	124.79	112.09	152.78	155.32	132.91	110.5	139.34	Coa3
ENSMUSG00000017195	0	0.42	7.26	0.32	0.64	0.55	1.14	0.4	1	1.55	0.29	0.3	Zpbp2
ENSMUSG00000017204	0	0	0	0.08	0.06	0.08	0.15	0	0.19	0.03	0.33	0.21	Gsdma
ENSMUSG00000017210	17.56	29.27	22.1	53.82	36.16	47.87	53.32	50	31.56	38.18	53.75	49.11	Med24
ENSMUSG00000017211	0	0	0	0	0	0	0.36	0	0	0.08	1.29	0.34	Gsdma2
ENSMUSG00000017221	124.44	86.36	129.17	145.43	125.98	126.41	140.03	141.28	115.53	125.89	130.81	140.06	Psmd3
ENSMUSG00000017264	56.42	51.64	55.7	78.21	62.28	65.18	72.16	58.14	56.27	59.67	65.27	69.41	Exosc10
ENSMUSG00000017286	51.33	112.55	121.81	110.8	101.81	110.46	131.62	154.17	152.46	115.7	126.33	146.63	Glod4
ENSMUSG00000017288	31.16	20.8	44.95	40.42	37.67	33.23	41.27	42.38	34.77	33.45	34.19	37.51	Vps53
ENSMUSG00000017291	8.08	12.17	7.32	13.75	11.25	11.93	14.43	11.68	8.49	8.74	11.87	9.51	Taok1
ENSMUSG00000017299	64.27	67.84	80.38	55.44	57.81	59.5	62.67	65.17	59.4	58.18	66.44	61.96	Dnttip1
ENSMUSG00000017300	0	0	0	0	0.24	0.7	0	1.1	0	0	0.11	0.1	Tnnc2
ENSMUSG00000017307	39.69	29.55	36.03	18.56	25.39	28.43	17.93	21.49	21.77	21.99	16.49	20.79	Acot8
ENSMUSG00000017309	0	0	0	0.59	0.1	0.27	0.41	0.27	0.75	0.29	0.62	0.48	Cd300lg
ENSMUSG00000017310	0	0	0	0	0	0	0	0	0	0	0	0	Spint4
ENSMUSG00000017311	0	0	0	0	0	0	0	0	0	0	0.18	0	Pyy
ENSMUSG00000017314	14.05	8.43	9.31	19.27	12.45	14.63	21.65	23.58	9.54	13.58	13.32	14.08	Mpp2
ENSMUSG00000017316	0	0	0	0	0	0	0	0	0	0	0	0	Ppy
ENSMUSG00000017344	413.99	523.18	494.16	690.76	697.91	446.7	487.45	605.63	841.82	739.62	495.07	305.23	Vtn
ENSMUSG00000017376	4.07	0.08	9.93	3.18	4.8	3.72	4.62	3.25	3.62	3.55	3.95	3.05	Nlk
ENSMUSG00000017386	24.99	46.67	24.17	43.06	33.08	38.37	43.12	44.98	31.97	35.09	40.81	51.05	Traf4
ENSMUSG00000017390	5812.11	4777.46	3548.6	4323.58	5834.91	5341.61	3676.76	3664.24	4271.43	5269.66	4459.79	4738.44	Aldoc
ENSMUSG00000017400	0.29	0	0	0.45	0.3	0.19	0.08	0.45	0.15	0.06	0.31	0.25	Stac2
ENSMUSG00000017404	203.14	315.15	228.13	173.92	256.91	211.49	180.98	227.76	296.3	277.18	212.56	264.16	Rpl19
ENSMUSG00000017405	22.46	27.04	28.45	31.6	27.66	37.65	31.26	28.81	23.47	26.67	29.3	30.22	Nek8
ENSMUSG00000017412	1.49	2.46	1.68	3.99	2.33	2.58	4.75	5.67	2.53	3.43	3.61	3.29	Cacnb4
ENSMUSG00000017417	9.83	45.82	30.17	17.46	11.75	11.48	11.18	14.43	15.05	8.84	11.93	6.45	Plxdc1
ENSMUSG00000017418	1.64	4.53	4.54	7.54	4.88	4.27	8.35	6.34	6.27	4.73	3.9	4.19	Arl5b
ENSMUSG00000017421	155.86	95.56	119.68	151.82	140.99	158.56	145.4	144.97	144.75	141.85	159.39	133.82	Zfp207
ENSMUSG00000017428	186.12	186.32	180.21	183.59	157.51	164.49	177.81	167.99	145.1	138.71	155.93	151.41	Psmd11
ENSMUSG00000017446	3.52	0	4.36	5.99	2.13	2.36	2.34	4.3	1.2	3.55	1.12	1.44	C1qtnf1
ENSMUSG00000017453	80.15	27.49	60.64	91.27	86.91	90.2	64.92	57.17	62.69	81.08	105.81	81.39	Pipox
ENSMUSG00000017466	136.7	163.02	248.27	267.68	127.54	157.92	269.92	245.11	170.43	116.62	163.58	161.48	Timp2
ENSMUSG00000017478	13.65	20.32	21.02	25.1	15.57	18.14	21.7	21.29	15.61	14.44	16.16	18.08	Zc3h18
ENSMUSG00000017485	16.43	35.78	19.21	63.1	39.64	39.17	60.06	52.94	29.27	34.98	47.56	39.13	Top2b
ENSMUSG00000017491	5.59	7.79	17.58	13.82	8.74	12.3	13.81	12.08	8.84	9.79	10.66	9.66	Rarb
ENSMUSG00000017493	26.12	34.07	35.17	43.27	23.41	13.7	18.24	70.86	22.08	15.19	19.89	14.41	Igfbp4
ENSMUSG00000017499	0	0	0	0.52	0.43	0.18	0.41	1.53	1.18	0.34	1.06	1.9	Cdc6
ENSMUSG00000017548	15.71	9.28	12.41	21.07	18.08	18.01	18.98	18.1	12.6	14.51	14.86	21.15	Suz12
ENSMUSG00000017550	0.16	0.06	1.17	3.82	2.39	2.73	3.63	3.87	2.3	2.05	3.52	2.65	Atad5
ENSMUSG00000017561	25.21	42.89	21.28	53.3	39.88	50.58	51.23	52.22	50.21	49.31	50.87	39.69	Crlf3
ENSMUSG00000017588	0	0	0	0.04	0	0	0.14	0.13	0.08	0	0.2	0.07	Krt27
ENSMUSG00000017607	0.02	0	0	1.34	0.02	0	0	0.37	0.4	0.2	0.69	0.02	Tns4
ENSMUSG00000017615	54.15	40.41	61.43	63.07	46.45	53.34	57.77	54.94	56.27	48.21	48.27	44.97	Tnfaip1
ENSMUSG00000017631	176.65	201.79	91.95	214.54	157.63	196.4	177.81	147.25	102.96	138.14	183.4	155.22	Abr
ENSMUSG00000017639	39.09	44.73	31.11	58.78	58.8	59.85	59.24	42.8	30.63	42.77	57.56	48.94	Rab11fip4
ENSMUSG00000017652	4.23	0	0.2	1.04	1.72	1.38	1.19	0.61	5.59	1.84	0.82	2.69	Cd40
ENSMUSG00000017664	26.24	93.41	44.95	60.96	69.41	72	52.25	57.25	53.01	63.98	60.48	67.4	Slc35c2
ENSMUSG00000017667	13.1	8.33	12.44	12.36	8.22	9.81	13.15	11.8	8.09	7.46	11.74	9.05	Zfp334
ENSMUSG00000017670	327.03	299.56	199.71	297.25	320.85	307.23	246.78	219.62	206.59	263.79	290	247.28	Elmo2
ENSMUSG00000017677	174.56	187.03	173.61	363.89	378.89	314.43	251.28	198.79	208.85	249.28	367.38	238.57	Wsb1
ENSMUSG00000017679	19.29	20.54	22.52	23.57	14.53	15.29	21.19	17.51	11.81	14.19	22.29	20.37	Ttpal
ENSMUSG00000017686	58.51	39.37	22.07	62.21	42.74	51.09	56.24	51.62	34.2	45.86	50.39	46.21	Rhot1
ENSMUSG00000017688	0	0	0	0.03	0	0	0	0	0	0.09	0.08	0.04	Hnf4g
ENSMUSG00000017692	6.56	10.87	0.25	6.83	5.91	5.86	7.88	7.92	5.78	4.88	5.58	8.53	Rhbdl3
ENSMUSG00000017697	0.05	0	0	0.48	0.4	0.15	0.55	0.71	0.26	0.45	0.21	0.15	Ada
ENSMUSG00000017707	229.94	200.9	165.5	266.14	213.54	227.85	304.77	262.47	275.39	230.72	273.53	231.04	Serinc3
ENSMUSG00000017713	0	3.56	10.96	9.3	9.55	7.8	8.77	8.4	7.7	8.55	8.84	8.57	Tha1
ENSMUSG00000017715	46.78	6.35	24.72	36.31	31.06	29.19	31.37	37.33	30.29	28.75	32.08	31.79	Pgs1
ENSMUSG00000017716	5.66	7.5	0	1.09	2.35	1.76	1	5.38	1.84	1.5	1.48	3.53	Birc5
ENSMUSG00000017718	5.79	10.01	5.49	3.82	2.28	4.52	2.94	3.35	1.8	2.59	3.48	3.28	Afmid
ENSMUSG00000017720	0	4.2	0	0.08	0	0.08	0	0	0	0	0	0	Trp53tg5
ENSMUSG00000017721	34.21	11.6	32.98	32.15	39.52	26.03	34.88	31.01	14.28	28.22	26.77	20.73	Pigt
ENSMUSG00000017723	31.41	50.48	84.22	60.4	16.52	64.89	56.58	77.73	33.36	100.11	50.73	28.77	Wfdc2
ENSMUSG00000017724	3.43	18.16	11.61	22.54	25.06	17.48	16.74	22.01	11.57	18.47	12.4	14.18	Etv4
ENSMUSG00000017733	0	0	0	0	0	0	0	0	0	0	0	0	Eppin
ENSMUSG00000017734	192.53	130.36	194.7	108.3	210.13	126.26	113.85	138.1	239.31	186.08	132.55	165.94	Dbndd2
ENSMUSG00000017737	0	0	0	0.04	0	0.16	0	0	0.58	0.15	0.29	0.15	Mmp9
ENSMUSG00000017740	0	1.41	0.06	0.67	2.1	1.44	1.33	1.51	0.61	1.17	1.33	2.59	Slc12a5
ENSMUSG00000017747	10.28	20.94	22.1	18.35	20.07	21.06	17.14	13.91	15.1	17.39	14.9	14.9	Ghdc
ENSMUSG00000017754	1674.1	1637.5	2192.58	1922.32	1045.6	1342.08	2847.86	2012.78	1937.63	1324.83	1878.48	1680.55	Pltp
ENSMUSG00000017756	4.22	17.65	16.47	22.68	8.92	11.7	25.62	21.46	11.13	8.83	17.71	16.45	Slc12a7
ENSMUSG00000017760	287.65	254.01	192.44	288.26	314.57	297.33	237.27	223.91	253.47	280.96	293.28	247.7	Ctsa
ENSMUSG00000017764	23.55	17.26	10.91	32.49	23.16	24.1	33.59	24.91	21.96	24.34	25.64	21.19	Zswim1
ENSMUSG00000017765	161.48	116.65	107.92	211.25	152.71	203.09	150.75	138.47	112.89	141.7	147.45	150.56	Slc12a4
ENSMUSG00000017767	0	0	0	0.1	0.58	0.3	0.26	0.1	0.4	0.56	0.29	0.25	Spata25
ENSMUSG00000017774	21.36	24.38	2.13	24.38	10.47	12	20.1	13.25	15.84	12.11	16.76	11.98	Myo1c
ENSMUSG00000017776	61.76	58.64	50.32	79.72	57.84	64.47	72.74	71.51	60.75	56.53	62.38	58.06	Crk
ENSMUSG00000017778	427.68	484.08	510.71	382.85	543.62	463.45	381.92	469.69	604.81	599.02	458.53	602.42	Cox7c
ENSMUSG00000017781	140.48	122.2	127.47	146.48	113.35	125.24	182.93	169.75	147.64	135.31	135.65	152.58	Pitpna
ENSMUSG00000017801	41.28	38.9	60.83	48.93	49.02	42.46	51.37	43.7	38.12	51.57	48.62	44.41	Mlx
ENSMUSG00000017802	14.54	13.94	16.97	20.16	18.66	20.44	18.87	16.4	16.12	18.47	17.82	17.39	Retreg3
ENSMUSG00000017817	0.7	0.04	0	0.46	0.53	0.72	0.96	0.66	0.64	0.43	0.66	0.74	Jph2
ENSMUSG00000017830	0.22	0	0	2.87	1.62	2.28	2.78	3.09	3.91	1.68	3.44	2.26	Dhx58
ENSMUSG00000017831	145.68	90.77	94.89	124.59	115.78	123.76	118.39	107.53	95.84	102.75	121.02	106.75	Rab5a
ENSMUSG00000017832	0	0	0	0	0	0.13	0	0.27	0.14	0.76	0.11	0.44	Hspb9
ENSMUSG00000017837	14.61	33.19	1.82	23.58	23.55	25.64	24.49	24.22	23.03	20.78	21.6	20.8	Nkiras2
ENSMUSG00000017843	36.58	29.13	57.43	68.93	58.09	56.72	63.09	58.75	54.35	45.28	60.92	62.26	Ppp2r5c
ENSMUSG00000017858	36.56	21.39	49.78	58.78	41.03	55.86	70.15	59.56	57.54	49.74	62.15	60.52	Ift52
ENSMUSG00000017861	8.82	7.32	10.14	7.01	3.79	6.09	10.54	10.9	5.86	4.98	6.75	6.22	Mybl2
ENSMUSG00000017868	0	0	0	0.69	0.69	0.37	0.73	0.56	0.51	0.69	1.04	0.53	Sgk2
ENSMUSG00000017897	0	0	3.29	7.24	1.07	3.44	5.16	7.92	4.23	2.69	2.37	4.25	Eya2
ENSMUSG00000017922	0	0	0	0	0	0	0	0	0	0	0	0	Prl3c1
ENSMUSG00000017929	8.68	18.35	19.84	8.62	5.11	9.64	10.24	12.23	10.97	10.57	4.29	7.59	B4galt5
ENSMUSG00000017943	31.92	17.66	28.68	16.95	19.75	19.7	18.93	16.19	16.31	19.67	17.57	22.29	Gdap1l1
ENSMUSG00000017950	0	0	0	0	0	0	0	0	0	0	0	0	Hnf4a
ENSMUSG00000017969	4.32	0	0	3.32	0.67	0.96	1.41	0.93	2.4	1.22	1.34	1.97	Ptgis
ENSMUSG00000017978	11.21	12.85	9.62	12.79	6.12	7.28	15.26	13.52	7.14	8.16	10.98	10.11	Cadps2
ENSMUSG00000017999	8.83	22.43	23.53	24.16	18.42	21.4	21.4	25.19	21.86	21.14	25.6	22.42	Ddx27
ENSMUSG00000018001	38.1	12.1	24.35	39.58	23.51	29.97	34.73	28.76	27.39	26.11	35.62	26.56	Cyth3
ENSMUSG00000018008	3.87	0	2.53	2.4	2.24	3.09	3.51	1.75	2.86	1.46	3.48	1.57	Cyth4
ENSMUSG00000018012	3.63	12.34	28.66	11.65	10.19	11.72	13.19	15.76	17.37	14.25	11.64	16.37	Rac3
ENSMUSG00000018040	47.55	25	40.49	32.36	27.59	40.15	48.42	46.61	39.08	39.63	34.14	45.52	Rrp7a
ENSMUSG00000018042	214.67	148.46	203.44	173.32	103.66	140.97	195.56	180.82	213.37	143.57	154.11	166.17	Cyb5r3
ENSMUSG00000018068	9.4	0.02	29.73	28.43	17.15	17.33	20.59	17.23	11.8	18.13	21.82	18.19	Ints2
ENSMUSG00000018076	10.05	14.03	2.19	12.9	8.21	8.55	11.45	8.58	5.91	6.12	10.85	7.52	Med13l
ENSMUSG00000018102	435.24	462.15	426.02	298.84	384.45	326.33	327.87	379.14	426.6	422.45	296.14	361.55	H2bc4
ENSMUSG00000018126	5.14	0	0	2.31	1.04	1.67	0.81	0.17	0.17	1.26	0.12	0.19	Baiap2l2
ENSMUSG00000018143	34.32	26.17	8.5	13.39	9.67	10.57	11.93	11.91	16.79	8.2	8.7	10.68	Mafk
ENSMUSG00000018160	19.18	45.48	13.38	27.26	18.33	21.4	32.13	30.35	22.14	15.63	23.25	23.22	Med1
ENSMUSG00000018166	6.69	2.4	6.86	2.42	1.7	1.6	3.74	12.24	1.96	1.35	2.25	3.64	Erbb3
ENSMUSG00000018167	53.92	75.75	35.21	52.22	50.08	49.14	37.33	41.57	40.44	45.25	45.26	37.34	Stard3
ENSMUSG00000018168	0	0	0	0.55	0.1	0	0.06	0	0.09	0.66	0.14	0.23	Ikzf3
ENSMUSG00000018169	13.29	0	8.98	4.56	3.02	4.68	4.1	4.59	8.1	5.65	5.09	5.3	Mfng
ENSMUSG00000018171	125.43	139.04	122.09	124.1	120.78	116.63	113.24	118.09	126.62	115.63	121.89	121.99	Vmp1
ENSMUSG00000018189	25.59	35.09	15.65	20.02	21.58	26.03	29.9	27.64	31.35	24.48	26.46	27.25	Uchl5
ENSMUSG00000018196	42.75	22.29	46.59	49.6	56.78	58.34	52.47	56.58	52.92	53.56	57.32	56.25	Glrx2
ENSMUSG00000018199	7.12	18.2	8.91	27.27	14.21	23.27	27.81	26.33	14.72	14.99	17.92	21.08	Ro60
ENSMUSG00000018209	17.44	7.48	7.33	14.9	11.31	12.94	17.13	16.67	11.98	10.51	14.3	14.4	Stk4
ENSMUSG00000018211	0.84	0	0	0	0	0	0	0	0	0	0	0	Wfdc15b
ENSMUSG00000018217	150.51	123.8	105.99	120.21	156.9	134.98	124.24	119.63	119.06	125.93	135.3	111.24	Pmp22
ENSMUSG00000018238	0	9.22	4.24	4.59	6.61	4.67	4.01	3.02	4.81	5.38	6.79	5.55	Gdf9
ENSMUSG00000018239	16.31	29.3	20.89	12.54	11.93	12.76	15.14	15.37	15.05	12.41	11.12	12.28	Zcchc10
ENSMUSG00000018259	0	0	0	0	0	0	0	0	0	0	0	0	Prl8a2
ENSMUSG00000018263	0	0	0	0	0	0.04	0	0	0	0	0.06	0.04	Tbx5
ENSMUSG00000018286	719.14	579.4	488.88	383.89	454.91	419.63	372.96	455.27	502.4	472.06	432.07	511.79	Psmb6
ENSMUSG00000018287	133.36	129.57	111.83	110.26	121.44	114.5	106.66	120.64	131.09	130.24	124.02	126.46	Spag7
ENSMUSG00000018293	579.82	456.2	447.27	334.45	352.67	327.61	348.53	403.46	391.57	363.14	339.47	336.62	Pfn1
ENSMUSG00000018322	63.61	60.37	73.86	66.55	65.81	63.19	70.64	71.08	67.03	60.6	69.66	65.29	Tomm34
ENSMUSG00000018326	126.31	78.44	96.09	103.19	94.82	94.86	100.24	99.76	87.3	92.05	86.72	83.96	Ywhab
ENSMUSG00000018334	2.17	1.8	3.13	4.28	3.04	1.91	5.2	2.52	2.09	1.85	3.03	2.62	Ksr1
ENSMUSG00000018339	39.53	31.25	89.28	57.16	27.79	39.97	38.85	59.05	49.76	34.17	60.86	43.71	Gpx3
ENSMUSG00000018340	166.32	129.24	149.42	178.79	133.72	162.61	168.47	167.27	152.98	142.01	162.42	166.72	Anxa6
ENSMUSG00000018341	4.89	0	9.81	5.14	4.61	4.88	12.85	9.19	4.23	4.27	9.38	5.98	Il12rb2
ENSMUSG00000018347	9.45	10.66	11.26	15.65	11.15	10.63	14.08	13.96	11.67	9.31	13.12	12.63	Zkscan6
ENSMUSG00000018362	44.04	49.41	54.56	39.33	29.76	32.44	36.87	43.14	36.38	28.86	39.54	41.64	Kpna2
ENSMUSG00000018363	10.49	16.14	7.28	18.5	10.99	13.03	26.07	18.32	14.28	11.11	16.71	16.95	Smurf2
ENSMUSG00000018372	12.91	0.53	22.76	21.18	21.63	20.33	36.15	21.67	18.95	25.4	27.27	22.41	Cep95
ENSMUSG00000018377	33.15	27.61	28.78	48.99	35.5	38.3	49.7	41.14	29.96	32.78	39.37	31.51	Vezf1
ENSMUSG00000018378	60.19	77.86	58.26	77.25	83.93	80.48	71.54	63.8	50.21	63.5	82.74	70.84	Cuedc1
ENSMUSG00000018379	136.86	239.37	188.01	226.53	231.16	206.29	206.36	180.48	144.99	182.68	261.18	192.77	Srsf1
ENSMUSG00000018381	12.93	0	0	1.22	1.46	1.28	0.98	0.66	1.51	0.79	1.1	1.3	Abi3
ENSMUSG00000018387	4.22	0	0	5.59	2.43	2.71	6.61	4.87	6.43	4.91	5.82	4.75	Shroom1
ENSMUSG00000018395	108.7	106.3	110.99	101.86	69.97	84.82	123.39	111.5	85.9	75.73	95.51	91.11	Kif3a
ENSMUSG00000018398	31.4	29.35	29.15	34.45	36.77	30.11	28.54	31.19	35.07	25.5	26.03	31.65	Septin8
ENSMUSG00000018401	5.73	0.04	9.91	26.27	14.72	19.1	20	19.48	10.34	14.89	17.6	16.31	Mtmr4
ENSMUSG00000018405	3.91	7.17	7.91	19.02	19.69	19.26	13.26	10.73	10.11	23.85	12.95	10.02	Mrm1
ENSMUSG00000018411	40.44	12.76	26.75	51.5	66.11	48.32	50.86	45.76	58.82	53.98	42.52	60.67	Mapt
ENSMUSG00000018412	28.36	19.11	5.83	36.73	21.93	28.86	34.41	27.71	21.74	17.77	25.85	24.22	Kansl1
ENSMUSG00000018415	21.69	18.21	7.78	29.31	23.81	23.65	30.24	29.74	25.14	22.02	21.91	29.7	Gid4
ENSMUSG00000018417	3.91	4.87	7.04	23.39	10.82	11.75	17.71	13.9	16.76	15.52	10.9	8.02	Myo1b
ENSMUSG00000018425	17.84	14.44	15.18	30.39	23.32	28.26	36.7	34.04	31.66	23.2	31.93	28.87	Dhx40
ENSMUSG00000018427	0.35	0	5.23	1.19	2.04	2.19	1.59	2.09	0.89	1.45	2.29	2.69	Ypel2
ENSMUSG00000018428	8.37	13.42	6.09	18.32	14.14	16.98	13.31	11.95	9.74	12.81	15.78	14.06	Akap1
ENSMUSG00000018433	34.08	19.52	17.98	34.88	21.86	24.06	32.49	28.3	20.81	27.89	29.68	24.2	Nol11
ENSMUSG00000018442	74.74	107.16	47.43	73.55	81.38	77.33	65.25	64.75	76.24	73.18	70.75	67.29	Derl2
ENSMUSG00000018446	129.95	67.66	164.3	101.06	102.26	100.41	102.82	122.65	103.94	104.96	100.95	102.9	C1qbp
ENSMUSG00000018449	77.65	38.99	63.15	72.9	93.21	86	81.77	71.55	76.64	70.76	77.75	82.48	Rpain
ENSMUSG00000018451	230.53	269.31	1225.85	368.2	521.38	460.97	574.3	760.53	649.72	500.93	86.67	493.49	6330403K07Rik
ENSMUSG00000018459	38.99	43.66	61.35	46.89	76.53	62.6	41.47	61.89	32.37	49.04	51.65	36.95	Slc13a3
ENSMUSG00000018470	0	0	0	1.72	1.72	1.45	1.06	1.83	1.37	1.33	0.91	2.28	Kcnab3
ENSMUSG00000018474	12.74	9.21	10.41	9.22	6.31	5.1	6.59	7.65	4.45	5.63	6.33	7.23	Chd3
ENSMUSG00000018476	1.78	1.22	1.91	3.52	1.43	1.97	3.56	2.59	1.15	1.13	2.18	1.95	Kdm6b
ENSMUSG00000018479	0	0	0	0	0.42	0.48	0.96	0.25	1	0.78	1.01	0.82	1700125H20Rik
ENSMUSG00000018481	12.32	18.6	23.42	31.95	24.9	24.4	32.64	28.87	21.32	22.59	27.79	23.65	Appbp2
ENSMUSG00000018486	0	0	0	0.13	0.68	0.1	0.08	0	0.17	0.41	0.22	0.45	Wnt9b
ENSMUSG00000018500	117.83	125.58	106.62	115.62	145.71	136.33	105.79	86.31	103.71	132.1	117.29	114.16	Adora2b
ENSMUSG00000018501	159.66	125.97	159.32	202.22	129.47	139.83	188.04	192.34	107.28	123.72	162.6	136.02	Ncor1
ENSMUSG00000018507	1.09	10.07	0	5.28	4.46	3.8	4.83	2.25	4.85	3.34	4.89	3.7	Trpv2
ENSMUSG00000018509	33.86	40.96	54.8	32.99	35.11	34.91	41.52	42.65	36.51	36.59	34.15	45.16	Cenpv
ENSMUSG00000018537	7.38	0.83	0.57	1.95	1.8	2.49	3.6	4.39	1.96	2.04	2.53	2.09	Pcgf2
ENSMUSG00000018541	26.85	14.4	19.15	19.7	14.28	17.5	18.25	19.5	16.82	18.36	20.77	13.7	Cwc25
ENSMUSG00000018543	0	0	0	0	0.15	0	0.25	0	0	0.11	0	0	1700001P01Rik
ENSMUSG00000018547	1.14	0.12	0.13	0.75	0.73	1	0.71	1.14	0.43	0.47	0.48	0.37	Pip4k2b
ENSMUSG00000018548	41.85	57.72	66.1	100.83	64.81	72.56	120.32	121.49	78.74	61.71	91.22	94.33	Trim37
ENSMUSG00000018554	0	0	0	0.52	1.64	1.47	0.87	1.32	0.87	0.61	0.35	0.33	Ybx2
ENSMUSG00000018559	22.3	35.65	32.95	31.32	35.38	33.06	24.24	29.75	21.96	25.29	25.94	26.46	Ctdnep1
ENSMUSG00000018565	116.31	115.98	97.96	72.19	81.84	80.71	74.33	77.35	85.42	89.67	79.8	81.89	Elp5
ENSMUSG00000018566	2.97	11.37	16.22	22.86	22.64	28.68	20.06	19.31	22.65	23.04	35.37	25.18	Slc2a4
ENSMUSG00000018567	295.36	316.74	410.77	270.64	336.05	318.96	294.96	320.52	349.73	316.98	300.26	356.82	Gabarap
ENSMUSG00000018569	0	0	0	0.49	0.54	0.08	0.13	0.5	0.66	0.64	0.09	0.2	Cldn7
ENSMUSG00000018570	5.71	0	0	2.01	2.25	1.6	2	3	1.94	1.85	2.44	2.42	2810408A11Rik
ENSMUSG00000018572	9.21	23.66	27.02	36.33	27.84	31.65	27.12	32.64	32.6	33.33	24.72	29.5	Phf23
ENSMUSG00000018574	257.93	271.43	195.3	270	247.43	253.84	238.2	243.46	242.97	230.18	244.74	252.51	Acadvl
ENSMUSG00000018581	4.38	2.35	6.1	9.05	3.94	5.97	16.43	12.81	6.04	5.24	10.81	6.97	Dnah11
ENSMUSG00000018583	66.59	39.23	60.67	51.56	40.81	47.3	54.68	56.59	48.46	42.96	50.88	48.05	G3bp1
ENSMUSG00000018585	257.26	294.36	230.95	159.84	158.98	149.66	134.05	173.28	231.56	210.22	156.47	198.76	Atox1
ENSMUSG00000018589	0	0	0	0	0	0	0	0	0	0	0.16	0.21	Glra2
ENSMUSG00000018593	3752.65	3689.63	3866.42	2757.05	3721.94	3940.69	2855.76	2612.33	2913.14	3686.92	3393.02	3927.11	Sparc
ENSMUSG00000018595	0	0	0	0	0.16	0.04	0.25	0.44	0.08	0	0.24	0.67	Glra4
ENSMUSG00000018599	20.81	18.42	31.95	37.21	34.2	37.56	44.68	42.19	33.57	37.46	40.19	36.01	Mief2
ENSMUSG00000018604	21.28	11.06	15.1	14.42	6.44	7.04	13.46	9.47	10.39	7.6	6.49	9.6	Tbx3
ENSMUSG00000018620	0	0	0	0	0	0.02	0	0	0	0	0.05	0	Mmp20
ENSMUSG00000018623	0	0	0	0	0	0	0	0	0	0	0	0	Mmp7
ENSMUSG00000018634	0	0	0	0	0.09	0.05	0	0.44	0	0.02	0	0.04	Crhr1
ENSMUSG00000018648	29.1	49.23	84.08	94.79	52.98	74.39	137.18	119.04	109.95	68.89	100.41	114.08	Dusp14
ENSMUSG00000018651	23.34	10.07	11.08	25.82	21.25	24.35	22.72	19.56	24.99	20.77	26.89	25.72	Tada2a
ENSMUSG00000018654	0	0	0	0.16	0.45	0.05	0.13	0.27	0.22	0.08	0.12	0.21	Ikzf1
ENSMUSG00000018656	0	0	0	0.02	0	0	0	0	0	0.06	0.07	0.02	Tcaf3
ENSMUSG00000018659	45.29	44.54	57.24	58.48	33.99	42.63	71.15	57.49	56.08	37.56	60.68	66.44	Pnpo
ENSMUSG00000018661	23.9	34.28	39.29	40.54	30.61	35.93	41.7	34.81	30.97	31.6	37.38	36.45	Cog1
ENSMUSG00000018666	29.53	12.59	28.69	22.03	23.19	25.27	30.14	32.85	29.74	27.7	32.04	26	Cbx1
ENSMUSG00000018669	155.33	89.7	115.02	100.02	95.59	107.5	81.63	91.68	88.89	94.79	106.39	116.46	Cdk5rap3
ENSMUSG00000018672	107.88	56.91	74.95	67.74	76.52	75.9	61.62	73.34	74.99	81.19	65.01	73.19	Copz2
ENSMUSG00000018677	200.91	165.69	282.91	226.9	169.24	181.72	227.23	242.2	219.33	193.4	205.72	207.21	Slc25a39
ENSMUSG00000018678	15.45	28.84	12.02	17.44	11.5	13.43	17.15	15.59	8.05	10.72	16.18	11.97	Sp2
ENSMUSG00000018697	24.83	42.65	51.93	28.34	23.31	27.42	28.89	29.35	24.98	25.33	28.35	24.99	Aatf
ENSMUSG00000018698	0	0	0.24	0.33	0.82	0.16	0.05	0.36	0.01	0.23	0.32	0.41	Lhx1
ENSMUSG00000018707	22.86	17.23	39.96	32.29	19.39	26.3	32.77	25.17	14.36	15.03	22.98	16.41	Dync1h1
ENSMUSG00000018727	0	0	0	0.69	0.72	0.37	0.47	0.5	0.69	0.48	0.66	0.43	Cpsf4l
ENSMUSG00000018733	22.42	21.77	11.45	13.55	15.67	13.96	17.64	18.14	16.09	15.26	16.37	15.67	Pex12
ENSMUSG00000018736	45.63	37.62	71.87	65.59	52.46	50.49	66.35	54.24	53.15	59.26	57.49	55.34	Ndel1
ENSMUSG00000018740	24.53	32.62	28.32	24.75	19.02	18.7	23.87	22.48	14.63	18.57	19.54	15.2	Slc25a35
ENSMUSG00000018750	4.51	4.69	8.48	9.8	9.09	7.17	8.78	6.97	4.34	5.28	6.9	5.85	Zbtb4
ENSMUSG00000018752	14.56	0.4	16.99	7.84	5.24	7.83	6.99	4.52	11.14	6.77	6.41	9.29	Tnfsfm13
ENSMUSG00000018761	97.95	184.27	126.68	111.43	134.65	136.53	106.06	110.29	115.9	133.4	125.9	122.47	Mpdu1
ENSMUSG00000018765	32.95	40.7	38.86	36.77	30.42	38.15	31.81	42.78	33.01	36.04	27.23	40.9	Fxr2
ENSMUSG00000018770	515.25	670.02	721.93	608.51	724.01	618.95	559.58	643.52	614.7	683.27	639.73	661.53	Atp5g3
ENSMUSG00000018774	0.3	0	0	2.38	2.1	0.85	1.05	2.22	2.88	2.37	0.67	4.49	Cd68
ENSMUSG00000018776	4.53	5.83	13.69	7.52	4.38	5.92	9.68	8.95	11.77	5.85	8.36	7.58	Slc35g3
ENSMUSG00000018796	3.75	5.58	17.45	21.57	11.37	10.08	12.21	11.68	12.11	8.96	12.28	12.72	Acsl1
ENSMUSG00000018800	6.36	0.6	5.34	19.58	11.18	11.38	16.98	16.19	10.2	7.01	11.51	10.6	Abca5
ENSMUSG00000018809	15.46	8.63	40.15	28.62	18.63	27.93	30.91	19.73	24.92	22.74	26.78	20.9	Smyd4
ENSMUSG00000018819	7.91	6.4	33.49	8.04	7.76	6.9	8.39	8.29	12.69	12.55	10.98	12.42	Lsp1
ENSMUSG00000018820	57.41	29.49	51.86	69.45	56.7	71.7	54.08	54.09	50.9	53.12	65.29	49.56	Zfyve27
ENSMUSG00000018821	136.56	172.27	134.44	79.46	74.74	74.52	111.99	100.07	121.63	92.12	103.16	114.96	Avpi1
ENSMUSG00000018822	363.56	341.93	330.59	229.14	276.75	326.92	257.49	166.82	204.97	310.57	334.71	267.96	Sfrp5
ENSMUSG00000018830	0.98	23.93	0	8.82	1.96	1.94	4.28	1.55	3.25	3.26	4.69	5.13	Myh11
ENSMUSG00000018841	10.86	18.47	19.49	17.67	17.67	21.56	22.62	21.33	17.81	19.71	20.66	18.24	Rad51d
ENSMUSG00000018844	0	0	0	0.19	0	0	0.02	0.06	0	0.13	0.03	0.07	Fndc8
ENSMUSG00000018845	6.76	0	5.88	2.39	0.61	1.49	3.7	3.01	1.69	1.32	3.56	0.65	Unc45b
ENSMUSG00000018846	5	5.66	2.05	14.59	9.3	10.67	13.09	10.49	6.34	7.51	10.79	6.71	Pank3
ENSMUSG00000018848	40.74	35.14	48.38	34.52	31.73	35.32	35.97	37.8	36.44	34.37	40.31	37.49	Rars
ENSMUSG00000018849	97.84	80.84	133.87	187.73	99.93	140.2	233.14	203.79	118.73	110.07	138.47	146.1	Wwc1
[truncated: 18,616 more rows]
