# Supplementary material for: Novel Roles for the Ectoenzyme CD38 in the Maintenance of Transcriptional and Metabolic Homeostasis in Astrocytes
Source: Glia. 2025 Dec 16;74(2):e70112. doi: 10.1002/glia.70112 (PMC12706826; doi:10.1002/glia.70112)
Supplement: Supplementary file 5 — Table S2: Cd38+/+ vs. Cd38−/−. [file GLIA-74-0-s002.xlsx]

## Sheet: Cd38 wildtype vs heterozygous
Supplimentary table 2: Cd38+/+ vs Cd38+/-
gene_id	baseMean	log2FoldChange	lfcSE	stat	pvalue	padj	qvalue	gene_name
ENSMUSG00000000001	3529.13	0.394544	0.167185	2.35993	0.0182782	0.220743	0.175299	Gnai3
ENSMUSG00000000028	326.968	-1.51401	0.602683	-2.51212	0.0120007	0.177508	0.140965	Cdc45
ENSMUSG00000000056	1882.81	-0.279766	0.295658	-0.94625	0.344021	0.750369	0.595892	Narf
ENSMUSG00000000058	2267.18	-0.393196	0.531076	-0.740376	0.459072	0.818078	0.649662	Cav2
ENSMUSG00000000078	3503.78	-1.09653	0.200724	-5.4629	4.68427e-08	3.41191e-05	2.7095e-05	Klf6
ENSMUSG00000000085	2083.32	-0.602137	0.286417	-2.10231	0.0355264	0.302208	0.239993	Scmh1
ENSMUSG00000000088	3084.73	-0.309319	0.252555	-1.22476	0.220665	0.65028	0.516408	Cox5a
ENSMUSG00000000093	386.058	0.198579	0.837075	0.23723	0.812478	0.956642	0.7597	Tbx2
ENSMUSG00000000125	427.924	-0.255492	1.02401	-0.249501	0.802974	0.954615	0.75809	Wnt3
ENSMUSG00000000126	194.061	1.70723	2.0779	0.821613	0.411297	0.794638	0.631047	Wnt9a
ENSMUSG00000000127	948.328	-0.251258	0.301125	-0.834398	0.404057	0.789851	0.627245	Fer
ENSMUSG00000000131	3730.01	-0.0447858	0.416689	-0.10748	0.914408	0.981575	0.779499	Xpo6
ENSMUSG00000000134	1715.53	-0.586379	0.401279	-1.46128	0.143939	0.558028	0.443148	Tfe3
ENSMUSG00000000142	362.553	-0.627857	0.56124	-1.1187	0.26327	0.688951	0.547118	Axin2
ENSMUSG00000000148	1286.95	0.824406	0.382828	2.15346	0.0312825	0.28706	0.227964	Brat1
ENSMUSG00000000149	12505	-0.000323714	0.132922	-0.00243536	0.998057	0.998982	0.793323	Gna12
ENSMUSG00000000154	222.828	-1.22383	1.61731	-0.756711	0.449223	0.813233	0.645814	Slc22a18
ENSMUSG00000000167	1548.48	-0.593399	0.264415	-2.2442	0.0248197	0.25462	0.202202	Pih1d2
ENSMUSG00000000168	2406.88	-0.0689915	0.200045	-0.344879	0.730185	0.932412	0.740458	Dlat
ENSMUSG00000000171	4298.39	-0.286513	0.211159	-1.35686	0.174827	0.59854	0.47532	Sdhd
ENSMUSG00000000184	1888.77	-0.304165	0.293647	-1.03582	0.300286	0.715545	0.568237	Ccnd2
ENSMUSG00000000194	2735.02	0.647514	0.414002	1.56404	0.117809	0.511149	0.40592	Gpr107
ENSMUSG00000000197	786.941	0.443735	0.543129	0.816997	0.41393	0.796798	0.632762	Nalcn
ENSMUSG00000000202	15389.5	-0.321942	0.264736	-1.21609	0.223951	0.652264	0.517983	Btbd17
ENSMUSG00000000223	1143.97	0.488717	0.374902	1.30359	0.192375	0.618414	0.491102	Drp2
ENSMUSG00000000247	1151.02	0.361456	0.685947	0.526945	0.598232	0.885019	0.702821	Lhx2
ENSMUSG00000000253	2439.42	-0.499125	0.267177	-1.86814	0.0617422	0.383143	0.304266	Gmpr
ENSMUSG00000000266	1243.64	-0.115808	0.407056	-0.2845	0.776027	0.947222	0.752219	Mid2
ENSMUSG00000000275	611.547	0.0215778	0.63746	0.0338496	0.972997	0.994457	0.78973	Trim25
ENSMUSG00000000276	597.667	0.436809	0.682677	0.639847	0.522272	0.852101	0.67668	Dgke
ENSMUSG00000000278	3937.4	0.0510155	0.21085	0.241951	0.808818	0.956367	0.759481	Scpep1
ENSMUSG00000000295	1047.53	-0.707698	0.35199	-2.01056	0.0443718	0.334028	0.265262	Hddc2
ENSMUSG00000000296	691.411	-0.42401	0.416871	-1.01713	0.309094	0.721478	0.572948	Tpd52l1
ENSMUSG00000000301	82.8662	0.290683	1.66025	0.175084	0.861014	0.968826	0.769375	Pemt
ENSMUSG00000000303	428.228	-2.35678	1.09244	-2.15735	0.0309783	0.286527	0.22754	Cdh1
ENSMUSG00000000305	346.421	2.37267	1.37421	1.72658	0.0842439	0.435659	0.34597	Cdh4
ENSMUSG00000000317	398.081	-0.335353	0.887663	-0.377794	0.705584	0.924175	0.733917	Bcl6b
ENSMUSG00000000325	5314.74	-0.417368	0.225697	-1.84924	0.0644228	0.389434	0.309262	Arvcf
ENSMUSG00000000326	4991.03	-0.182178	0.202205	-0.900955	0.367612	0.76489	0.607423	Comt
ENSMUSG00000000339	1422	-0.448822	0.286895	-1.56441	0.117722	0.511059	0.405848	Rtca
ENSMUSG00000000340	1132.11	0.0345384	0.266984	0.129365	0.897069	0.978302	0.776901	Dbt
ENSMUSG00000000346	15216.9	-0.11117	0.13749	-0.808567	0.418764	0.798661	0.634242	Dazap2
ENSMUSG00000000355	375.78	-0.344866	0.56978	-0.605261	0.545005	0.863409	0.685661	Mcts1
ENSMUSG00000000359	107.029	0.68689	1.64735	0.416967	0.676702	0.917764	0.728826	Rem1
ENSMUSG00000000374	1120.03	0.388206	0.330691	1.17392	0.240426	0.670157	0.532193	Trappc10
ENSMUSG00000000378	1181.17	-0.300579	0.33077	-0.908725	0.363495	0.762313	0.605377	Ccm2
ENSMUSG00000000384	140.293	0.17957	1.0164	0.176672	0.859766	0.968708	0.769282	Tbrg4
ENSMUSG00000000399	3441.62	-0.219177	0.263381	-0.832167	0.405315	0.790815	0.628011	Ndufa9
ENSMUSG00000000402	627.035	1.18475	0.621636	1.90586	0.0566688	0.368304	0.292482	Egfl6
ENSMUSG00000000409	140.472	-1.65397	1.64059	-1.00816	0.31338	0.724485	0.575336	Lck
ENSMUSG00000000416	991.704	1.47798	0.422847	3.4953	0.000473532	0.0278886	0.0221472	Cttnbp2
ENSMUSG00000000420	3948.4	0.369366	0.248919	1.48388	0.137841	0.54896	0.435947	Galnt1
ENSMUSG00000000439	1600.4	0.0121749	0.42853	0.0284108	0.977334	0.995529	0.790581	Mkrn2
ENSMUSG00000000440	106.72	-2.0187	1.76428	-1.1442	0.25254	0.678758	0.539023	Pparg
ENSMUSG00000000441	4495.13	-0.0871911	0.181768	-0.479685	0.631452	0.899629	0.714424	Raf1
ENSMUSG00000000486	92.775	-0.947363	0.817342	-1.15908	0.246424	0.675089	0.536109	Septin1
ENSMUSG00000000489	327.931	-0.965872	0.64388	-1.50008	0.133594	0.541772	0.430238	Pdgfb
ENSMUSG00000000530	2226.25	-1.5249	0.376031	-4.05524	5.0082614526657e-05	0.00678678	0.00538959	Acvrl1
ENSMUSG00000000531	311.286	-0.927589	0.775522	-1.19608	0.231664	0.660959	0.524888	Grasp
ENSMUSG00000000538	6157.36	0.701009	0.199087	3.52113	0.000429717	0.0269638	0.0214128	Tom1l2
ENSMUSG00000000552	1016.11	0.273793	0.478598	0.572073	0.567272	0.872628	0.692981	Zfp385a
ENSMUSG00000000555	356.107	0.0799575	1.53612	0.0520518	0.958487	0.990404	0.786511	Itga5
ENSMUSG00000000560	409.616	-0.719742	0.503492	-1.4295	0.152861	0.571636	0.453955	Gabra2
ENSMUSG00000000561	1620.01	-0.0702294	0.383941	-0.182917	0.854863	0.968557	0.769162	Wdr77
ENSMUSG00000000563	5223.26	0.00119347	0.214602	0.00556134	0.995563	0.99856	0.792988	Atp5pb
ENSMUSG00000000567	26225.4	-0.365914	0.178056	-2.05505	0.0398746	0.320361	0.254409	Sox9
ENSMUSG00000000568	2119.35	-0.216058	0.296409	-0.728917	0.466052	0.823182	0.653715	Hnrnpd
ENSMUSG00000000579	650.746	-0.563149	0.434239	-1.29687	0.194678	0.622263	0.494159	Dynlt1c
ENSMUSG00000000581	1369.77	-0.302267	0.423491	-0.713751	0.475381	0.828196	0.657697	C1d
ENSMUSG00000000600	2470.94	0.0821071	0.306052	0.268278	0.788485	0.950328	0.754685	Krit1
ENSMUSG00000000605	7607.75	0.12015	0.229711	0.523049	0.60094	0.886177	0.703741	Clcn4
ENSMUSG00000000631	3039.82	0.930279	0.274342	3.39095	0.000696508	0.0357582	0.0283967	Myo18a
ENSMUSG00000000632	1056.57	0.132084	0.640825	0.206115	0.836701	0.962483	0.764338	Sez6
ENSMUSG00000000682	29.4348	-1.69089	2.07688	-0.81415	0.415559	0.79719	0.633073	Cd52
ENSMUSG00000000686	260.583	1.383	2.0182	0.685262	NA	NA	NA	Abhd15
ENSMUSG00000000693	2127.73	-0.32877	0.307676	-1.06856	0.285268	0.707083	0.561517	Loxl3
ENSMUSG00000000708	1010.35	0.524427	0.302483	1.73374	0.0829645	0.432988	0.343849	Kat2b
ENSMUSG00000000711	2272.71	0.0364228	0.261242	0.139422	0.889117	0.976102	0.775154	Rab5b
ENSMUSG00000000732	2420.79	-0.0161208	0.408314	-0.0394813	0.968507	0.993228	0.788754	Icosl
ENSMUSG00000000738	1623.77	0.649935	0.318373	2.04143	0.0412084	0.326031	0.258911	Spg7
ENSMUSG00000000740	6417.19	-0.716682	0.221993	-3.22839	0.00124488	0.0497091	0.0394755	Rpl13
ENSMUSG00000000743	3702.07	0.0095788	0.330905	0.0289473	0.976907	0.995529	0.790581	Chmp1a
ENSMUSG00000000751	3848.92	0.151752	0.171466	0.885031	0.37614	0.772583	0.613532	Rpa1
ENSMUSG00000000753	671.532	-1.74674	0.610806	-2.85973	0.00424005	0.103301	0.0820344	Serpinf1
ENSMUSG00000000759	2066.13	0.0514353	0.202376	0.254157	0.799374	0.953154	0.756929	Tubgcp3
ENSMUSG00000000776	607.641	-0.0138906	0.40742	-0.034094	0.972802	0.99439	0.789676	Polr3d
ENSMUSG00000000782	346.482	-0.582945	1.47535	-0.395124	0.692752	0.922052	0.732231	Tcf7
ENSMUSG00000000787	3030.63	1.02578	0.187268	5.47764	4.31039570096317e-08	3.34889009993498e-05	2.65945920281756e-05	Ddx3x
ENSMUSG00000000794	856.028	0.794142	0.391802	2.0269	0.0426728	0.329409	0.261594	Kcnn3
ENSMUSG00000000804	1057.04	0.0738089	0.808777	0.0912599	0.927286	0.983505	0.781032	Usp32
ENSMUSG00000000805	1548.73	-1.17827	0.651716	-1.80795	0.0706147	0.402115	0.319332	Car4
ENSMUSG00000000811	504.205	1.05414	1.02902	1.02441	0.30564	0.71902	0.570996	Txnrd3
ENSMUSG00000000823	1425.48	0.913306	0.443182	2.06079	0.0393229	0.318239	0.252724	Zfp512b
ENSMUSG00000000826	3540.19	0.524199	0.297706	1.7608	0.0782731	0.422508	0.335527	Dnajc5
ENSMUSG00000000827	2893.56	-0.292135	0.243218	-1.20112	0.229703	0.658377	0.522838	Tpd52l2
ENSMUSG00000000838	1856.87	0.520571	0.259997	2.00222	0.0452615	0.33614	0.266939	Fmr1
ENSMUSG00000000876	1699.1	-0.269846	0.34409	-0.784231	0.432905	0.80438	0.638783	Pxmp4
ENSMUSG00000000881	881.277	0.714505	0.345527	2.06787	0.0386526	0.315848	0.250825	Dlg3
ENSMUSG00000000884	299.475	-0.638653	0.652393	-0.97894	0.32761	0.736382	0.584784	Gnb1l
ENSMUSG00000000901	670.978	-0.253936	0.429978	-0.590579	0.554803	0.867269	0.688726	Mmp11
ENSMUSG00000000902	4687.52	-0.254802	0.188684	-1.35041	0.176883	0.601733	0.477855	Smarcb1
ENSMUSG00000000903	39.9254	1.54074	2.48339	0.620419	0.534982	0.858771	0.681977	Vpreb3
ENSMUSG00000000915	4440.99	0.227211	0.257081	0.883811	0.376798	0.773171	0.613999	Hip1r
ENSMUSG00000000916	1080.88	-0.897945	0.320455	-2.8021	0.00507718	0.112063	0.0889931	Nsun5
ENSMUSG00000000934	682.629	-1.14693	0.349658	-3.28014	0.00103757	0.0460654	0.036582	Top1mt
ENSMUSG00000000957	8535.77	0.412134	0.220924	1.8655	0.0621112	0.38338	0.304454	Mmp14
ENSMUSG00000000958	495.716	-1.19372	0.597198	-1.99886	0.045623	0.336856	0.267508	Slc7a7
ENSMUSG00000000959	1607.51	-0.0705041	0.308591	-0.228471	0.81928	0.958816	0.761426	Oxa1l
ENSMUSG00000000976	898.225	0.0862648	0.632553	0.136376	0.891524	0.976974	0.775845	Heatr6
ENSMUSG00000001016	2525.69	0.0584238	0.358435	0.162997	0.870521	0.972028	0.771918	Ilf2
ENSMUSG00000001017	4335.29	-0.366193	0.210845	-1.73679	0.0824249	0.432239	0.343255	Chtop
ENSMUSG00000001018	4712.14	-0.0694332	0.209072	-0.332101	0.739813	0.93642	0.743641	Snapin
ENSMUSG00000001020	84.1349	-0.846441	1.16013	-0.729611	0.465628	0.823075	0.65363	S100a4
ENSMUSG00000001025	1530.25	-0.52021	0.509887	-1.02024	0.307612	0.720113	0.571864	S100a6
ENSMUSG00000001029	607.818	-1.87869	0.693501	-2.709	0.00674865	0.132586	0.10529	Icam2
ENSMUSG00000001034	1287.71	-0.0207789	0.278011	-0.0747413	0.940421	0.987235	0.783995	Mapk7
ENSMUSG00000001036	3716.75	-0.183577	0.278029	-0.660281	0.509074	0.845602	0.671519	Epn2
ENSMUSG00000001039	1387.58	-0.691955	0.294407	-2.35033	0.0187566	0.224195	0.17804	B9d1
ENSMUSG00000001052	1666.37	0.0820196	0.318732	0.257331	0.796923	0.952157	0.756138	Sec24b
ENSMUSG00000001053	528.888	-1.14194	0.651692	-1.75227	0.0797272	0.425646	0.338019	N4bp3
ENSMUSG00000001054	1783.17	0.0652534	0.281286	0.231982	0.816552	0.957598	0.760459	Rmnd5b
ENSMUSG00000001056	849.096	-0.570488	0.512288	-1.11361	0.265448	0.690983	0.548731	Nhp2
ENSMUSG00000001062	859.754	0.0456529	0.646809	0.0705817	0.943731	0.988192	0.784754	Vps9d1
ENSMUSG00000001065	1425.15	0.178622	0.284712	0.62738	0.53041	0.855671	0.679515	Zfp276
ENSMUSG00000001082	1399.33	-0.363525	0.236079	-1.53985	0.123598	0.522834	0.415199	Mfsd10
ENSMUSG00000001089	1785.08	0.227004	0.449051	0.505518	0.613195	0.891266	0.707783	Luzp1
ENSMUSG00000001098	2939.01	0.0139843	0.366976	0.0381069	0.969602	0.993305	0.788814	Kctd10
ENSMUSG00000001100	4520.04	0.102455	0.190104	0.538943	0.589926	0.882832	0.701085	Poldip2
ENSMUSG00000001105	1948.89	-0.49095	0.397455	-1.23523	0.216744	0.645742	0.512804	Ift20
ENSMUSG00000001120	871.889	-0.316658	0.545712	-0.580265	0.561736	0.869333	0.690365	Pcbp3
ENSMUSG00000001123	760.823	-1.23341	0.381397	-3.23391	0.00122106	0.0497091	0.0394755	Lgals9
ENSMUSG00000001127	3510.1	0.041529	0.241543	0.171932	0.863491	0.970062	0.770356	Araf
ENSMUSG00000001134	367.956	-0.843627	0.55673	-1.51533	0.12969	0.534953	0.424823	Uxt
ENSMUSG00000001138	2909.37	0.559079	0.245195	2.28014	0.0225993	0.244316	0.194019	Cnnm3
ENSMUSG00000001143	1784.65	-0.0405344	0.369272	-0.109768	0.912593	0.981321	0.779298	Lman2l
ENSMUSG00000001150	1759.96	-0.128352	0.314549	-0.408051	0.683236	0.919751	0.730404	Mcm3ap
ENSMUSG00000001151	1533.98	0.175411	0.710928	0.246736	0.805113	0.955201	0.758556	Pcnt
ENSMUSG00000001156	1468.69	0.779048	0.247439	3.14845	0.00164141	0.0584645	0.0464285	Mxd1
ENSMUSG00000001157	1099.98	0.0253269	0.298197	0.0849334	0.932314	0.984857	0.782106	Gmcl1
ENSMUSG00000001158	967.424	-0.656073	0.348381	-1.88321	0.0596722	0.376513	0.299001	Snrnp27
ENSMUSG00000001173	2728.73	-0.0630301	0.2177	-0.289527	0.772178	0.946416	0.751578	Ocrl
ENSMUSG00000001175	30277.4	-0.577145	0.14347	-4.02275	5.75216412758994e-05	0.00736656	0.00585002	Calm1
ENSMUSG00000001211	8440.54	0.349937	0.167059	2.0947	0.036198	0.304806	0.242056	Agpat3
ENSMUSG00000001227	802.885	0.0511251	0.647342	0.0789769	0.937051	0.986828	0.783671	Sema6b
ENSMUSG00000001228	288.854	0.249649	0.870135	0.286908	0.774183	0.946729	0.751827	Uhrf1
ENSMUSG00000001229	1046.91	-0.23566	0.484665	-0.486233	0.626802	0.897822	0.712989	Dpp9
ENSMUSG00000001240	1808.99	-1.06172	0.336112	-3.15883	0.00158406	0.0573312	0.0455285	Ramp2
ENSMUSG00000001247	1918.83	-1.6356	0.722787	-2.26291	0.0236413	0.24866	0.197469	Lsr
ENSMUSG00000001248	4262.2	0.124997	0.308615	0.405025	0.685459	0.920791	0.731229	Gramd1a
ENSMUSG00000001260	8047.78	0.813984	0.225209	3.61435	0.0003011	0.0220693	0.0175259	Gabrg1
ENSMUSG00000001270	220197	-0.156933	0.166478	-0.94267	0.34585	0.750567	0.596049	Ckb
ENSMUSG00000001280	674.59	0.98467	0.630651	1.56135	0.11844	0.512177	0.406736	Sp1
ENSMUSG00000001285	1289.49	-0.13895	0.341337	-0.407075	0.683953	0.920019	0.730616	Myg1
ENSMUSG00000001288	258.403	0.316219	0.572982	0.551883	0.581029	0.87938	0.698343	Rarg
ENSMUSG00000001289	1742.23	-0.366462	0.318213	-1.15162	0.249476	0.677899	0.538341	Pfdn5
ENSMUSG00000001300	487.245	0.10272	0.573572	0.179088	0.857869	0.968708	0.769282	Efnb2
ENSMUSG00000001305	453.702	-0.140487	0.653581	-0.21495	0.829807	0.960673	0.762901	Rrp15
ENSMUSG00000001313	2596.28	0.111537	0.327721	0.340342	0.733599	0.933745	0.741516	Rnd2
ENSMUSG00000001323	1333.34	0.271356	0.328191	0.826824	0.408337	0.79273	0.629532	Srr
ENSMUSG00000001333	152.56	-0.991826	1.63924	-0.605054	0.545143	0.863409	0.685661	Sync
ENSMUSG00000001334	1339.04	0.286031	0.482125	0.593272	0.552999	0.866973	0.68849	Fndc5
ENSMUSG00000001349	95.0548	-2.36056	2.40487	-0.981577	NA	NA	NA	Cnn1
ENSMUSG00000001366	1585.13	0.0874174	0.442924	0.197364	0.843543	0.964326	0.765801	Fbxo9
ENSMUSG00000001376	1881.49	-0.124832	0.379623	-0.32883	0.742284	0.936671	0.74384	Vps50
ENSMUSG00000001380	2029.18	-0.276618	0.277433	-0.997064	0.318734	0.731163	0.58064	Hars
ENSMUSG00000001383	1324.91	0.0284224	0.319607	0.0889292	0.929138	0.98379	0.781258	Zmat2
ENSMUSG00000001403	123.71	-2.81884	1.76702	-1.59525	0.110657	0.496308	0.394134	Ube2c
ENSMUSG00000001415	1842.58	0.350163	0.23364	1.49873	0.133944	0.541772	0.430238	Smg5
ENSMUSG00000001416	6882.09	-0.138826	0.188463	-0.736624	0.461351	0.819499	0.65079	Cct3
ENSMUSG00000001418	5603.68	0.0707363	0.229747	0.307888	0.758168	0.942225	0.74825	Glmp
ENSMUSG00000001419	1707.79	-0.437502	0.467596	-0.935639	0.349459	0.752925	0.597921	Mef2d
ENSMUSG00000001424	4149.08	-0.393915	0.213598	-1.84419	0.0651561	0.390827	0.310368	Snd1
ENSMUSG00000001435	483.953	1.03573	1.05674	0.980118	0.327028	0.736138	0.58459	Col18a1
ENSMUSG00000001436	2369.13	0.0487812	0.250653	0.194616	0.845693	0.964829	0.766201	Slc19a1
ENSMUSG00000001440	1530.09	-0.0390996	0.296201	-0.132004	0.894982	0.977923	0.7766	Kpnb1
ENSMUSG00000001441	3157.56	0.197888	0.299083	0.661651	0.508195	0.845335	0.671307	Npepps
ENSMUSG00000001445	1649.06	-0.195702	0.471116	-0.4154	0.677849	0.918217	0.729185	Mrpl10
ENSMUSG00000001467	4680.63	0.622949	0.29861	2.08616	0.0369638	0.308358	0.244877	Cyp51
ENSMUSG00000001472	10210.4	0.137338	0.119832	1.14609	0.251759	0.678715	0.538989	Tcf25
ENSMUSG00000001473	203.083	0.613104	1.49288	0.410686	0.681302	0.918961	0.729776	Tubb6
ENSMUSG00000001482	1684.19	0.0965386	0.419359	0.230205	0.817933	0.958252	0.760978	Def8
ENSMUSG00000001496	395.211	-0.522827	0.785181	-0.665868	0.505495	0.844505	0.670648	Nkx2-1
ENSMUSG00000001504	485.149	0.164141	0.477411	0.343814	0.730986	0.932762	0.740735	Irx2
ENSMUSG00000001506	912.474	-0.450924	0.553717	-0.814358	0.41544	0.797099	0.633001	Col1a1
ENSMUSG00000001507	647.614	-0.14927	0.541361	-0.275731	0.782755	0.948947	0.753589	Itga3
ENSMUSG00000001518	983.438	-0.0692443	0.668522	-0.103578	0.917504	0.982159	0.779964	Itfg2
ENSMUSG00000001521	918.236	0.239635	0.358969	0.667564	0.504412	0.844063	0.670297	Tulp3
ENSMUSG00000001524	491.974	0.459246	0.745746	0.615822	0.538012	0.860318	0.683205	Gtf2h4
ENSMUSG00000001525	2654.14	-0.347077	0.231679	-1.4981	0.134108	0.541772	0.430238	Tubb5
ENSMUSG00000001542	375.207	0.0331829	1.32793	0.0249884	0.980064	0.996628	0.791454	Ell2
ENSMUSG00000001552	3381.59	0.0974639	0.181881	0.535867	0.59205	0.882832	0.701085	Jup
ENSMUSG00000001555	5227.33	0.0177266	0.241506	0.0734005	0.941487	0.987498	0.784204	Fkbp10
ENSMUSG00000001569	922.069	-0.112128	0.405181	-0.276735	0.781984	0.948825	0.753492	Nom1
ENSMUSG00000001576	2731.52	-0.346016	0.224902	-1.53852	0.123922	0.523824	0.415985	Ergic1
ENSMUSG00000001604	442.7	-0.845916	0.632416	-1.33759	0.181029	0.606587	0.48171	Tcea3
ENSMUSG00000001627	2107.71	0.138966	0.258892	0.536769	0.591427	0.882832	0.701085	Ifrd1
ENSMUSG00000001630	1344.99	0.613479	0.726932	0.843929	0.398709	0.78866	0.626299	Stk38l
ENSMUSG00000001632	1341.01	0.564875	0.594911	0.949513	0.34236	0.749411	0.595131	Brpf1
ENSMUSG00000001642	1894.31	-0.291737	0.288006	-1.01295	0.311083	0.723048	0.574195	Akr1b3
ENSMUSG00000001663	2552.62	-0.234382	0.32066	-0.730934	0.464819	0.822878	0.653473	Gstt1
ENSMUSG00000001665	1908.22	0.19019	0.323547	0.587829	0.556647	0.867593	0.688983	Gstt3
ENSMUSG00000001666	3238.75	-0.727479	0.35173	-2.06829	0.0386128	0.315785	0.250775	Ddt
ENSMUSG00000001674	1263.96	-0.65594	0.353344	-1.85638	0.0634001	0.386594	0.307006	Ddx18
ENSMUSG00000001687	9802.7	-0.0914703	0.152922	-0.598151	0.549739	0.865531	0.687346	Ubl3
ENSMUSG00000001700	3927.24	0.0342694	0.296335	0.115644	0.907935	0.980623	0.778744	Gramd3
ENSMUSG00000001707	476.478	-0.404515	0.510825	-0.791884	0.428428	0.801944	0.636849	Eef1e1
ENSMUSG00000001729	4522.91	-0.206113	0.164477	-1.25314	0.210155	0.637634	0.506365	Akt1
ENSMUSG00000001750	1609.12	0.693733	0.414787	1.67251	0.0944246	0.463336	0.36795	Tcirg1
ENSMUSG00000001751	1631.33	0.462002	0.21746	2.12454	0.0336251	0.29508	0.234333	Naglu
ENSMUSG00000001755	2075.73	-0.208292	0.204843	-1.01684	0.30923	0.721478	0.572948	Coasy
ENSMUSG00000001761	4913.51	0.407252	0.322717	1.26195	0.206968	0.63567	0.504805	Smo
ENSMUSG00000001763	3665.33	0.204472	0.255726	0.799573	0.423958	0.801323	0.636356	Tspan33
ENSMUSG00000001767	954.932	0.322097	0.378419	0.851166	0.394677	0.786667	0.624717	Crnkl1
ENSMUSG00000001768	3740.7	-0.184566	0.247698	-0.745126	0.456195	0.817341	0.649076	Rin2
ENSMUSG00000001773	3557.71	0.0189508	0.291374	0.0650395	0.948143	0.9886	0.785079	Folh1
ENSMUSG00000001774	1896.94	-0.285918	0.322156	-0.887512	0.374803	0.771179	0.612418	Chordc1
ENSMUSG00000001783	4039.05	0.00891423	0.313036	0.0284767	0.977282	0.995529	0.790581	Rtcb
ENSMUSG00000001785	1513.16	-0.381401	0.330643	-1.15351	0.2487	0.677342	0.537899	Pwp1
ENSMUSG00000001786	2053.58	-0.248771	0.219971	-1.13093	0.258086	0.684354	0.543467	Fbxo7
ENSMUSG00000001794	1711.93	-0.202646	0.273403	-0.741199	0.458573	0.818078	0.649662	Capns1
ENSMUSG00000001802	3038.59	-0.192372	0.377866	-0.5091	0.610682	0.890753	0.707375	Lrp3
ENSMUSG00000001827	1283.62	1.07513	0.530374	2.02713	0.0426495	0.329409	0.261594	Folr1
ENSMUSG00000001829	2702.71	0.184986	0.285976	0.646858	0.517724	0.850109	0.675098	Clpb
ENSMUSG00000001833	8013.15	0.184282	0.217135	0.848695	0.396051	0.787567	0.625432	Septin7
ENSMUSG00000001844	1811.32	-0.138465	0.24002	-0.576889	0.564014	0.871055	0.691732	Zdhhc4
ENSMUSG00000001847	15264.7	-0.158024	0.153926	-1.02663	0.304597	0.718613	0.570673	Rac1
ENSMUSG00000001855	1033.35	1.80572	0.732436	2.46537	0.0136873	0.190348	0.151161	Nup214
ENSMUSG00000001864	2170.24	0.513606	0.260316	1.973	0.048495	0.344321	0.273436	Aif1l
ENSMUSG00000001870	1201.02	0.622473	0.737367	0.844184	0.398566	0.788607	0.626257	Ltbp1
ENSMUSG00000001891	6090.23	0.26113	0.196152	1.33127	0.183101	0.611245	0.485409	Ugp2
ENSMUSG00000001909	1305.17	-0.307465	0.431105	-0.713202	0.475721	0.828196	0.657697	Trmt1
ENSMUSG00000001910	982.036	0.23304	0.306385	0.760614	0.446888	0.812612	0.645321	Nacc1
ENSMUSG00000001911	5525.64	-0.15367	0.268413	-0.57251	0.566976	0.872513	0.69289	Nfix
ENSMUSG00000001918	587.87	0.386945	0.52772	0.733239	0.463412	0.821635	0.652487	Slc1a5
ENSMUSG00000001924	7731.61	0.539029	0.232896	2.31446	0.0206426	0.23493	0.186565	Uba1
ENSMUSG00000001930	1745.52	-0.890935	0.54079	-1.64747	0.0994615	0.474273	0.376635	Vwf
ENSMUSG00000001942	1797.63	0.817033	0.306863	2.66253	0.00775553	0.144084	0.114422	Siae
ENSMUSG00000001946	2068.67	-0.852644	0.693434	-1.2296	0.218848	0.648538	0.515024	Esam
ENSMUSG00000001948	802.729	-0.471326	0.478857	-0.984271	0.324982	0.735761	0.584291	Spa17
ENSMUSG00000001962	1035.35	-0.162373	0.271858	-0.59727	0.550327	0.865539	0.687351	Fam50a
ENSMUSG00000001964	550.151	-0.80887	0.789861	-1.02407	0.305804	0.71902	0.570996	Emd
ENSMUSG00000001983	212.519	-0.538959	0.626902	-0.859718	0.389944	0.783249	0.622003	Taco1
ENSMUSG00000001995	2554.69	-0.0358107	0.260117	-0.137671	0.8905	0.976588	0.775539	Sipa1l2
ENSMUSG00000001998	508.724	0.148824	0.548487	0.271335	0.786133	0.94999	0.754417	Ap4e1
ENSMUSG00000001999	432.599	0.144712	0.610891	0.236887	0.812745	0.956642	0.7597	Blvra
ENSMUSG00000002010	5408.72	-0.0755704	0.202153	-0.373828	0.708533	0.925907	0.735292	Idh3g
ENSMUSG00000002012	620.724	-0.269353	0.345702	-0.779145	0.435894	0.806356	0.640353	Pnck
ENSMUSG00000002014	2570.21	-0.535384	0.268318	-1.99533	0.0460066	0.337393	0.267935	Ssr4
ENSMUSG00000002015	5043.46	-0.245024	0.262215	-0.934437	0.350079	0.752925	0.597921	Bcap31
ENSMUSG00000002017	453.639	0.861763	0.58546	1.47194	0.141037	0.552857	0.439041	Fam98a
ENSMUSG00000002028	2862.3	-0.15127	0.348983	-0.433459	0.664681	0.911717	0.724023	Kmt2a
ENSMUSG00000002031	1961.59	-0.236788	0.318228	-0.744082	0.456827	0.817671	0.649339	Ift46
ENSMUSG00000002032	1398.24	-0.112745	0.391544	-0.287948	0.773386	0.946518	0.751659	Tmem25
ENSMUSG00000002043	577.683	-0.782928	0.424384	-1.84486	0.0650583	0.390827	0.310368	Trappc6a
ENSMUSG00000002052	2567.49	0.429497	0.409	1.05011	0.293665	0.712847	0.566094	Supt6
ENSMUSG00000002055	600.414	0.453631	0.390391	1.16199	0.245239	0.673779	0.535069	Spag5
ENSMUSG00000002058	906.847	0.54396	0.308493	1.76328	0.0778531	0.421089	0.3344	Unc119
ENSMUSG00000002059	4490.99	-0.00416418	0.243193	-0.017123	0.986339	0.997788	0.792375	Rab34
ENSMUSG00000002064	4182.04	-0.0704703	0.248976	-0.283041	0.777146	0.947568	0.752494	Sdf2
ENSMUSG00000002083	140.798	-1.10638	0.687901	-1.60834	0.107761	0.490748	0.389719	Bbc3
ENSMUSG00000002102	4991.28	-0.554551	0.199798	-2.77556	0.00551065	0.117192	0.0930657	Psmc3
ENSMUSG00000002103	4975.48	0.451188	0.176538	2.55575	0.0105958	0.166419	0.132159	Acp2
ENSMUSG00000002105	2465.06	-0.251573	0.217541	-1.15644	0.247503	0.676209	0.536999	Slc39a13
ENSMUSG00000002107	3258.21	0.153526	0.182832	0.839711	0.401071	0.78929	0.6268	Celf2
ENSMUSG00000002108	719.416	-0.0906574	0.645683	-0.140405	0.88834	0.976102	0.775154	Nr1h3
ENSMUSG00000002109	1037.76	-0.072588	0.721574	-0.100597	0.919871	0.982223	0.780014	Ddb2
ENSMUSG00000002129	3391.06	-0.239475	0.307527	-0.778713	0.436149	0.806356	0.640353	Sf3a1
ENSMUSG00000002147	697.404	0.334953	0.62258	0.538008	0.590571	0.882832	0.701085	Stat6
ENSMUSG00000002205	1450.71	0.408102	0.407459	1.00158	0.316548	0.727976	0.578108	Vrk3
ENSMUSG00000002210	870.48	0.273084	0.53346	0.51191	0.608714	0.889636	0.706488	Smg9
ENSMUSG00000002221	1750.58	-0.272754	0.341661	-0.798317	0.424686	0.801323	0.636356	Paxip1
ENSMUSG00000002222	1594.16	-0.237653	0.356083	-0.667409	0.504511	0.844063	0.670297	Rmnd5a
ENSMUSG00000002227	365.132	0.139361	1.4755	0.0944501	0.924752	0.982856	0.780517	Mov10
ENSMUSG00000002233	811.739	-0.0506538	0.357939	-0.141515	0.887463	0.975891	0.774986	Rhoc
ENSMUSG00000002265	4946.51	0.0154485	0.252232	0.0612472	0.951162	0.988845	0.785273	Peg3
ENSMUSG00000002274	3882.07	0.0147236	0.252121	0.0583992	0.953431	0.989583	0.785859	Metrn
ENSMUSG00000002279	2369.44	0.167213	0.331801	0.503955	0.614293	0.891565	0.70802	Lmf1
ENSMUSG00000002280	1540.93	0.487449	0.230197	2.11753	0.0342146	0.298125	0.23675	Ciao3
ENSMUSG00000002289	2607.61	-0.117564	0.275962	-0.426014	0.670098	0.914976	0.726611	Angptl4
ENSMUSG00000002307	642.636	-0.102743	0.670506	-0.153233	0.878215	0.973471	0.773064	Daxx
ENSMUSG00000002308	2472.73	-0.0478566	0.306604	-0.156086	0.875965	0.973013	0.7727	Cd320
ENSMUSG00000002319	2339.45	0.18933	0.298435	0.634409	0.525814	0.854752	0.678785	Ipo4
ENSMUSG00000002320	4723.28	0.212889	0.244916	0.869233	0.38472	0.778497	0.618229	Tm9sf1
ENSMUSG00000002325	1657.85	-0.213797	0.32656	-0.654695	0.512664	0.847339	0.672899	Irf9
ENSMUSG00000002326	1148.6	0.0394408	0.333855	0.118138	0.905959	0.980246	0.778445	Gmpr2
ENSMUSG00000002329	1032.99	0.188069	0.401743	0.468133	0.639689	0.903629	0.7176	Mdp1
ENSMUSG00000002332	4730.46	-0.511242	0.222906	-2.29353	0.0218174	0.238987	0.189787	Dhrs1
ENSMUSG00000002341	7268.5	0.13298	0.200719	0.662518	0.507639	0.845335	0.671307	Ncan
ENSMUSG00000002342	1625.93	0.20905	0.273115	0.765429	0.444016	0.810879	0.643944	Tmem161a
ENSMUSG00000002343	657.884	0.818827	0.409198	2.00105	0.0453865	0.33614	0.266939	Armc6
ENSMUSG00000002345	337.786	-0.122899	0.505097	-0.243317	0.80776	0.955796	0.759028	Borcs8
ENSMUSG00000002346	1348.28	-0.349765	0.461862	-0.757292	0.448875	0.813233	0.645814	Slc25a42
ENSMUSG00000002365	1704.29	0.196323	0.374401	0.524366	0.600024	0.885739	0.703393	Snx9
ENSMUSG00000002372	2511.8	0.273591	0.175803	1.55624	0.119652	0.514736	0.408768	Ranbp3
ENSMUSG00000002379	2872.74	-0.668143	0.248034	-2.69376	0.00706508	0.136093	0.108076	Ndufa11
ENSMUSG00000002393	2719.35	-0.640351	0.24953	-2.56623	0.0102812	0.164012	0.130247	Nr2f6
ENSMUSG00000002395	1538.35	-0.79491	0.430809	-1.84515	0.0650151	0.390827	0.310368	Use1
ENSMUSG00000002396	449.868	-0.291983	0.55794	-0.523324	0.600749	0.886107	0.703685	Ocel1
ENSMUSG00000002409	551.739	-0.668325	0.616151	-1.08468	0.278064	0.701876	0.557382	Dyrk1b
ENSMUSG00000002413	1410.69	0.0993045	0.323151	0.307301	0.758615	0.942225	0.74825	Braf
ENSMUSG00000002416	1906.76	-0.564873	0.276215	-2.04505	0.0408501	0.324739	0.257885	Ndufb2
ENSMUSG00000002428	974.072	0.235375	0.707403	0.332731	0.739338	0.93642	0.743641	Hltf
ENSMUSG00000002455	3451.41	0.102835	0.226028	0.454967	0.649133	0.907945	0.721028	Prpf6
ENSMUSG00000002458	232.134	-0.391989	0.547448	-0.71603	0.473973	0.827145	0.656862	Rgs19
ENSMUSG00000002459	1091.64	-0.179097	0.288395	-0.621013	0.534591	0.858499	0.681761	Rgs20
ENSMUSG00000002475	16822.4	0.220186	0.185634	1.18613	0.23557	0.665336	0.528364	Abhd3
ENSMUSG00000002477	686.494	-0.379752	0.367944	-1.03209	0.302029	0.716143	0.568712	Snrpd1
ENSMUSG00000002486	1156.25	-0.21258	0.467045	-0.455159	0.648995	0.907861	0.720961	Tchp
ENSMUSG00000002489	427.637	-1.04257	0.482633	-2.16018	0.0307587	0.286037	0.227151	Tiam1
ENSMUSG00000002496	3866.81	-0.295524	0.462904	-0.638414	0.523204	0.852906	0.677319	Tsc2
ENSMUSG00000002504	4245.82	-1.07278	0.500593	-2.14301	0.032112	0.289661	0.230029	Slc9a3r2
ENSMUSG00000002524	9539.87	-0.386794	0.153958	-2.51235	0.0119932	0.177508	0.140965	Puf60
ENSMUSG00000002546	1435.92	0.529227	0.454391	1.1647	0.244142	0.673164	0.53458	Golga2
ENSMUSG00000002550	2718.12	-0.0307674	0.244471	-0.125853	0.899849	0.979163	0.777584	Uck1
ENSMUSG00000002565	268.966	-0.0978211	1.49795	-0.0653033	0.947933	0.9886	0.785079	Scin
ENSMUSG00000002578	353.098	0.146623	0.745094	0.196785	0.843996	0.964326	0.765801	Ikzf4
ENSMUSG00000002580	1667.14	-0.608839	0.335879	-1.81267	0.0698823	0.39937	0.317152	Mien1
ENSMUSG00000002602	8247.44	0.165141	0.167224	0.987544	0.323376	0.734195	0.583048	Axl
ENSMUSG00000002608	1524.7	-0.474698	0.27218	-1.74406	0.0811494	0.427558	0.339538	Ccdc97
ENSMUSG00000002617	456.147	0.259173	0.624356	0.415104	0.678066	0.918217	0.729185	Zfp40
ENSMUSG00000002625	5154.29	0.0942174	0.170613	0.552228	0.580792	0.87938	0.698343	Akap8l
ENSMUSG00000002635	865.289	-0.767777	0.311098	-2.46796	0.0135887	0.189429	0.150431	Pdcd2l
ENSMUSG00000002658	2023.53	-0.150528	0.293132	-0.513515	0.607591	0.888551	0.705627	Gtf2f1
ENSMUSG00000002660	2482.03	-0.570918	0.252392	-2.26203	0.0236958	0.248785	0.197568	Clpp
ENSMUSG00000002661	972.323	-0.563047	0.428512	-1.31396	0.18886	0.617066	0.490032	Alkbh7
ENSMUSG00000002679	504.127	-0.402254	0.458693	-0.876958	0.380509	0.776204	0.616408	Med6
ENSMUSG00000002688	1522.38	0.571254	0.425626	1.34215	0.179548	0.604689	0.480203	Prkd1
ENSMUSG00000002718	1833.85	0.622266	0.236697	2.62895	0.0085648	0.149756	0.118926	Cse1l
ENSMUSG00000002728	1630.48	-0.868445	0.260381	-3.33528	0.000852134	0.0413782	0.0328597	Naa20
ENSMUSG00000002731	601.394	-0.00871113	0.435109	-0.0200206	0.984027	0.997149	0.791868	Prkra
ENSMUSG00000002732	310.716	-0.83107	0.750759	-1.10697	0.268306	0.692738	0.550125	Fkbp7
ENSMUSG00000002733	1049.19	-0.118822	0.416744	-0.285119	0.775553	0.947222	0.752219	Plekha3
ENSMUSG00000002741	1191.89	-0.117972	0.451699	-0.261173	0.793959	0.951235	0.755406	Ykt6
ENSMUSG00000002748	2927.37	-0.392169	0.22635	-1.73258	0.083171	0.433099	0.343938	Baz1b
ENSMUSG00000002763	3309.99	-0.149224	0.173797	-0.858612	0.390555	0.78345	0.622162	Pex6
ENSMUSG00000002767	1359.77	-0.772169	0.470542	-1.64102	0.100793	0.477887	0.379505	Mrpl2
ENSMUSG00000002768	1794.04	-0.721374	0.288206	-2.50298	0.0123152	0.179317	0.142401	Mea1
ENSMUSG00000002778	1513.82	-0.270617	0.302561	-0.894421	0.371097	0.768573	0.610348	Kdelr1
ENSMUSG00000002781	401.318	-0.461486	0.436478	-1.0573	0.290377	0.711253	0.564828	Tmem143
ENSMUSG00000002797	125.907	0.791489	0.762059	1.03862	0.298982	0.715367	0.568096	Ggct
ENSMUSG00000002799	1599.34	-1.04223	0.524705	-1.98631	0.0469986	0.340837	0.270669	Jag2
ENSMUSG00000002803	1494.62	-0.218532	0.306738	-0.712438	0.476193	0.828292	0.657773	Btbd6
ENSMUSG00000002804	915.422	-0.626301	0.621894	-1.00709	0.313893	0.724951	0.575706	Nudt14
ENSMUSG00000002808	7402.65	0.0704026	0.233069	0.302068	0.7626	0.943061	0.748914	Epdr1
ENSMUSG00000002812	4560	0.334576	0.197447	1.69451	0.0901684	0.451979	0.358931	Flii
ENSMUSG00000002814	362.793	1.74448	1.46525	1.19057	0.233823	0.663334	0.526774	Top3a
ENSMUSG00000002820	1153.43	-0.337254	0.294386	-1.14562	0.251953	0.678715	0.538989	Atg4d
ENSMUSG00000002825	511.928	-0.413416	0.684612	-0.603869	0.545931	0.863409	0.685661	Qtrt1
ENSMUSG00000002833	4794.9	-0.194673	0.280493	-0.694038	0.487658	0.836129	0.663996	Hdgfl2
ENSMUSG00000002835	1088.34	-0.276699	0.300355	-0.92124	0.356925	0.757396	0.601472	Chaf1a
ENSMUSG00000002844	5560.52	0.169755	0.270802	0.62686	0.530751	0.85587	0.679673	Adprh
ENSMUSG00000002845	1024.12	-0.210562	0.401447	-0.524508	0.599925	0.885739	0.703393	Tmem39a
ENSMUSG00000002846	125.654	0.352964	0.903843	0.390515	0.696156	0.922052	0.732231	Timmdc1
ENSMUSG00000002870	216.035	1.64969	2.02568	0.814385	NA	NA	NA	Mcm2
ENSMUSG00000002871	2212.63	0.0418405	0.381357	0.109715	0.912635	0.981321	0.779298	Tpra1
ENSMUSG00000002881	1285.03	0.115968	0.320842	0.361451	0.717763	0.928937	0.737698	Nab1
ENSMUSG00000002885	3811.34	-0.0235737	0.220738	-0.106795	0.914952	0.981575	0.779499	Adgre5
ENSMUSG00000002897	1314.62	0.604679	0.369674	1.63571	0.1019	0.480205	0.381346	Il17ra
ENSMUSG00000002900	933.014	1.59726	2.09225	0.763417	0.445215	0.810962	0.64401	Lamb1
ENSMUSG00000002908	357.196	0.104454	0.682782	0.152982	0.878412	0.973471	0.773064	Kcnn1
ENSMUSG00000002910	1097.62	-0.702543	0.857413	-0.819375	0.412572	0.796046	0.632165	Arrdc2
ENSMUSG00000002948	2326.34	0.0274517	0.2606	0.10534	0.916106	0.981819	0.779693	Map2k7
ENSMUSG00000002949	1207.64	0.208016	0.293607	0.708485	0.478644	0.829406	0.658658	Timm44
ENSMUSG00000002957	3345.83	-0.250743	0.282671	-0.887049	0.375053	0.771544	0.612707	Ap2a2
ENSMUSG00000002963	1666.26	-0.428117	0.386821	-1.10676	0.268399	0.692738	0.550125	Pnkp
ENSMUSG00000002968	3930.77	-0.235839	0.258821	-0.911205	0.362187	0.760391	0.603851	Med25
ENSMUSG00000002980	2636.64	-0.0214527	0.358257	-0.0598807	0.952251	0.989016	0.785409	Bcam
ENSMUSG00000002981	12924.6	0.0117977	0.146885	0.080319	0.935984	0.986496	0.783408	Clptm1
ENSMUSG00000002983	267.214	0.894562	1.12807	0.793005	0.427775	0.801944	0.636849	Relb
ENSMUSG00000002984	2970.11	-0.44324	0.185984	-2.38322	0.017162	0.212999	0.169149	Tomm40
ENSMUSG00000002985	728617	-0.442437	0.18509	-2.39039	0.0168304	0.211816	0.16821	Apoe
ENSMUSG00000002996	3224.18	0.472171	0.312774	1.50962	0.13114	0.537378	0.426749	Hbp1
ENSMUSG00000002997	527.652	0.451713	0.673824	0.670372	0.502621	0.842327	0.668918	Prkar2b
ENSMUSG00000003031	749.222	-0.213902	0.485998	-0.440129	0.659843	0.910595	0.723132	Cdkn1b
ENSMUSG00000003032	284.758	-0.773988	0.893583	-0.866162	0.386401	0.780301	0.619662	Klf4
ENSMUSG00000003033	3325.42	0.176636	0.342812	0.515256	0.606374	0.887819	0.705045	Ap1m1
ENSMUSG00000003037	2614.58	-0.282419	0.240643	-1.1736	0.240556	0.670173	0.532206	Rab8a
ENSMUSG00000003038	8077.57	-0.422197	0.175844	-2.40097	0.0163519	0.208408	0.165504	Hmgn2
ENSMUSG00000003039	2606.05	-0.388955	0.210701	-1.84601	0.0648911	0.390814	0.310358	Fam32a
ENSMUSG00000003062	2062.94	-0.189825	0.318369	-0.596243	0.551013	0.865899	0.687638	Stard3nl
ENSMUSG00000003068	2000.08	-0.906773	0.491935	-1.84328	0.0652883	0.390827	0.310368	Stk11
ENSMUSG00000003070	1014.46	-0.105089	0.319609	-0.328806	0.742302	0.936671	0.74384	Efna2
ENSMUSG00000003072	5650.87	-0.168356	0.229947	-0.732153	0.464075	0.822033	0.652803	Atp5d
ENSMUSG00000003099	3503.58	-0.307424	0.156785	-1.9608	0.0499023	0.348867	0.277047	Ppp5c
ENSMUSG00000003119	485.114	1.2344	0.535201	2.30641	0.0210875	0.236529	0.187835	Cdk12
ENSMUSG00000003123	947.5	0.141493	0.506966	0.279097	0.780171	0.948825	0.753492	Lipe
ENSMUSG00000003131	3908.57	0.158185	0.258048	0.613005	0.539873	0.861874	0.684442	Pafah1b2
ENSMUSG00000003134	367.116	-0.293787	0.822827	-0.357046	0.721057	0.929851	0.738424	Tbc1d8
ENSMUSG00000003135	888.199	0.326152	0.33364	0.977558	0.328293	0.736889	0.585187	Cnot11
ENSMUSG00000003153	612.255	-0.0978639	0.394115	-0.248313	0.803892	0.955088	0.758466	Slc2a3
ENSMUSG00000003154	1469.9	0.0298818	0.316936	0.0942834	0.924884	0.982856	0.780517	Foxj2
ENSMUSG00000003161	3298.43	-0.391135	0.259653	-1.50637	0.131971	0.538889	0.427949	Sri
ENSMUSG00000003166	5436.2	0.0146225	0.152731	0.0957401	0.923727	0.982856	0.780517	Dgcr2
ENSMUSG00000003184	2023.38	-0.302561	0.229645	-1.31752	0.187665	0.616028	0.489207	Irf3
ENSMUSG00000003190	301.196	-0.2467	0.622359	-0.396396	0.691813	0.922052	0.732231	Bcl2l12
ENSMUSG00000003198	292.293	-0.570557	0.628389	-0.907967	0.363896	0.762466	0.605499	Zfp959
ENSMUSG00000003199	3561.59	-0.659092	0.270363	-2.43781	0.0147767	0.197718	0.157014	Mpnd
ENSMUSG00000003200	2505.79	0.133531	0.285205	0.468193	0.639647	0.903629	0.7176	Sh3gl1
ENSMUSG00000003208	464.177	0.489466	0.747448	0.65485	0.512565	0.847339	0.672899	Yju2
ENSMUSG00000003226	2846.13	1.10758	0.401222	2.76053	0.00577075	0.120524	0.0957118	Ranbp2
ENSMUSG00000003233	1597.46	0.285747	0.301313	0.948338	0.342957	0.749842	0.595473	Dvl3
ENSMUSG00000003234	2892.53	0.132481	0.196892	0.672863	0.501035	0.841751	0.668461	Abcf3
ENSMUSG00000003235	2348.4	-0.182152	0.325157	-0.560198	0.575344	0.875926	0.695601	Eif2b5
ENSMUSG00000003269	1853.99	-0.0768237	0.35711	-0.215126	0.829669	0.960673	0.762901	Cyth2
ENSMUSG00000003273	609.33	0.139523	0.732003	0.190605	0.848835	0.965953	0.767094	Car11
ENSMUSG00000003279	8424.47	-0.20722	0.232674	-0.890601	0.373143	0.769938	0.611432	Dlgap1
ENSMUSG00000003299	2647.12	-0.490794	0.304226	-1.61325	0.10669	0.489553	0.38877	Mrpl4
ENSMUSG00000003308	2257.98	0.534752	0.402258	1.32938	0.183724	0.611551	0.485652	Keap1
ENSMUSG00000003316	7343.81	0.229667	0.220283	1.0426	0.297134	0.714562	0.567456	Glg1
ENSMUSG00000003344	1917.9	0.0873809	0.407539	0.214411	0.830226	0.96082	0.763018	Btbd2
ENSMUSG00000003345	3037.89	-0.209838	0.257388	-0.815259	0.414924	0.797009	0.63293	Csnk1g2
ENSMUSG00000003346	2487.88	-0.346015	0.284678	-1.21546	0.224191	0.652264	0.517983	Abhd17a
ENSMUSG00000003348	1482.91	-0.354469	0.329957	-1.07429	0.282694	0.705312	0.560111	Mob3a
ENSMUSG00000003354	2210.87	-0.34757	0.361555	-0.961319	0.336392	0.744792	0.591463	Ccdc65
ENSMUSG00000003355	99.0646	-0.630567	1.02388	-0.615859	0.537987	0.860318	0.683205	Fkbp11
ENSMUSG00000003360	333.013	-0.807779	0.465933	-1.73368	0.0829747	0.432988	0.343849	Ddx23
ENSMUSG00000003363	5068.6	0.250038	0.180355	1.38637	0.165635	0.585654	0.465086	Pld3
ENSMUSG00000003378	1090.76	0.0940158	0.368856	0.254885	0.798812	0.953154	0.756929	Grik5
ENSMUSG00000003379	74.4841	-3.0731	1.23632	-2.48567	0.0129306	0.183773	0.14594	Cd79a
ENSMUSG00000003380	8051.59	-0.612474	0.243685	-2.51339	0.0119578	0.177508	0.140965	Rabac1
ENSMUSG00000003382	588.441	1.50987	0.903809	1.67057	0.0948072	0.464106	0.368561	Etv3
ENSMUSG00000003402	3489.5	0.342195	0.203693	1.67995	0.0929672	0.459085	0.364573	Prkcsh
ENSMUSG00000003411	109.367	-1.35389	1.68796	-0.802084	0.422504	0.801323	0.636356	Rab3b
ENSMUSG00000003418	241.166	-0.8181	0.766376	-1.06749	0.28575	0.707618	0.561942	St8sia6
ENSMUSG00000003420	4217.18	-0.500797	0.386722	-1.29498	0.195327	0.622412	0.494277	Fcgrt
ENSMUSG00000003421	1662.52	-0.262693	0.635122	-0.41361	0.679159	0.918428	0.729353	Nosip
ENSMUSG00000003423	687.544	-0.571205	0.335481	-1.70265	0.0886341	0.447354	0.355258	Pih1d1
ENSMUSG00000003429	1446.96	-0.353376	0.31712	-1.11433	0.265137	0.690556	0.548392	Rps11
ENSMUSG00000003435	3708.75	0.276202	0.22405	1.23277	0.217662	0.646484	0.513393	Supt5
ENSMUSG00000003436	227.157	-2.35322	1.71625	-1.37115	0.17033	0.59219	0.470277	Dll3
ENSMUSG00000003437	2423.6	-0.0752194	0.231899	-0.324363	0.745664	0.938745	0.745487	Paf1
ENSMUSG00000003438	2272.52	-0.242632	0.322177	-0.753102	0.451388	0.814466	0.646793	Timm50
ENSMUSG00000003444	638.146	-0.363577	0.602531	-0.603415	0.546233	0.863409	0.685661	Med29
ENSMUSG00000003452	1966.07	0.521215	0.315411	1.6525	0.0984336	0.471882	0.374736	Bicd1
ENSMUSG00000003458	4058.14	0.190619	0.388526	0.490621	0.623695	0.895973	0.71152	Ncstn
ENSMUSG00000003464	3519.69	-0.184335	0.187493	-0.983158	0.32553	0.735761	0.584291	Pex19
ENSMUSG00000003469	251.574	0.192543	0.873971	0.220308	0.825631	0.960085	0.762434	Phyhip
ENSMUSG00000003477	91.8726	0.471606	1.73739	0.271445	0.786049	0.94999	0.754417	Inmt
ENSMUSG00000003500	665.021	-0.414966	0.584359	-0.710121	0.477629	0.828846	0.658213	Impdh1
ENSMUSG00000003518	1121.04	-0.493597	0.39676	-1.24407	0.213474	0.641144	0.509153	Dusp3
ENSMUSG00000003526	4975.01	0.43832	0.21959	1.99608	0.0459248	0.337393	0.267935	Prodh
ENSMUSG00000003527	1228.83	0.254393	0.490677	0.518454	0.604141	0.887185	0.704542	Ess2
ENSMUSG00000003528	2621.09	0.0531321	0.252845	0.210137	0.833561	0.96131	0.763407	Slc25a1
ENSMUSG00000003531	3375.92	-0.523733	0.216929	-2.41431	0.0157649	0.204792	0.162632	Dgcr6
ENSMUSG00000003534	11278.2	0.196993	0.245379	0.802811	0.422084	0.801323	0.636356	Ddr1
ENSMUSG00000003541	409.121	-1.15631	0.427546	-2.70453	0.00684008	0.133279	0.105841	Ier3
ENSMUSG00000003546	1032.09	-0.139601	0.334375	-0.417498	0.676314	0.917764	0.728826	Klc4
ENSMUSG00000003549	990.771	-0.395943	0.317679	-1.24636	0.212631	0.640459	0.508608	Ercc1
ENSMUSG00000003559	2138.76	0.033359	0.247596	0.134732	0.892824	0.977543	0.776298	As3mt
ENSMUSG00000003573	588.756	-0.362646	0.503894	-0.719686	0.471718	0.826213	0.656122	Homer3
ENSMUSG00000003575	1017.03	0.180542	0.641987	0.281224	0.778539	0.94825	0.753035	Crtc1
ENSMUSG00000003581	6897.78	-0.0197766	0.213608	-0.0925836	0.926234	0.983028	0.780654	Rnf215
ENSMUSG00000003585	1923.58	0.310582	0.401273	0.773992	0.438935	0.807163	0.640994	Sec14l2
ENSMUSG00000003604	399.045	-0.513076	0.722608	-0.710033	0.477684	0.828846	0.658213	Aven
ENSMUSG00000003617	1776.99	0.560483	0.472354	1.18657	0.235396	0.665204	0.52826	Cp
ENSMUSG00000003623	4426.8	-0.0386974	0.206906	-0.187029	0.851638	0.967013	0.767935	Crot
ENSMUSG00000003644	2087.94	0.314288	0.326188	0.963518	0.335288	0.743992	0.590827	Rps6ka1
ENSMUSG00000003657	164.467	-1.27911	0.695745	-1.83847	0.0659933	0.391377	0.310804	Calb2
ENSMUSG00000003660	4655.56	0.497999	0.234353	2.12499	0.0335875	0.294972	0.234247	Snrnp200
ENSMUSG00000003662	1769.89	-0.314638	0.316385	-0.994478	0.31999	0.731479	0.580891	Ciao1
ENSMUSG00000003680	944.076	-1.11295	0.500315	-2.2245	0.026115	0.261016	0.207281	Taf6l
ENSMUSG00000003721	1643.44	-0.0583064	0.220398	-0.264551	0.791356	0.950912	0.755149	Insig2
ENSMUSG00000003731	752.184	1.17541	0.369343	3.18244	0.0014604	0.0551635	0.043807	Kpna6
ENSMUSG00000003746	894.756	0.0938404	0.619795	0.151405	0.879656	0.973682	0.773231	Man1a
ENSMUSG00000003752	409.221	-0.0906345	1.4903	-0.0608165	0.951505	0.988845	0.785273	Itpkc
ENSMUSG00000003762	1563.07	-0.446846	0.330656	-1.35139	0.176569	0.601733	0.477855	Coq8b
ENSMUSG00000003778	3184.91	0.341656	0.176454	1.93623	0.0528394	0.358226	0.284479	Brd8
ENSMUSG00000003808	1287.77	0.257177	0.254803	1.00932	0.312823	0.724079	0.575014	Farsa
ENSMUSG00000003809	1811.59	-0.0814235	0.282622	-0.2881	0.77327	0.946507	0.751651	Gcdh
ENSMUSG00000003810	1308.17	0.588661	0.504566	1.16667	0.243344	0.672292	0.533888	Mast2
ENSMUSG00000003812	322.766	0.103768	0.565058	0.183641	0.854295	0.968261	0.768927	Dnase2a
ENSMUSG00000003813	3100.79	-0.63099	0.224996	-2.80445	0.00504023	0.111847	0.0888211	Rad23a
ENSMUSG00000003814	13220.5	0.27087	0.117616	2.30301	0.0212783	0.236849	0.188089	Calr
ENSMUSG00000003847	1446.82	0.27232	0.294139	0.925819	0.35454	0.756188	0.600512	Nfat5
ENSMUSG00000003848	1204.18	-0.577644	0.513322	-1.12531	0.26046	0.687019	0.545583	Nob1
ENSMUSG00000003849	1156.86	-0.0246964	0.322209	-0.076647	0.938904	0.986919	0.783744	Nqo1
ENSMUSG00000003865	2434.3	0.779792	0.294747	2.64563	0.00815388	0.147327	0.116997	Gys1
ENSMUSG00000003868	3927.3	-0.717054	0.247833	-2.8933	0.00381223	0.0977117	0.0775959	Ruvbl2
ENSMUSG00000003872	52.4838	-1.496	1.19033	-1.25679	0.208829	0.636688	0.505614	Lin7b
ENSMUSG00000003873	2122.98	-0.667168	0.248664	-2.68301	0.00729622	0.138486	0.109976	Bax
ENSMUSG00000003923	1073.33	-0.213251	0.606872	-0.351394	0.725293	0.930899	0.739256	Tfam
ENSMUSG00000003929	287.847	0.0199337	0.533689	0.0373508	0.970205	0.99333	0.788835	Zfp81
ENSMUSG00000003934	300.809	1.01779	0.899009	1.13213	0.25758	0.68393	0.54313	Efnb3
ENSMUSG00000003948	368.85	2.06479	1.163	1.7754	0.0758311	0.417482	0.331536	Mmd
ENSMUSG00000003949	2582.02	0.131102	0.210159	0.623825	0.532743	0.857425	0.680908	Hlf
ENSMUSG00000003955	1440.59	-0.387212	0.388237	-0.997359	0.31859	0.73102	0.580526	Fam162a
ENSMUSG00000003970	2323.29	-0.385282	0.278774	-1.38206	0.166954	0.587286	0.466383	Rpl8
ENSMUSG00000003974	7172	1.01133	0.235611	4.2924	1.76754145062412e-05	0.00327188	0.0025983	Grm3
ENSMUSG00000003992	3637.67	-0.143493	0.179792	-0.798107	0.424808	0.801323	0.636356	Ssbp2
ENSMUSG00000004018	341.089	-0.362642	0.454227	-0.798372	0.424654	0.801323	0.636356	Fancl
ENSMUSG00000004031	1290.34	0.451593	0.41762	1.08135	0.279542	0.702726	0.558057	Brinp2
ENSMUSG00000004032	13936.4	-0.0739801	0.23555	-0.314074	0.753465	0.941044	0.747313	Gstm5
ENSMUSG00000004035	820.768	-0.200782	0.320131	-0.627187	0.530537	0.855671	0.679515	Gstm7
ENSMUSG00000004040	7805.84	-0.0676213	0.249594	-0.270926	0.786448	0.950261	0.754632	Stat3
ENSMUSG00000004043	571.651	-0.422878	0.389315	-1.08621	0.277386	0.701538	0.557113	Stat5a
ENSMUSG00000004044	2184.34	0.0339866	0.472564	0.0719196	0.942666	0.988161	0.78473	Cavin1
ENSMUSG00000004054	1518.42	-0.427147	0.537551	-0.794617	0.426836	0.801757	0.6367	Map3k11
ENSMUSG00000004056	5719.7	0.168776	0.1807	0.934011	0.350298	0.752925	0.597921	Akt2
ENSMUSG00000004069	2685.68	0.520934	0.430287	1.21067	0.226023	0.653674	0.519103	Dnaja3
ENSMUSG00000004070	1381.43	-0.0532155	0.424223	-0.125442	0.900173	0.979242	0.777647	Hmox2
ENSMUSG00000004071	6260.5	0.26899	0.274473	0.980024	0.327074	0.736138	0.58459	Cdip1
ENSMUSG00000004085	629.321	0.128909	1.09035	0.118227	0.905888	0.980246	0.778445	Map3k20
ENSMUSG00000004096	1846.89	-0.149483	0.310196	-0.481897	0.629879	0.899629	0.714424	Cwc15
ENSMUSG00000004098	2405.2	0.0380519	0.379349	0.100308	0.9201	0.982223	0.780014	Col5a3
ENSMUSG00000004099	678.439	2.5165	0.755557	3.33066	0.000866412	0.0415521	0.0329979	Dnmt1
ENSMUSG00000004100	724.191	-0.198263	0.478053	-0.414729	0.67834	0.918376	0.729311	Ppan
ENSMUSG00000004105	1042.36	1.20558	0.538721	2.23785	0.0252307	0.256889	0.204004	Angptl2
ENSMUSG00000004127	209.408	0.313159	1.00696	0.310994	0.755806	0.941948	0.748031	Trmt10a
ENSMUSG00000004151	1555.41	-0.507621	0.256985	-1.97529	0.048235	0.344321	0.273436	Etv1
ENSMUSG00000004187	1858.42	-0.104051	0.238377	-0.436499	0.662475	0.911382	0.723757	Kifc2
ENSMUSG00000004207	53979.8	0.0611173	0.163127	0.37466	0.707913	0.925305	0.734814	Psap
ENSMUSG00000004221	1333.62	0.149922	0.252228	0.594389	0.552252	0.866725	0.688294	Ikbkg
ENSMUSG00000004233	517.97	-0.59067	0.444352	-1.32928	0.183755	0.611551	0.485652	Wars2
ENSMUSG00000004263	654.398	-0.286587	0.415369	-0.689957	0.490221	0.836499	0.66429	Atn1
ENSMUSG00000004264	2799.66	-0.158112	0.188025	-0.840908	0.400399	0.789253	0.626771	Phb2
ENSMUSG00000004267	690.826	-0.021951	0.692205	-0.0317117	0.974702	0.994782	0.789988	Eno2
ENSMUSG00000004268	1764.42	-0.00596598	0.322357	-0.0185074	0.985234	0.997788	0.792375	Emg1
ENSMUSG00000004270	5969.36	0.243404	0.20789	1.17083	0.241666	0.670839	0.532734	Lpcat3
ENSMUSG00000004285	2212.73	-0.594633	0.301211	-1.97414	0.0483656	0.344321	0.273436	Atp6v1f
ENSMUSG00000004319	7790.81	0.0651522	0.157684	0.413181	0.679474	0.918428	0.729353	Clcn3
ENSMUSG00000004328	595.126	-0.109218	0.516215	-0.211574	0.83244	0.961281	0.763384	Hif3a
ENSMUSG00000004356	507.266	1.04476	0.569191	1.83552	0.0664285	0.392177	0.31144	Utp20
ENSMUSG00000004360	1436.82	-0.338291	0.540398	-0.626004	0.531312	0.856183	0.679922	9330159F19Rik
ENSMUSG00000004364	3087.67	0.135322	0.203305	0.665611	0.505659	0.844505	0.670648	Cul3
ENSMUSG00000004383	483.789	0.0965633	0.545289	0.177086	0.859441	0.968708	0.769282	Large1
ENSMUSG00000004393	2148.79	-0.0623652	0.281699	-0.221389	0.824789	0.959866	0.762259	Ddx56
ENSMUSG00000004394	8014.63	-0.112889	0.191469	-0.589594	0.555463	0.867283	0.688737	Tmed4
ENSMUSG00000004451	1514.9	-0.187378	0.422829	-0.443153	0.657655	0.910595	0.723132	Ralb
ENSMUSG00000004455	3852.08	0.0765967	0.2928	0.2616	0.79363	0.951235	0.755406	Ppp1cc
ENSMUSG00000004460	2671.78	0.253423	0.168726	1.50199	0.133101	0.541416	0.429955	Dnajb11
ENSMUSG00000004462	1377.25	-0.156277	0.485865	-0.321647	0.74772	0.939437	0.746036	Tbccd1
ENSMUSG00000004500	563.076	0.312577	0.565691	0.552559	0.580566	0.87938	0.698343	Zfp324
ENSMUSG00000004508	512.728	0.693543	0.886909	0.781977	0.434228	0.80516	0.639403	Gab2
ENSMUSG00000004530	1178.17	0.0289564	0.28743	0.100742	0.919755	0.982223	0.780014	Coro1c
ENSMUSG00000004535	8088.66	-0.140566	0.154987	-0.906957	0.364429	0.762926	0.605864	Tax1bp1
ENSMUSG00000004558	91880.3	-0.0730975	0.178385	-0.409773	0.681972	0.918961	0.729776	Ndrg2
ENSMUSG00000004561	1199.19	-0.270682	0.441711	-0.612805	0.540005	0.861942	0.684496	Mettl17
ENSMUSG00000004562	2407.63	0.338605	0.315494	1.07325	0.283157	0.705659	0.560386	Arhgef40
ENSMUSG00000004565	4013.27	-0.279262	0.324491	-0.860613	0.389451	0.783249	0.622003	Pnpla6
ENSMUSG00000004567	2699.05	0.130442	0.23985	0.543849	0.586545	0.881872	0.700322	Mcoln1
ENSMUSG00000004568	2818.65	0.494122	0.453996	1.08838	0.276426	0.700775	0.556508	Arhgef18
ENSMUSG00000004591	2211.73	0.10753	0.218176	0.492861	0.62211	0.894961	0.710716	Pkn2
ENSMUSG00000004610	3931.17	-0.335724	0.236014	-1.42248	0.154888	0.575044	0.456661	Etfb
ENSMUSG00000004612	93.4696	-2.60251	1.76909	-1.4711	0.141263	0.553556	0.439596	Nkg7
ENSMUSG00000004626	257.089	1.50995	1.49642	1.00904	0.312956	0.724079	0.575014	Stxbp2
ENSMUSG00000004631	2801.85	-0.0668203	0.329021	-0.203089	0.839066	0.963206	0.764913	Sgce
ENSMUSG00000004633	731.459	-1.0598	0.32836	-3.22754	0.00124859	0.0497091	0.0394755	Chn2
ENSMUSG00000004637	1033.71	-0.111935	0.500164	-0.223797	0.822915	0.959581	0.762034	Wwox
ENSMUSG00000004642	1483.99	-0.0832692	0.315683	-0.263775	0.791954	0.951081	0.755283	Slbp
ENSMUSG00000004655	123.7	10.4103	2.13958	4.86555	1.14137422407204e-06	0.000420708	0.000334098	Aqp1
ENSMUSG00000004665	1021.19	-0.765129	0.585988	-1.30571	0.191652	0.618414	0.491102	Cnn2
ENSMUSG00000004667	2957.01	-1.05764	0.247948	-4.26558	1.99387454208597e-05	0.00350222	0.00278123	Polr2e
ENSMUSG00000004677	1143.36	1.00708	0.374731	2.68749	0.00719921	0.137766	0.109404	Myo9b
ENSMUSG00000004698	974.959	0.431671	0.371039	1.16341	0.244662	0.673428	0.534791	Hdac9
ENSMUSG00000004748	1148.26	-0.167769	0.37307	-0.449699	0.652927	0.908755	0.721671	Mtfp1
ENSMUSG00000004768	1349.72	0.399956	0.365388	1.09461	0.273689	0.69687	0.553407	Rab23
ENSMUSG00000004771	3684.59	-0.0302598	0.175875	-0.172052	0.863396	0.970062	0.770356	Rab11a
ENSMUSG00000004788	2252.7	-0.215267	0.221244	-0.972984	0.330561	0.739302	0.587103	Eif2b2
ENSMUSG00000004789	3311.43	0.247595	0.260023	0.952202	0.340995	0.748312	0.594259	Dlst
ENSMUSG00000004791	815.34	-0.410177	0.37685	-1.08844	0.276402	0.700775	0.556508	Pgf
ENSMUSG00000004798	3059	0.461615	0.375535	1.22922	0.218989	0.648538	0.515024	Ulk2
ENSMUSG00000004815	1070.21	0.329722	0.613326	0.537597	0.590855	0.882832	0.701085	Dgkq
ENSMUSG00000004837	450.747	-0.993803	0.739547	-1.3438	0.179013	0.604351	0.479934	Grap
ENSMUSG00000004843	1867.32	0.0943157	0.269608	0.349826	0.726469	0.931176	0.739477	Chmp2b
ENSMUSG00000004846	2003.97	0.69025	0.367259	1.87946	0.0601812	0.377236	0.299575	Plod3
ENSMUSG00000004849	1505.3	-0.118742	0.299563	-0.396384	0.691822	0.922052	0.732231	Ap1s1
ENSMUSG00000004865	1096.39	-0.127795	0.524056	-0.243857	0.807341	0.955796	0.759028	Srpk1
ENSMUSG00000004880	1267.79	0.193245	0.380767	0.507515	0.611794	0.890753	0.707375	Lbr
ENSMUSG00000004891	1312.95	-0.278022	0.397006	-0.700297	0.483742	0.83346	0.661877	Nes
ENSMUSG00000004892	81677	0.285821	0.114205	2.50271	0.0123248	0.179317	0.142401	Bcan
ENSMUSG00000004895	597.23	-0.344286	0.38028	-0.905347	0.365281	0.763038	0.605952	Prcc
ENSMUSG00000004896	1007.48	-0.220548	0.348231	-0.633337	0.526514	0.854752	0.678785	Rrnad1
ENSMUSG00000004897	4722.17	-0.303965	0.320321	-0.948939	0.342652	0.749627	0.595302	Hdgf
ENSMUSG00000004902	20466.5	-0.137197	0.177803	-0.771622	0.440339	0.808373	0.641955	Slc25a18
ENSMUSG00000004929	1588.42	0.524778	0.473763	1.10768	0.268	0.692738	0.550125	Thop1
ENSMUSG00000004931	1667.21	-0.462301	0.314942	-1.46789	0.142133	0.555659	0.441267	Apba3
ENSMUSG00000004934	1040.18	-0.427977	0.395211	-1.08291	0.27885	0.702186	0.557628	Pias4
ENSMUSG00000004936	4538.03	-0.279298	0.183784	-1.51971	0.128585	0.533283	0.423497	Map2k1
ENSMUSG00000004937	5755.37	-0.320413	0.160406	-1.99752	0.0457692	0.3372	0.267781	Sgta
ENSMUSG00000004945	1114.46	-0.438583	0.413335	-1.06109	0.288651	0.709543	0.56347	Tmem242
ENSMUSG00000004947	591.291	-0.567422	0.493801	-1.14909	0.250518	0.678105	0.538504	Dtx2
ENSMUSG00000004948	74.082	-1.59554	0.86326	-1.84827	0.0645636	0.389577	0.309375	Zp3
ENSMUSG00000004951	2517.53	-1.81047	0.362657	-4.99223	5.96872516802989e-07	0.000278238	0.000220958	Hspb1
ENSMUSG00000004952	1135.47	0.0619962	0.432793	0.143247	0.886095	0.975395	0.774592	Rasa4
ENSMUSG00000004961	619.391	-0.8264	0.627739	-1.31647	0.188016	0.616181	0.489329	Syt5
ENSMUSG00000004980	15938.5	0.269859	0.178293	1.51357	0.130135	0.536011	0.425664	Hnrnpa2b1
ENSMUSG00000004988	40.0179	0.339286	1.90826	0.177799	0.858881	0.968708	0.769282	Fxyd4
ENSMUSG00000004994	733.7	-0.414085	0.522895	-0.791909	0.428414	0.801944	0.636849	Ccdc130
ENSMUSG00000004996	760.96	0.0527269	0.485546	0.108593	0.913525	0.981539	0.779471	Mri1
ENSMUSG00000005034	2618.34	0.969396	0.30019	3.22927	0.00124105	0.0497091	0.0394755	Prkacb
ENSMUSG00000005043	720.497	-0.0559749	0.674764	-0.0829548	0.933888	0.985645	0.782732	Sgsh
ENSMUSG00000005045	295.623	1.41349	0.998008	1.41631	0.156685	0.577933	0.458955	Chd5
ENSMUSG00000005054	1373.02	-0.876238	0.371065	-2.36142	0.0182052	0.220526	0.175127	Cstb
ENSMUSG00000005057	502.948	-0.3512	0.877038	-0.400438	0.688834	0.920921	0.731332	Sh2b2
ENSMUSG00000005069	1842.43	-0.0239752	0.318981	-0.0751621	0.940086	0.987183	0.783953	Pex5
ENSMUSG00000005078	1830.97	-0.260743	0.293136	-0.889495	0.373737	0.770463	0.611849	Jkamp
ENSMUSG00000005087	452.482	0.0733838	0.449297	0.163331	0.870258	0.97192	0.771833	Cd44
ENSMUSG00000005089	32409.1	0.361471	0.128937	2.80346	0.00505573	0.111847	0.0888211	Slc1a2
ENSMUSG00000005102	942.256	-0.323548	0.705021	-0.458921	0.646291	0.907174	0.720416	Eif2ak4
ENSMUSG00000005103	9003.6	-0.054967	0.136792	-0.401829	0.68781	0.920791	0.731229	Wdr1
ENSMUSG00000005125	2451.58	-0.407425	0.399212	-1.02057	0.307457	0.720113	0.571864	Ndrg1
ENSMUSG00000005131	308.819	-1.00864	0.774679	-1.30201	0.192915	0.619005	0.491572	4930550C14Rik
ENSMUSG00000005142	2424.42	0.395318	0.314323	1.25768	0.208507	0.636688	0.505614	Man2b1
ENSMUSG00000005150	1046.65	-0.140446	0.357034	-0.39337	0.694046	0.922052	0.732231	Wdr83
ENSMUSG00000005161	7561.13	-0.322201	0.195482	-1.64824	0.0993033	0.473907	0.376345	Prdx2
ENSMUSG00000005198	1267.24	0.211901	0.417865	0.507104	0.612082	0.890759	0.70738	Polr2a
ENSMUSG00000005204	601.245	0.395197	0.465799	0.848428	0.396199	0.787567	0.625432	Senp3
ENSMUSG00000005237	1705.12	-0.542303	0.386485	-1.40317	0.160567	0.58078	0.461215	Dnah2
ENSMUSG00000005251	402.173	0.146641	1.19588	0.122622	0.902407	0.979704	0.778014	Ripk4
ENSMUSG00000005262	2114.23	-0.225937	0.268391	-0.84182	0.399889	0.789253	0.626771	Ufd1
ENSMUSG00000005267	829.098	0.391755	0.668445	0.586069	0.557829	0.867688	0.689059	Zfp287
ENSMUSG00000005268	539.208	3.21003	1.60177	2.00405	NA	NA	NA	Prlr
ENSMUSG00000005299	4676.58	0.184252	0.218382	0.843718	0.398827	0.78866	0.626299	Letm1
ENSMUSG00000005312	6167.37	-0.26758	0.182171	-1.46884	0.141876	0.555026	0.440764	Ubqln1
ENSMUSG00000005354	4642.69	-0.567853	0.211411	-2.68602	0.00723095	0.137961	0.109559	Txn2
ENSMUSG00000005360	188021	0.359201	0.150433	2.38777	0.0169509	0.212414	0.168685	Slc1a3
ENSMUSG00000005362	1710.8	0.141429	0.263233	0.537278	0.591076	0.882832	0.701085	Crbn
ENSMUSG00000005370	1116.55	0.31659	0.45673	0.693167	0.488205	0.83643	0.664235	Msh6
ENSMUSG00000005371	964.156	0.170865	0.439103	0.389123	0.697185	0.922052	0.732231	Fbxo11
ENSMUSG00000005373	191.575	1.26814	1.47921	0.857307	0.391275	0.783868	0.622494	Mlxipl
ENSMUSG00000005374	1853.31	0.168339	0.310888	0.541477	0.588179	0.882419	0.700757	Tbl2
ENSMUSG00000005378	1395.52	-0.35683	0.308774	-1.15563	0.247831	0.676209	0.536999	Bud23
ENSMUSG00000005397	1487.98	-0.796684	0.605371	-1.31603	0.188165	0.61619	0.489336	Nid1
ENSMUSG00000005410	267.028	-1.32442	1.57255	-0.842215	0.399668	0.789253	0.626771	Mcm5
ENSMUSG00000005413	252.965	1.29763	1.42358	0.911524	0.36202	0.760276	0.603759	Hmox1
ENSMUSG00000005417	7283.37	0.201381	0.213447	0.94347	0.345441	0.750567	0.596049	Mprip
ENSMUSG00000005442	602.268	-0.216142	0.477654	-0.452508	0.650903	0.908349	0.721349	Cic
ENSMUSG00000005447	240.585	-0.750402	0.775357	-0.967815	0.333137	0.742207	0.58941	Pafah1b3
ENSMUSG00000005469	3050.76	0.081788	0.248526	0.329092	0.742086	0.936671	0.74384	Prkaca
ENSMUSG00000005470	126.858	-1.02438	0.971516	-1.05441	0.291696	0.711622	0.565122	Asf1b
ENSMUSG00000005481	1269.81	-0.321094	0.436132	-0.736232	0.461589	0.819649	0.650909	Ddx39
ENSMUSG00000005483	2443.56	-0.385457	0.373886	-1.03095	0.302565	0.716686	0.569143	Dnajb1
ENSMUSG00000005501	1657	0.506396	0.343527	1.47411	0.140452	0.552623	0.438855	Usp40
ENSMUSG00000005505	1806.3	0.0274404	0.363044	0.0755842	0.93975	0.986919	0.783744	Kbtbd4
ENSMUSG00000005506	2846.22	0.47299	0.2863	1.65208	0.098519	0.472097	0.374907	Celf1
ENSMUSG00000005510	3335.97	-0.435119	0.217166	-2.00363	0.0451097	0.336131	0.266932	Ndufs3
ENSMUSG00000005514	10580.8	0.345979	0.13558	2.55185	0.0107151	0.166499	0.132222	Por
ENSMUSG00000005533	1719.88	-0.0992451	0.237174	-0.418449	0.675619	0.917676	0.728756	Igf1r
ENSMUSG00000005534	2092.65	-0.0893537	0.242269	-0.36882	0.712262	0.927852	0.736836	Insr
ENSMUSG00000005566	3149.92	-0.194415	0.229292	-0.84789	0.396499	0.787808	0.625623	Trim28
ENSMUSG00000005575	1503.87	-0.116762	0.272424	-0.428605	0.668211	0.914113	0.725926	Ube2m
ENSMUSG00000005580	390.674	0.251248	0.804939	0.312133	0.754939	0.941674	0.747813	Adcy9
ENSMUSG00000005583	889.888	-0.0298243	0.544709	-0.0547526	0.956336	0.98992	0.786126	Mef2c
ENSMUSG00000005609	2004.62	0.273586	0.261327	1.04691	0.29514	0.713434	0.56656	Ctr9
ENSMUSG00000005610	19075.5	0.436949	0.19637	2.22513	0.0260725	0.261016	0.207281	Eif4g2
ENSMUSG00000005615	2409.07	0.123276	0.28019	0.439973	0.659957	0.910595	0.723132	Pcyt1a
ENSMUSG00000005621	2113.56	0.342183	0.41047	0.833639	0.404485	0.790386	0.627671	Zfp592
ENSMUSG00000005625	3580.63	-0.247295	0.203818	-1.21331	0.225011	0.652837	0.518439	Psmd4
ENSMUSG00000005656	3086.98	-0.161335	0.312747	-0.515864	0.605949	0.887819	0.705045	Snx6
ENSMUSG00000005674	1115.85	0.0623267	0.346256	0.180002	0.857151	0.968708	0.769282	Tomm40l
ENSMUSG00000005682	1297.16	0.590254	0.499855	1.18085	0.237662	0.666614	0.529379	Pan2
ENSMUSG00000005683	13204.2	0.352595	0.165292	2.13316	0.0329116	0.291986	0.231876	Cs
ENSMUSG00000005686	2828.55	-0.185771	0.196497	-0.945413	0.344448	0.750567	0.596049	Ampd3
ENSMUSG00000005687	2692.56	-0.20836	0.265004	-0.786252	0.43172	0.803686	0.638233	Bcas2
ENSMUSG00000005698	1878.72	-0.403419	0.269536	-1.49672	0.134467	0.542133	0.430525	Ctcf
ENSMUSG00000005699	618.208	0.224061	0.375373	0.596901	0.550573	0.865558	0.687367	Pard6a
ENSMUSG00000005716	590.05	-0.688287	0.389326	-1.7679	0.0770784	0.419462	0.333108	Pvalb
ENSMUSG00000005732	3445.09	-0.698364	0.244424	-2.85718	0.0042742	0.103301	0.0820344	Ranbp1
ENSMUSG00000005774	791.7	1.16344	1.02408	1.13609	NA	NA	NA	Rfx5
ENSMUSG00000005779	2886.52	-0.664181	0.295553	-2.24725	0.024624	0.253853	0.201593	Psmb4
ENSMUSG00000005802	927.246	1.22337	0.567364	2.15623	0.0310653	0.286527	0.22754	Slc30a4
ENSMUSG00000005803	1675.92	-0.297267	0.357359	-0.831844	0.405497	0.79087	0.628055	Sqor
ENSMUSG00000005804	1115.79	-0.139273	0.293835	-0.473984	0.635511	0.901881	0.716212	Bloc1s6
ENSMUSG00000005813	689.12	-0.0465106	0.671495	-0.0692642	0.944779	0.988192	0.784754	Metap1
ENSMUSG00000005823	3295.13	0.31897	0.287667	1.10882	0.267509	0.692471	0.549913	Gpr108
ENSMUSG00000005846	2584.91	0.132747	0.225258	0.58931	0.555654	0.867283	0.688737	Rsl1d1
ENSMUSG00000005871	7807.28	0.428369	0.230055	1.86203	0.062599	0.384772	0.30556	Apc
ENSMUSG00000005873	6064.7	0.175835	0.165708	1.06111	0.288639	0.709543	0.56347	Reep5
ENSMUSG00000005881	9141.94	-0.397492	0.144642	-2.74811	0.00599401	0.122983	0.0976645	Ergic3
ENSMUSG00000005882	2135.7	-0.0534421	0.296861	-0.180024	0.857134	0.968708	0.769282	Uqcc1
ENSMUSG00000005886	1986.97	0.200301	0.364147	0.550055	0.582282	0.88003	0.698859	Ncoa2
ENSMUSG00000005893	2016.72	0.45258	0.259291	1.74545	0.0809067	0.427558	0.339538	Nr2c2
ENSMUSG00000005897	728.079	-0.199869	1.00432	-0.19901	0.842255	0.964263	0.765751	Nr2c1
ENSMUSG00000005899	1433.25	-0.0756052	0.298607	-0.253193	0.800119	0.953154	0.756929	Smpd4
ENSMUSG00000005907	635.315	0.712129	0.611537	1.16449	0.244226	0.673164	0.53458	Pex1
ENSMUSG00000005917	757.842	-0.0183682	0.437397	-0.0419943	0.966503	0.99255	0.788215	Otx1
ENSMUSG00000005936	2228.3	-0.121391	0.520918	-0.233032	0.815736	0.957155	0.760107	Kctd20
ENSMUSG00000005949	2522.31	0.177989	0.504994	0.352457	0.724495	0.930512	0.738949	Ctns
ENSMUSG00000005951	313.858	0.777446	1.46374	0.531139	0.595323	0.88382	0.701869	Shpk
ENSMUSG00000005958	3249.1	0.424092	0.268064	1.58206	0.113637	0.503163	0.399577	Ephb3
ENSMUSG00000005968	314.952	0.0980246	0.622353	0.157506	0.874846	0.973013	0.7727	Tuft1
ENSMUSG00000005973	2288.61	-0.258455	0.300025	-0.861443	0.388994	0.783249	0.622003	Rcn1
ENSMUSG00000005981	3513.6	0.040145	0.20392	0.196866	0.843932	0.964326	0.765801	Trap1
ENSMUSG00000005982	2565.27	-0.261756	0.268694	-0.974179	0.329968	0.738798	0.586703	Naa60
ENSMUSG00000005983	651.289	-0.444462	0.539277	-0.82418	0.409837	0.793206	0.62991	1700037C18Rik
ENSMUSG00000005986	424.465	0.913019	0.423543	2.15567	0.0311094	0.286527	0.22754	Ankrd13d
ENSMUSG00000006005	4081.24	-0.549086	0.186549	-2.94339	0.00324642	0.0888554	0.0705629	Tpr
ENSMUSG00000006007	57.6716	-3.91998	3.03594	-1.29119	NA	NA	NA	Pdc
ENSMUSG00000006010	1135.04	0.531148	0.297076	1.78792	0.073789	0.411938	0.327133	Odr4
ENSMUSG00000006019	1196.72	-0.770859	0.400505	-1.92472	0.0542645	0.361991	0.287469	Dhx34
ENSMUSG00000006021	1274.96	-0.416849	0.510638	-0.816329	0.414312	0.796798	0.632762	Kptn
ENSMUSG00000006024	6852.62	-0.280337	0.147348	-1.90255	0.0570988	0.368863	0.292926	Napa
ENSMUSG00000006050	1445.64	-0.753337	0.244744	-3.07807	0.00208348	0.0655043	0.052019	Sra1
ENSMUSG00000006056	139.229	-0.128018	1.67484	-0.0764359	0.939072	0.986919	0.783744	Calcoco2
ENSMUSG00000006057	2818.19	-0.316494	0.194571	-1.62662	0.103817	0.484197	0.384516	Atp5g1
ENSMUSG00000006058	1007.02	-0.407139	0.272164	-1.49594	0.13467	0.542427	0.430758	Snf8
ENSMUSG00000006095	1766.66	-0.209167	0.316503	-0.660869	0.508696	0.845337	0.671309	Tbcb
ENSMUSG00000006127	1831.31	0.370546	0.419823	0.882625	0.377439	0.773597	0.614338	Inpp5k
ENSMUSG00000006134	3490.23	0.119865	0.285282	0.420163	0.674366	0.917044	0.728253	Crkl
ENSMUSG00000006154	175.748	0.902837	1.07374	0.840832	0.400442	0.789253	0.626771	Eps8l1
ENSMUSG00000006169	2339.75	-0.275412	0.253554	-1.0862	0.277389	0.701538	0.557113	Clint1
ENSMUSG00000006191	1397.94	0.0775608	0.377982	0.205197	0.837418	0.962738	0.76454	Cdkal1
ENSMUSG00000006205	64718.6	0.210199	0.210052	1.0007	0.316972	0.728598	0.578603	Htra1
ENSMUSG00000006215	1171.45	-0.77232	0.307657	-2.51033	0.0120619	0.177936	0.141305	Zbtb17
ENSMUSG00000006235	59.24	-3.97644	2.1512	-1.84847	0.0645339	0.389577	0.309375	Epor
ENSMUSG00000006241	350.193	-0.829084	0.62034	-1.3365	0.181386	0.607435	0.482384	Ccdc159
ENSMUSG00000006262	701.923	0.145487	0.487077	0.298694	0.765173	0.943774	0.749481	Mob1b
ENSMUSG00000006270	85.4453	-1.52473	1.22909	-1.24053	0.214779	0.643492	0.511017	Vax1
ENSMUSG00000006273	5269.89	0.0341108	0.351921	0.0969275	0.922784	0.982856	0.780517	Atp6v1b2
ENSMUSG00000006276	1390.55	-0.317929	0.255236	-1.24563	0.2129	0.640459	0.508608	Eps15l1
ENSMUSG00000006281	393.367	1.95209	1.02501	1.90447	0.0568491	0.368475	0.292618	Tep1
ENSMUSG00000006288	2704.4	-0.0868321	0.234488	-0.370305	0.711155	0.927047	0.736197	Ttc5
ENSMUSG00000006289	2085.43	-0.222875	0.332091	-0.671127	0.502139	0.842232	0.668843	Osgep
ENSMUSG00000006299	6936.78	-0.252225	0.179953	-1.40161	0.161031	0.58078	0.461215	Aamp
ENSMUSG00000006301	10226.3	-0.0607793	0.235761	-0.2578	0.796561	0.952085	0.756081	Tmbim1
ENSMUSG00000006304	3026.04	-0.450299	0.254644	-1.76835	0.0770029	0.419462	0.333108	Arpc2
ENSMUSG00000006307	514.552	-0.048298	0.67905	-0.0711257	0.943298	0.988192	0.784754	Kmt2b
ENSMUSG00000006315	2369.37	-0.198834	0.339529	-0.585616	0.558134	0.867688	0.689059	Tmem147
ENSMUSG00000006333	3871.74	-0.822359	0.25678	-3.20259	0.001362	0.052213	0.041464	Rps9
ENSMUSG00000006335	511.346	-0.378553	0.411308	-0.920363	0.357383	0.757396	0.601472	Tfpt
ENSMUSG00000006342	276.059	1.52187	1.46622	1.03796	0.29929	0.715367	0.568096	Susd2
ENSMUSG00000006344	266.935	-0.0235309	0.570044	-0.0412791	0.967073	0.99255	0.788215	Ggt5
ENSMUSG00000006345	335.444	0.884755	1.46041	0.605828	0.544629	0.863409	0.685661	Ggt1
ENSMUSG00000006356	13002.3	-0.81128	0.147117	-5.51454	3.4969161932059e-08	3.34889009993498e-05	2.65945920281756e-05	Crip2
ENSMUSG00000006360	1096.11	-1.30084	0.296553	-4.38653	1.1517165883541e-05	0.0023968	0.00190338	Crip1
ENSMUSG00000006362	333.687	-1.59533	0.524659	-3.04069	0.00236037	0.0723887	0.0574861	Cbfa2t3
ENSMUSG00000006369	2687.33	-0.515117	0.237414	-2.1697	0.0300297	0.283963	0.225504	Fbln1
ENSMUSG00000006373	7284.41	-0.0526593	0.244032	-0.215789	0.829153	0.960627	0.762864	Pgrmc1
ENSMUSG00000006378	1389.19	-0.331883	0.318769	-1.04114	0.297811	0.714562	0.567456	Gcat
ENSMUSG00000006386	1802.76	-0.912959	0.575322	-1.58687	0.112543	0.500219	0.39724	Tek
ENSMUSG00000006390	1657.32	-0.264817	0.273863	-0.966969	0.333559	0.742411	0.589572	Elovl1
ENSMUSG00000006392	1137.87	-0.712538	0.288767	-2.46752	0.0136052	0.189432	0.150434	Med8
ENSMUSG00000006395	83.335	1.91253	1.44691	1.32181	NA	NA	NA	Hyi
ENSMUSG00000006412	982.316	-0.358621	0.320496	-1.11896	0.263159	0.688951	0.547118	Pfdn2
ENSMUSG00000006418	2247.86	0.0845064	0.400987	0.210746	0.833086	0.96131	0.763407	Rnf114
ENSMUSG00000006423	1218.81	0.790801	0.734483	1.07668	0.281625	0.705184	0.560009	C330007P06Rik
ENSMUSG00000006435	292.228	1.16355	2.05205	0.567018	NA	NA	NA	Neurl1a
ENSMUSG00000006442	1706.24	-0.78771	0.364805	-2.15927	0.0308295	0.286077	0.227182	Srm
ENSMUSG00000006456	2394.35	-0.0606072	0.38155	-0.158845	0.873791	0.973013	0.7727	Rbm14
ENSMUSG00000006463	1480.05	-0.277028	0.35149	-0.788155	0.430606	0.80344	0.638037	Zdhhc24
ENSMUSG00000006464	1199.99	0.419858	0.353384	1.18811	0.23479	0.664386	0.52761	Bbs1
ENSMUSG00000006471	1053.16	-0.039876	0.285148	-0.139843	0.888784	0.976102	0.775154	Ndor1
ENSMUSG00000006476	5428.67	0.606011	0.181551	3.33796	0.000843968	0.0411532	0.032681	Nsmf
ENSMUSG00000006494	2348.33	0.0652296	0.32653	0.199766	0.841664	0.964261	0.76575	Pdk1
ENSMUSG00000006498	4021.62	0.324617	0.301241	1.0776	0.281212	0.704936	0.559812	Ptbp1
ENSMUSG00000006517	3215.54	-0.324332	0.276794	-1.17174	0.241301	0.670631	0.532569	Mvd
ENSMUSG00000006519	989.288	-0.478949	0.356958	-1.34175	0.179676	0.604837	0.48032	Cyba
ENSMUSG00000006522	125486	0.123204	0.180442	0.682787	0.494742	0.8383	0.66572	Itih3
ENSMUSG00000006526	2060.95	0.184297	0.402913	0.457411	0.647376	0.907468	0.720649	Stimate
ENSMUSG00000006527	499.055	0.353626	0.430788	0.820883	0.411713	0.795046	0.631371	Sfmbt1
ENSMUSG00000006567	663.187	1.57639	1.1234	1.40324	0.160546	0.58078	0.461215	Atp7b
ENSMUSG00000006575	1312.08	-0.049212	0.405259	-0.121433	0.903348	0.980134	0.778355	Rundc3a
ENSMUSG00000006576	1409.42	0.210261	0.441985	0.475721	0.634273	0.901441	0.715863	Slc4a3
ENSMUSG00000006586	485.236	0.185542	0.513841	0.361089	0.718033	0.92905	0.737788	Runx1t1
ENSMUSG00000006589	791.826	-0.688322	0.550088	-1.25129	0.210827	0.637973	0.506634	Aprt
ENSMUSG00000006599	798.56	0.216486	0.440707	0.491224	0.623268	0.895707	0.711309	Gtf2h1
ENSMUSG00000006611	1578.87	0.0278478	0.413952	0.067273	0.946364	0.9886	0.785079	Hfe
ENSMUSG00000006638	779.517	2.46999	0.63841	3.86897	0.000109298	0.0114753	0.0091129	Abhd1
ENSMUSG00000006641	1242.28	0.552875	0.652393	0.847457	0.396741	0.78804	0.625807	Slc5a6
ENSMUSG00000006651	19988.2	0.136792	0.174092	0.785747	0.432016	0.803686	0.638233	Aplp1
ENSMUSG00000006673	3502.2	0.181768	0.245367	0.7408	0.458814	0.818078	0.649662	Qrich1
ENSMUSG00000006675	2252.47	-0.031464	0.255663	-0.123068	0.902053	0.979704	0.778014	P4htm
ENSMUSG00000006676	7239.53	0.106109	0.294483	0.360322	0.718606	0.929227	0.737928	Usp19
ENSMUSG00000006699	10667.9	-0.0300672	0.200104	-0.150258	0.880561	0.973793	0.77332	Cdc42
ENSMUSG00000006705	992.437	-0.628459	0.324915	-1.93423	0.0530854	0.358367	0.284591	Pknox1
ENSMUSG00000006711	663.747	1.37156	2.36703	0.579443	0.56229	0.869551	0.690538	D130043K22Rik
ENSMUSG00000006715	141.991	-1.08908	1.64767	-0.660981	0.508624	0.845337	0.671309	Gmnn
ENSMUSG00000006717	1579.77	-0.373716	0.272881	-1.36952	0.170837	0.592318	0.470378	Acot13
ENSMUSG00000006728	3900.16	-0.164252	0.178384	-0.920775	0.357168	0.757396	0.601472	Cdk4
ENSMUSG00000006731	1451.29	-0.193846	0.603971	-0.320952	0.748247	0.939437	0.746036	B4galnt1
ENSMUSG00000006732	330.52	-0.735173	0.561819	-1.30856	0.190684	0.618414	0.491102	Mettl1
ENSMUSG00000006736	6712.86	0.174674	0.169769	1.02889	0.303531	0.71737	0.569686	Tspan31
ENSMUSG00000006740	6170.65	0.067803	0.26958	0.251513	0.801417	0.953884	0.757509	Kif5b
ENSMUSG00000006763	717.291	0.09531	0.563427	0.169161	0.86567	0.970845	0.770979	Saal1
ENSMUSG00000006782	25034.3	0.0887163	0.199918	0.443762	0.657215	0.910595	0.723132	Cnp
ENSMUSG00000006784	1755.64	-0.34498	0.337074	-1.02345	0.306093	0.719196	0.571136	Ttc25
ENSMUSG00000006800	5437.69	-0.181492	0.259935	-0.698219	0.485041	0.834095	0.662381	Sulf2
ENSMUSG00000006818	4448.64	-0.259234	0.235632	-1.10017	0.27126	0.695089	0.551992	Sod2
ENSMUSG00000006850	580.39	-0.151945	0.515995	-0.294471	0.768398	0.945249	0.750652	Tmco6
ENSMUSG00000006906	1128.83	0.0990183	0.384514	0.257515	0.796781	0.952085	0.756081	Stambp
ENSMUSG00000006920	3003.39	-0.202538	0.182589	-1.10926	0.26732	0.692471	0.549913	Ezh1
ENSMUSG00000006930	1771.19	0.173567	0.344594	0.503685	0.614483	0.891581	0.708033	Hap1
ENSMUSG00000006931	2367.05	-0.416771	0.256054	-1.62767	0.103596	0.484124	0.384458	P3h4
ENSMUSG00000006932	11028.4	0.127068	0.181541	0.699944	0.483962	0.83347	0.661885	Ctnnb1
ENSMUSG00000006941	2890.75	-0.48311	0.23006	-2.09993	0.035735	0.302737	0.240413	Eif1b
ENSMUSG00000006958	312.633	-0.878348	0.646047	-1.35957	0.173965	0.597466	0.474467	Chrd
ENSMUSG00000006998	8786.23	0.075986	0.192974	0.393762	0.693757	0.922052	0.732231	Psmd2
ENSMUSG00000007021	175.426	-0.720896	1.63216	-0.441683	0.658719	0.910595	0.723132	Syngr3
ENSMUSG00000007029	2809.72	-0.0556084	0.264164	-0.210507	0.833272	0.96131	0.763407	Vars
ENSMUSG00000007034	192.26	-0.88307	2.23228	-0.395591	0.692406	0.922052	0.732231	Slc44a4
ENSMUSG00000007036	4178.01	0.330936	0.325816	1.01571	0.309766	0.721734	0.573152	Abhd16a
ENSMUSG00000007038	2428.48	0.0780579	0.193067	0.404306	0.685988	0.920791	0.731229	Neu1
ENSMUSG00000007039	1089.6	-0.736756	0.308753	-2.38623	0.017022	0.212571	0.168809	Ddah2
ENSMUSG00000007041	1835.89	-0.68567	0.2808	-2.44185	0.0146124	0.197598	0.156918	Clic1
ENSMUSG00000007050	239.194	-0.773656	0.517282	-1.49562	0.134753	0.542427	0.430758	Lsm2
ENSMUSG00000007097	134540	0.601939	0.167443	3.59489	0.000324533	0.0229451	0.0182214	Atp1a2
ENSMUSG00000007207	136.084	-1.1399	1.02573	-1.11131	0.266436	0.692008	0.549545	Stx1a
ENSMUSG00000007216	763.806	-0.159841	0.544489	-0.293561	0.769094	0.945249	0.750652	Zfp775
ENSMUSG00000007338	1073.06	0.114031	0.411045	0.277416	0.78146	0.948825	0.753492	Mrpl49
ENSMUSG00000007411	5662.02	-0.162436	0.201583	-0.805802	0.420357	0.800333	0.63557	Mark3
ENSMUSG00000007415	693.248	0.31666	0.431506	0.733848	0.463042	0.821184	0.652128	Gatad1
ENSMUSG00000007458	6350.44	0.227265	0.160156	1.41902	0.155893	0.576207	0.457584	M6pr
ENSMUSG00000007476	1965.64	0.242191	0.310792	0.779269	0.435821	0.806356	0.640353	Lrrc8a
ENSMUSG00000007564	14650.8	-0.140387	0.119498	-1.1748	0.240074	0.670041	0.5321	Ppp2r1a
ENSMUSG00000007570	728.538	0.10219	0.656646	0.155624	0.876329	0.973013	0.7727	Fance
ENSMUSG00000007589	1223.69	-0.101128	0.464112	-0.217896	0.82751	0.960466	0.762736	Tinf2
ENSMUSG00000007603	1920.32	-0.417275	0.273839	-1.5238	0.12756	0.530544	0.421321	Dus3l
ENSMUSG00000007610	177.959	2.50232	2.02338	1.2367	0.216198	0.645382	0.512518	Gtpbp3
ENSMUSG00000007613	736.72	0.517145	0.454874	1.1369	0.255581	0.682368	0.54189	Tgfbr1
ENSMUSG00000007617	335.945	1.37158	1.33274	1.02915	0.303411	0.717231	0.569576	Homer1
ENSMUSG00000007655	2079.43	-0.997936	0.505183	-1.97539	0.0482234	0.344321	0.273436	Cav1
ENSMUSG00000007656	2344.5	-0.371049	0.352668	-1.05212	0.292744	0.712243	0.565615	Arpp19
ENSMUSG00000007659	4116.33	-0.309445	0.19194	-1.6122	0.106918	0.489553	0.38877	Bcl2l1
ENSMUSG00000007670	1631.12	0.51176	0.387153	1.32185	0.186217	0.613994	0.487592	Khsrp
ENSMUSG00000007682	1117.45	0.609883	0.436967	1.39572	0.162799	0.583186	0.463126	Dio2
ENSMUSG00000007721	2086.07	-0.855059	0.255937	-3.3409	0.00083508	0.0408909	0.0324727	Ccdc124
ENSMUSG00000007739	3738.27	-0.0583751	0.375753	-0.155355	0.876542	0.973156	0.772814	Cct4
ENSMUSG00000007777	971.483	0.020245	0.366226	0.0552802	0.955915	0.98992	0.786126	0610009B22Rik
ENSMUSG00000007783	2699.88	-0.279041	0.296812	-0.940129	0.347151	0.750567	0.596049	Cpt1c
ENSMUSG00000007812	1258.47	0.805439	0.524394	1.53594	0.124553	0.525022	0.416936	Zfp655
ENSMUSG00000007815	8444.76	0.0300252	0.147301	0.203836	0.838482	0.9632	0.764908	Rhoa
ENSMUSG00000007817	3172.29	-0.0877556	0.331606	-0.264638	0.791289	0.950912	0.755149	Zmiz1
ENSMUSG00000007827	1028.19	-0.244329	0.293352	-0.832888	0.404908	0.790815	0.628011	Ankrd26
ENSMUSG00000007833	248.072	0.809949	1.02211	0.792425	0.428113	0.801944	0.636849	Aldh16a1
ENSMUSG00000007836	468.653	-0.257821	0.647376	-0.398256	0.690442	0.922052	0.732231	Hnrnpa0
ENSMUSG00000007837	274.629	-0.0968824	1.16112	-0.083439	0.933502	0.985434	0.782565	Prrg2
ENSMUSG00000007850	3454.94	0.115124	0.331814	0.346954	0.728626	0.93168	0.739876	Hnrnph1
ENSMUSG00000007867	1877.94	-0.798983	0.297686	-2.68398	0.00727515	0.138311	0.109837	Ift43
ENSMUSG00000007872	10609.1	-0.465236	0.163389	-2.84742	0.00440754	0.104401	0.0829083	Id3
ENSMUSG00000007880	1910.31	0.357564	0.404741	0.883439	0.376999	0.773239	0.614054	Arid1a
ENSMUSG00000007891	37630.1	0.0791624	0.113261	0.698936	0.484592	0.833956	0.662271	Ctsd
ENSMUSG00000007892	1529.59	-0.713448	0.369165	-1.9326	0.0532856	0.358367	0.284591	Rplp1
ENSMUSG00000007908	344.499	-1.11671	0.764029	-1.46161	0.143848	0.558028	0.443148	Hmgcll1
ENSMUSG00000007950	3004.67	-0.410947	0.333251	-1.23315	0.217522	0.646484	0.513393	Abhd8
ENSMUSG00000007987	3435.7	-0.366139	0.248641	-1.47256	0.140869	0.552623	0.438855	Ift22
ENSMUSG00000007989	2867.64	0.325921	0.422802	0.77086	0.44079	0.808589	0.642126	Fzd3
ENSMUSG00000008028	53.4019	-0.821686	1.03372	-0.794882	0.426682	0.801757	0.6367	1700008O03Rik
ENSMUSG00000008035	25262.3	-0.28838	0.202391	-1.42487	0.154196	0.573912	0.455762	Mid1ip1
ENSMUSG00000008036	1305.5	-0.655319	0.409963	-1.59848	0.109935	0.495303	0.393336	Ap2s1
ENSMUSG00000008090	2657.27	0.774018	0.323934	2.38943	0.0168745	0.212141	0.168468	Fgfrl1
ENSMUSG00000008140	5915.41	-0.400914	0.205733	-1.94871	0.05133	0.353457	0.280691	Emc10
ENSMUSG00000008153	692.549	-0.581797	0.355393	-1.63705	0.10162	0.479854	0.381067	Clstn3
ENSMUSG00000008167	1306.88	-0.436861	0.519785	-0.840466	0.400647	0.78929	0.6268	Fbxw9
ENSMUSG00000008200	1837.93	0.212164	0.325638	0.651533	0.514703	0.849308	0.674462	Fnbp4
ENSMUSG00000008206	1625.29	-0.146569	0.377799	-0.387955	0.698049	0.922238	0.732378	Cers4
ENSMUSG00000008226	987.042	0.32292	0.481105	0.671205	0.50209	0.842232	0.668843	Scrn3
ENSMUSG00000008301	1353.47	-0.362662	0.355272	-1.0208	0.307349	0.720113	0.571864	Phax
ENSMUSG00000008305	2457.75	-0.178919	0.270483	-0.66148	0.508304	0.845335	0.671307	Tle1
ENSMUSG00000008318	734.687	1.1477	0.488919	2.34743	0.0189033	0.225716	0.179248	Relt
ENSMUSG00000008333	473.8	-0.681316	0.467965	-1.45591	0.145417	0.559802	0.444557	Snrpb2
ENSMUSG00000008348	45885.9	-0.0524309	0.194756	-0.269214	0.787765	0.950328	0.754685	Ubc
ENSMUSG00000008373	1745.14	-0.021343	0.406976	-0.0524428	0.958176	0.990404	0.786511	Prpf31
ENSMUSG00000008384	559.077	-0.185115	0.486527	-0.380482	0.703588	0.923588	0.73345	Sertad1
ENSMUSG00000008393	4153.25	0.0873143	0.201723	0.432842	0.66513	0.911717	0.724023	Carhsp1
ENSMUSG00000008398	591.19	-0.952724	0.658923	-1.44588	0.148211	0.562655	0.446822	Elk3
ENSMUSG00000008429	3641.78	-0.366448	0.169955	-2.15614	0.0310726	0.286527	0.22754	Herpud2
ENSMUSG00000008435	497.292	0.229039	0.669376	0.342168	0.732225	0.93332	0.741179	Rdh13
ENSMUSG00000008450	1209.14	-0.295239	0.311108	-0.94899	0.342626	0.749627	0.595302	Nutf2
ENSMUSG00000008475	2111.08	0.053614	0.259812	0.206357	0.836512	0.962456	0.764316	Arpc5
ENSMUSG00000008540	6819.16	-0.282887	0.205091	-1.37932	0.167796	0.588472	0.467324	Mgst1
ENSMUSG00000008575	7830.04	-0.0612942	0.207	-0.296107	0.767148	0.944469	0.750033	Nfib
ENSMUSG00000008604	1166.59	0.444003	0.389695	1.13936	0.254553	0.681028	0.540826	Ubqln4
ENSMUSG00000008668	1397.85	-0.36229	0.323663	-1.11934	0.262993	0.688951	0.547118	Rps18
ENSMUSG00000008682	2425.74	-0.685202	0.283203	-2.41947	0.0155431	0.203665	0.161737	Rpl10
ENSMUSG00000008683	555.676	-0.228852	0.410703	-0.55722	0.577377	0.877282	0.696677	Rps15a
ENSMUSG00000008690	3471.55	-0.224124	0.198406	-1.12963	0.258634	0.684604	0.543666	Ncaph2
ENSMUSG00000008730	4203.65	0.482313	0.458012	1.05306	0.292314	0.712243	0.565615	Hipk1
ENSMUSG00000008734	5259.9	-0.239062	0.268234	-0.891245	0.372798	0.769882	0.611388	Gprc5b
ENSMUSG00000008763	1410.01	-0.106237	0.543789	-0.195365	0.845107	0.964347	0.765819	Man1a2
ENSMUSG00000008822	469.157	-0.504359	0.51107	-0.986868	0.323707	0.734278	0.583113	Acyp1
ENSMUSG00000008855	2288.56	-0.189817	0.365791	-0.518922	0.603815	0.887185	0.704542	Hdac5
ENSMUSG00000008859	1419.05	-0.362742	0.326585	-1.11071	0.266693	0.69225	0.549738	Rala
ENSMUSG00000008892	5910.82	-0.397017	0.164535	-2.41297	0.0158233	0.204792	0.162632	Vdac3
ENSMUSG00000008958	1510.63	-0.516111	0.352001	-1.46622	0.142588	0.556473	0.441913	Vps72
ENSMUSG00000008976	1514.89	0.299154	0.375559	0.796557	0.425708	0.801478	0.636479	Gabpa
ENSMUSG00000008999	2684.31	0.223278	0.326892	0.683033	0.494586	0.8383	0.66572	Bmp7
ENSMUSG00000009013	8881.83	-0.521487	0.183016	-2.84941	0.00438006	0.103962	0.0825593	Dynll1
ENSMUSG00000009030	1593.38	-0.0197482	0.25132	-0.0785782	0.937368	0.986888	0.783719	Pdcl
ENSMUSG00000009035	3105.93	-0.320467	0.429158	-0.746735	0.455223	0.816432	0.648354	Tmem184b
ENSMUSG00000009070	898.906	-0.237729	0.574036	-0.414135	0.678775	0.918428	0.729353	Rsph14
ENSMUSG00000009073	2418.59	0.210291	0.224998	0.934634	0.349977	0.752925	0.597921	Nf2
ENSMUSG00000009076	1259.1	-0.857792	0.357007	-2.40273	0.0162733	0.20772	0.164957	Zmat5
ENSMUSG00000009079	8902.59	0.0738314	0.129904	0.568353	0.569795	0.873095	0.693352	Ewsr1
ENSMUSG00000009090	4140.94	0.228801	0.15684	1.45882	0.144615	0.558516	0.443535	Ap1b1
ENSMUSG00000009092	90.1335	0.364438	1.54352	0.236108	0.813349	0.956732	0.759771	Derl3
ENSMUSG00000009097	240.571	-1.19992	1.02619	-1.16929	0.242287	0.671095	0.532938	Tbx1
ENSMUSG00000009112	1144.12	1.02011	0.469408	2.17319	0.029766	0.283318	0.224992	Bcl2l13
ENSMUSG00000009114	327.489	-0.800101	0.615718	-1.29946	0.193786	0.620776	0.492978	2610028H24Rik
ENSMUSG00000009207	570.378	0.0553286	0.523906	0.105608	0.915894	0.981819	0.779693	Lnpk
ENSMUSG00000009210	604.652	-1.05549	0.674247	-1.56544	0.11748	0.510864	0.405693	Prr29
ENSMUSG00000009281	12680.3	-0.555483	0.19687	-2.82157	0.00477898	0.109757	0.0871615	Rarres2
ENSMUSG00000009291	15252	0.274835	0.145198	1.89284	0.0583797	0.371983	0.295403	Pttg1ip
ENSMUSG00000009293	1196.17	-0.419058	0.339638	-1.23384	0.217263	0.646484	0.513393	Ube2g2
ENSMUSG00000009356	636.716	0.103211	0.478843	0.215543	0.829344	0.960658	0.762889	Lpo
ENSMUSG00000009378	333.593	1.39616	1.32617	1.05278	0.292443	0.712243	0.565615	Slc16a12
ENSMUSG00000009394	3276.97	-0.165849	0.236905	-0.700068	0.483885	0.83347	0.661885	Syn2
ENSMUSG00000009406	525.058	1.21134	0.491942	2.46237	0.0138023	0.190586	0.15135	Elk1
ENSMUSG00000009418	837.802	-0.812835	0.736779	-1.10323	0.269928	0.693698	0.550887	Nav1
ENSMUSG00000009470	1591.01	0.841461	0.423743	1.98578	0.0470577	0.341051	0.27084	Tnpo1
ENSMUSG00000009535	1034.59	0.230208	0.278019	0.828031	0.407653	0.79224	0.629142	Rnmt
ENSMUSG00000009549	2529.57	-0.311938	0.238972	-1.30533	0.19178	0.618414	0.491102	Srp14
ENSMUSG00000009555	2169.12	-0.0582694	0.241673	-0.241108	0.809471	0.956519	0.759602	Cdk9
ENSMUSG00000009563	3178.03	-0.41054	0.261363	-1.57077	0.116236	0.508373	0.403715	Tor2a
ENSMUSG00000009566	658.45	-0.0958593	0.347062	-0.276202	0.782393	0.948825	0.753492	Fpgs
ENSMUSG00000009569	918.378	0.322032	0.397925	0.809279	0.418355	0.798395	0.63403	Mrtfb
ENSMUSG00000009575	4178.69	0.496039	0.317097	1.56431	0.117745	0.511059	0.405848	Cbx5
ENSMUSG00000009585	774.255	0.161237	0.299812	0.537792	0.59072	0.882832	0.701085	Apobec3
ENSMUSG00000009614	1984.56	0.403767	0.407349	0.991207	0.321584	0.732553	0.581743	Sardh
ENSMUSG00000009621	649.682	-0.0819221	0.345749	-0.236941	0.812702	0.956642	0.7597	Vav2
ENSMUSG00000009630	1190.21	-0.0339497	0.377174	-0.0900108	0.928279	0.983737	0.781217	Ppp2cb
ENSMUSG00000009633	1136.48	-1.20009	0.409536	-2.93037	0.00338563	0.0909128	0.0721967	G0s2
ENSMUSG00000009640	1624.02	-0.271274	0.331482	-0.818367	0.413147	0.796628	0.632627	Dmap1
ENSMUSG00000009647	947.745	0.24496	0.351064	0.697766	0.485324	0.834336	0.662573	Mcu
ENSMUSG00000009681	754.628	1.66806	0.724771	2.3015	0.0213634	0.236888	0.18812	Bcr
ENSMUSG00000009687	852.484	-1.74396	0.767021	-2.27368	0.0229852	0.245752	0.195159	Fxyd5
ENSMUSG00000009731	674.163	-0.432202	0.477264	-0.905581	0.365158	0.76298	0.605906	Kcnd1
ENSMUSG00000009733	1059.71	0.582929	0.711056	0.819807	0.412326	0.795966	0.632102	Tfcp2
ENSMUSG00000009739	1028.79	0.264522	0.362674	0.729366	0.465778	0.823075	0.65363	Pou6f1
ENSMUSG00000009741	1322.74	0.656433	0.256867	2.55554	0.0106025	0.166419	0.132159	Ubp1
ENSMUSG00000009772	129.328	6.73535	1.25913	5.3492	8.83438322056624e-08	5.41873168697258e-05	4.30318565927204e-05	Nuak2
ENSMUSG00000009828	644.135	-0.393108	0.43837	-0.896749	0.369853	0.767224	0.609277	Cilk1
ENSMUSG00000009863	6015.02	-0.56826	0.285015	-1.99379	0.0461746	0.337742	0.268211	Sdhb
ENSMUSG00000009876	109.753	1.12906	0.868233	1.30041	0.193462	0.620419	0.492694	Cox4i2
ENSMUSG00000009894	5649.11	-0.407405	0.201148	-2.0254	0.0428267	0.329662	0.261795	Snap47
ENSMUSG00000009905	2074.26	0.362339	0.235574	1.53811	0.124021	0.523934	0.416072	Kdsr
ENSMUSG00000009907	2425.99	-0.522706	0.189872	-2.75293	0.00590637	0.122034	0.096911	Vps4b
ENSMUSG00000009927	1743.45	-0.596167	0.330837	-1.80199	0.0715463	0.405151	0.321743	Rps25
ENSMUSG00000009995	3503.38	0.351673	0.175423	2.00471	0.0449941	0.335773	0.266648	Taz
ENSMUSG00000010021	967.673	-0.814405	0.583944	-1.39466	0.163118	0.583728	0.463557	Kif19a
ENSMUSG00000010025	2694.08	0.303064	0.329761	0.919039	0.358075	0.757655	0.601678	Aldh3a2
ENSMUSG00000010044	1618.76	0.0180828	0.279001	0.0648125	0.948323	0.9886	0.785079	Zmynd10
ENSMUSG00000010045	5226.29	-0.0852617	0.197454	-0.431806	0.665882	0.911891	0.724162	Tmem115
ENSMUSG00000010047	2022.34	-0.489746	0.378769	-1.293	0.196012	0.622959	0.494711	Hyal2
ENSMUSG00000010048	367.754	-0.653895	0.651604	-1.00352	0.315612	0.726618	0.57703	Ifrd2
ENSMUSG00000010051	2359.66	-0.339134	0.300129	-1.12996	0.258493	0.684604	0.543666	Hyal1
ENSMUSG00000010054	2229.27	-0.264624	0.262267	-1.00899	0.31298	0.724079	0.575014	Tusc2
ENSMUSG00000010057	1456.41	-0.631539	0.262594	-2.405	0.0161724	0.207027	0.164407	Nprl2
ENSMUSG00000010064	17578.9	0.372298	0.127395	2.9224	0.00347346	0.0917012	0.0728228	Slc38a3
ENSMUSG00000010066	418.05	1.2285	0.61994	1.98164	0.0475194	0.342481	0.271975	Cacna2d2
ENSMUSG00000010067	1104.15	-0.339254	0.339196	-1.00017	0.317229	0.729044	0.578957	Rassf1
ENSMUSG00000010080	291.955	1.19926	1.2762	0.939709	0.347367	0.750567	0.596049	Epn3
ENSMUSG00000010095	24935.5	-0.248852	0.196674	-1.2653	0.205764	0.633567	0.503136	Slc3a2
ENSMUSG00000010097	4267.94	0.534598	0.205637	2.59972	0.00933	0.156224	0.124062	Nxf1
ENSMUSG00000010110	3707.78	-0.223651	0.21849	-1.02362	0.306014	0.719196	0.571136	Stx5a
ENSMUSG00000010136	1659.7	-0.240633	0.301487	-0.798155	0.424781	0.801323	0.636356	Pifo
ENSMUSG00000010154	370.029	0.735911	0.624671	1.17808	0.238765	0.667929	0.530424	Spire2
ENSMUSG00000010175	438.612	0.63465	0.931082	0.681627	0.495475	0.83843	0.665824	Prox1
ENSMUSG00000010205	1423.61	0.17121	0.425466	0.402406	0.687385	0.920791	0.731229	Raver1
ENSMUSG00000010277	8183.25	0.592025	0.16348	3.6214	0.000293014	0.0217949	0.017308	2610507B11Rik
ENSMUSG00000010290	1337.01	-0.33862	0.474208	-0.714075	0.475181	0.828164	0.657671	AI597479
ENSMUSG00000010307	1127.98	0.746989	0.552894	1.35105	0.176679	0.601733	0.477855	Tmem86a
ENSMUSG00000010358	560.029	-0.808311	0.424422	-1.9045	0.0568452	0.368475	0.292618	Ifi35
ENSMUSG00000010362	2150.21	-0.486875	0.301896	-1.61272	0.106804	0.489553	0.38877	Rdm1
ENSMUSG00000010376	1833.83	-0.48618	0.281629	-1.72632	0.0842906	0.435659	0.34597	Nedd8
ENSMUSG00000010392	2258.66	0.276324	0.380974	0.725308	0.468263	0.824216	0.654536	Gosr1
ENSMUSG00000010406	561.94	-0.441331	0.428343	-1.03032	0.302859	0.716944	0.569348	Mrpl52
ENSMUSG00000010453	3508.25	0.35684	0.313517	1.13819	0.255043	0.681542	0.541234	Kansl3
ENSMUSG00000010517	1268.33	0.607633	0.413485	1.46954	0.141686	0.554656	0.44047	Faf1
ENSMUSG00000010538	69.3385	-0.584136	0.970678	-0.601782	0.547319	0.863616	0.685825	Tsacc
ENSMUSG00000010554	1357.72	-0.0987405	0.290685	-0.339681	0.734096	0.934071	0.741776	Mettl16
ENSMUSG00000010607	915.864	-0.523737	0.490047	-1.06875	0.285183	0.707083	0.561517	Pigyl
ENSMUSG00000010608	4421.93	-0.0276124	0.157025	-0.175847	0.860414	0.968708	0.769282	Rbm25
ENSMUSG00000010609	905.133	-0.604839	0.447306	-1.35218	0.176318	0.601597	0.477747	Psen2
ENSMUSG00000010660	2453.69	-0.0536066	0.381017	-0.140694	0.888112	0.976102	0.775154	Plcd1
ENSMUSG00000010663	23220	0.484714	0.121808	3.97932	6.91130422037243e-05	0.00821881	0.00652682	Fads1
ENSMUSG00000010721	1025.34	-0.443688	0.299173	-1.48305	0.138062	0.549008	0.435985	Lmbr1
ENSMUSG00000010751	317.903	-0.162591	0.89425	-0.181818	0.855725	0.968557	0.769162	Tnfrsf22
ENSMUSG00000010755	1375.73	0.258464	0.5727	0.451309	0.651767	0.908578	0.721531	Cars
ENSMUSG00000010830	866.295	-1.27566	0.398796	-3.19879	0.00138005	0.0525593	0.041739	Kdelr3
ENSMUSG00000010911	571.065	-0.273168	0.439096	-0.622115	0.533866	0.857758	0.681172	Apip
ENSMUSG00000010914	1638.59	-0.0733978	0.274544	-0.267344	0.789204	0.950328	0.754685	Pdhx
ENSMUSG00000010936	1507.61	-0.297553	0.342076	-0.869844	0.384385	0.778153	0.617956	Vac14
ENSMUSG00000011096	1447.45	-0.535633	0.297091	-1.80293	0.0713997	0.404714	0.321396	Akt1s1
ENSMUSG00000011114	2642.03	-0.480365	0.322623	-1.48894	0.136504	0.546514	0.434004	Tbrg1
ENSMUSG00000011148	484.18	-0.384409	0.447525	-0.858968	0.390358	0.783405	0.622127	Adssl1
ENSMUSG00000011154	4524.82	-0.548799	0.29559	-1.85662	0.0633648	0.386594	0.307006	Cfap161
ENSMUSG00000011158	1388.71	-0.302957	0.505906	-0.59884	0.54928	0.865086	0.686992	Brf1
ENSMUSG00000011179	6713.7	0.138391	0.311949	0.443632	0.657309	0.910595	0.723132	Odc1
ENSMUSG00000011254	181.288	0.653736	0.812912	0.80419	0.421287	0.801125	0.636199	Thg1l
ENSMUSG00000011305	1841.72	-0.586746	0.300813	-1.95053	0.0511124	0.3533	0.280567	Plin5
ENSMUSG00000011306	2241.38	-0.333625	0.339442	-0.982861	0.325676	0.735761	0.584291	Sugp1
ENSMUSG00000011382	388.101	-0.45586	0.607351	-0.750571	0.452911	0.815297	0.647453	Dhdh
ENSMUSG00000011427	676.993	0.479416	0.373943	1.28206	0.199823	0.627693	0.498471	Zfp790
ENSMUSG00000011589	469.305	-1.67994	0.586897	-2.86242	0.00420425	0.103199	0.0819539	Fsd1
ENSMUSG00000011658	2243.44	-0.145015	0.20332	-0.713234	0.475701	0.828196	0.657697	Fuz
ENSMUSG00000011752	10102.2	-0.0528338	0.145297	-0.363626	0.716137	0.928659	0.737478	Pgam1
ENSMUSG00000011831	2646.97	0.00191284	0.200578	0.00953662	0.992391	0.997788	0.792375	Evi5
ENSMUSG00000011832	2236.47	-0.380963	0.321211	-1.18602	0.235614	0.665336	0.528364	Evi5l
ENSMUSG00000011837	1468.39	-0.0998427	0.461593	-0.2163	0.828754	0.960466	0.762736	Snapc2
ENSMUSG00000011877	2660.99	0.440766	0.26109	1.68818	0.0913775	0.455164	0.36146	Git1
ENSMUSG00000011884	2010.39	-0.239837	0.361482	-0.663482	0.507022	0.845142	0.671154	Gltp
ENSMUSG00000011958	1686.99	-0.477635	0.409514	-1.16634	0.243475	0.672292	0.533888	Bnip2
ENSMUSG00000011960	1370.5	0.0232758	0.295449	0.0787811	0.937207	0.986828	0.783671	Ccnt1
ENSMUSG00000012076	843.278	-0.201994	0.516775	-0.390874	0.69589	0.922052	0.732231	Brms1l
ENSMUSG00000012114	2125.75	0.551096	0.420485	1.31062	0.189987	0.617536	0.490404	Med15
ENSMUSG00000012117	1473.52	0.512374	0.257205	1.99209	0.0463613	0.338319	0.26867	Dhdds
ENSMUSG00000012126	3809.54	-0.407677	0.351773	-1.15892	0.246489	0.675103	0.536121	Ubxn11
ENSMUSG00000012296	742.701	-0.196957	0.430923	-0.457058	0.647629	0.907585	0.720741	Tjap1
ENSMUSG00000012396	140.353	-1.85451	0.779677	-2.37857	0.0173801	0.214791	0.170572	Nanog
ENSMUSG00000012405	2511.69	-0.519725	0.300246	-1.731	0.0834523	0.434175	0.344792	Rpl15
ENSMUSG00000012422	1328.93	0.252951	0.348206	0.72644	0.467569	0.82364	0.654079	Tmem167
ENSMUSG00000012429	1122.7	-0.352544	0.402851	-0.875122	0.381508	0.776519	0.616658	Mplkip
ENSMUSG00000012443	341.98	0.922607	1.48245	0.622353	0.53371	0.857758	0.681172	Kif11
ENSMUSG00000012483	262.491	-0.650245	0.530973	-1.22463	0.220715	0.65028	0.516408	Rpa3
ENSMUSG00000012535	2570.03	0.483281	0.366457	1.31879	0.187238	0.615363	0.488679	Tnpo3
ENSMUSG00000012609	1971.18	0.461683	0.491612	0.939122	0.347668	0.750727	0.596176	Ttll5
ENSMUSG00000012640	1082.32	-0.48752	0.319525	-1.52577	0.127068	0.529253	0.420296	Zfp715
ENSMUSG00000012848	1227.15	-0.362337	0.397238	-0.91214	0.361695	0.760182	0.603684	Rps5
ENSMUSG00000013033	2161.86	0.040006	0.273231	0.146419	0.883591	0.975037	0.774308	Adgrl1
ENSMUSG00000013076	799.586	0.241449	0.585602	0.412309	0.680113	0.918428	0.729353	Amotl1
ENSMUSG00000013089	4822.19	0.433324	0.213484	2.02977	0.0423801	0.328827	0.261132	Etv5
ENSMUSG00000013150	1294.37	0.128565	0.256374	0.501473	0.616038	0.892172	0.708502	Gfod2
ENSMUSG00000013155	940.757	-0.779405	0.389177	-2.0027	0.0452093	0.33614	0.266939	Enkd1
ENSMUSG00000013160	3527.02	-0.0969381	0.283817	-0.341551	0.732689	0.933372	0.74122	Atp6v0d1
ENSMUSG00000013236	8785.73	0.595554	0.313615	1.899	0.0575646	0.369679	0.293573	Ptprs
ENSMUSG00000013275	11702.2	0.512934	0.180329	2.84443	0.00444911	0.104959	0.0833516	Slc41a1
ENSMUSG00000013419	1666.64	0.407661	0.510732	0.79819	0.42476	0.801323	0.636356	Zfp651
ENSMUSG00000013465	3532.42	-0.292185	0.273361	-1.06886	0.285132	0.707083	0.561517	Nelfb
ENSMUSG00000013495	3970.72	-0.137161	0.174526	-0.785903	0.431924	0.803686	0.638233	Tmem175
ENSMUSG00000013523	6193.43	0.371277	0.815236	0.455423	0.648805	0.907851	0.720953	Bcas1
ENSMUSG00000013539	849.088	-0.195235	0.620151	-0.314819	0.752899	0.940887	0.747188	Tango2
ENSMUSG00000013584	293.791	0.167822	1.56557	0.107196	0.914634	0.981575	0.779499	Aldh1a2
ENSMUSG00000013593	5555.06	0.0172222	0.216714	0.0794697	0.936659	0.986671	0.783546	Ndufs2
ENSMUSG00000013622	6720.37	-0.262807	0.218238	-1.20422	0.228505	0.65688	0.521649	Atraid
ENSMUSG00000013629	1480.18	1.1794	0.359735	3.27852	0.00104353	0.0460654	0.036582	Cad
ENSMUSG00000013646	1165.68	0.555529	0.280141	1.98304	0.0473634	0.341779	0.271418	Sh3bp5l
ENSMUSG00000013662	3939.97	0.0864031	0.271388	0.318375	0.750201	0.939989	0.746475	Atad1
ENSMUSG00000013663	3033.08	0.433198	0.182799	2.3698	0.0177976	0.218074	0.17318	Pten
ENSMUSG00000013698	19851.6	0.143348	0.221773	0.646372	0.518038	0.850274	0.67523	Pea15a
ENSMUSG00000013701	2856.84	-0.271811	0.294298	-0.923589	0.3557	0.756824	0.601018	Timm23
ENSMUSG00000013736	1106.75	0.375978	0.324499	1.15864	0.246602	0.675103	0.536121	Trnt1
ENSMUSG00000013787	1528.02	-0.091049	0.350698	-0.259622	0.795155	0.95176	0.755823	Ehmt2
ENSMUSG00000013822	6105.26	-0.603479	0.23319	-2.58793	0.00965556	0.159138	0.126376	Elof1
ENSMUSG00000013833	2010.1	-0.0556668	0.339404	-0.164013	0.869721	0.971506	0.771504	Med16
ENSMUSG00000013858	1439	0.105573	0.60645	0.174083	0.8618	0.969161	0.769641	Tmem259
ENSMUSG00000013878	792.267	0.503223	0.386667	1.30144	0.193108	0.619455	0.491929	Rnf170
ENSMUSG00000013921	3347.62	-0.127167	0.227209	-0.559694	0.575688	0.875972	0.695637	Clip3
ENSMUSG00000013973	925.332	-0.136002	0.755233	-0.18008	0.85709	0.968708	0.769282	Dedd
ENSMUSG00000013997	1635.78	-0.189034	0.23301	-0.811271	0.41721	0.79792	0.633654	Nit1
ENSMUSG00000014039	289.69	1.64001	1.03127	1.59028	0.111771	0.498691	0.396026	Prdm15
ENSMUSG00000014074	696.643	-0.755683	0.79604	-0.949303	0.342467	0.749503	0.595204	Rnf168
ENSMUSG00000014075	552.219	-0.0290589	0.475734	-0.0610821	0.951294	0.988845	0.785273	Tctex1d2
ENSMUSG00000014077	1334.49	1.12054	0.63283	1.77067	0.0766148	0.419164	0.332872	Chp1
ENSMUSG00000014158	560.037	0.993541	0.872545	1.13867	0.254841	0.68133	0.541066	Trpv4
ENSMUSG00000014177	2222.51	-0.287113	0.33942	-0.845894	0.397612	0.7881	0.625855	Tvp23b
ENSMUSG00000014195	4707.44	0.046645	0.21258	0.219423	0.826321	0.960466	0.762736	Dnajc7
ENSMUSG00000014226	2909.77	-0.198615	0.212575	-0.934331	0.350133	0.752925	0.597921	Cacybp
ENSMUSG00000014232	2197.68	-0.377275	0.227654	-1.65723	0.097473	0.469969	0.373217	Cluap1
ENSMUSG00000014243	342.86	-0.866228	0.630459	-1.37396	0.169453	0.59126	0.469538	Zswim7
ENSMUSG00000014245	454.544	-0.111055	0.501241	-0.221559	0.824657	0.959866	0.762259	Pigl
ENSMUSG00000014294	2269.06	-0.683883	0.31821	-2.14916	0.031622	0.288359	0.228995	Ndufa2
ENSMUSG00000014301	859.005	-0.802426	0.379636	-2.11367	0.0345433	0.298641	0.23716	Pam16
ENSMUSG00000014303	494.72	-0.987741	0.559284	-1.76608	0.0773823	0.420426	0.333873	Glis2
ENSMUSG00000014313	4415.98	-0.370384	0.266461	-1.39001	0.164526	0.585285	0.464793	Cox6c
ENSMUSG00000014329	1237.57	0.373203	0.423835	0.880538	0.378568	0.773599	0.614339	Bicc1
ENSMUSG00000014349	1443.74	0.321848	0.347759	0.925493	0.354709	0.756189	0.600513	Ube2z
ENSMUSG00000014353	1937.75	-0.0758793	0.339042	-0.223805	0.822909	0.959581	0.762034	Tmem87b
ENSMUSG00000014355	4791.35	0.579168	0.37561	1.54194	0.123088	0.521816	0.41439	Anapc1
ENSMUSG00000014361	4199.91	0.838021	0.216344	3.87356	0.000107255	0.0113632	0.00902387	Mertk
ENSMUSG00000014402	2834.18	-0.385293	0.189411	-2.03417	0.0419348	0.328654	0.260994	Tsg101
ENSMUSG00000014418	1422.19	0.61695	0.311155	1.98277	0.047393	0.341781	0.271419	Hps5
ENSMUSG00000014426	1436.46	0.0487977	0.400172	0.121942	0.902945	0.979961	0.778218	Map3k4
ENSMUSG00000014444	448.749	0.258928	3.15045	0.0821876	0.934498	0.985667	0.782749	Piezo1
ENSMUSG00000014470	1762.73	-0.790715	0.276891	-2.85569	0.0042943	0.103301	0.0820344	Rnf166
ENSMUSG00000014496	856.413	1.71915	0.64682	2.65784	0.00786426	0.144558	0.114798	Ankrd28
ENSMUSG00000014504	1168.37	-0.520356	0.295052	-1.76361	0.0777977	0.421089	0.3344	Srp19
ENSMUSG00000014547	949.867	1.35367	0.683488	1.98054	0.0476429	0.343158	0.272513	Wdfy2
ENSMUSG00000014550	1829.48	0.445919	0.580586	0.768051	0.442457	0.809481	0.642834	Rbsn
ENSMUSG00000014551	1339.38	-0.49552	0.302627	-1.6374	0.101548	0.479706	0.38095	Mrps25
ENSMUSG00000014554	972.765	0.0018374	0.334054	0.00550029	0.995611	0.99856	0.792988	Dguok
ENSMUSG00000014592	1166.4	-0.749132	0.313072	-2.39284	0.0167184	0.21109	0.167634	Camta1
ENSMUSG00000014599	3622.39	-0.23094	0.159724	-1.44587	0.148213	0.562655	0.446822	Csf1
ENSMUSG00000014601	5167.01	-0.429065	0.177619	-2.41565	0.015707	0.204296	0.162238	Strip1
ENSMUSG00000014602	10032.7	0.347894	0.143767	2.41985	0.0155269	0.203665	0.161737	Kif1a
ENSMUSG00000014606	4282.98	-0.152225	0.197525	-0.770664	0.440906	0.808614	0.642146	Slc25a11
ENSMUSG00000014633	362.437	-0.811458	0.465645	-1.74265	0.0813941	0.42844	0.340238	Cmc2
ENSMUSG00000014668	585.255	0.146652	1.39474	0.105147	0.916259	0.981893	0.779752	Chfr
ENSMUSG00000014748	3980.51	-0.351053	0.195205	-1.79838	0.0721163	0.406387	0.322725	Tex261
ENSMUSG00000014763	3950.29	-0.100192	0.25277	-0.396376	0.691827	0.922052	0.732231	Fam120b
ENSMUSG00000014767	975.033	0.250695	0.475161	0.5276	0.597777	0.885019	0.702821	Tbp
ENSMUSG00000014769	3727.69	-0.343087	0.269966	-1.27085	0.203781	0.631789	0.501723	Psmb1
ENSMUSG00000014771	569.726	-0.558199	0.396202	-1.40888	0.158872	0.579856	0.460482	Pdcd2
ENSMUSG00000014776	322.298	-0.918662	0.769178	-1.19434	0.232344	0.661175	0.52506	Nol3
ENSMUSG00000014791	231.724	-0.332646	0.531615	-0.625727	0.531494	0.85626	0.679983	Elmo3
ENSMUSG00000014846	12660.5	-0.470648	0.232123	-2.02758	0.0426031	0.329409	0.261594	Tppp3
ENSMUSG00000014850	737.063	-0.486932	0.441864	-1.102	0.270464	0.694423	0.551463	Msh3
ENSMUSG00000014856	1826.5	-0.452051	0.323061	-1.39927	0.161731	0.581411	0.461716	Tmem208
ENSMUSG00000014859	1119.57	-0.486551	0.35844	-1.35741	0.174651	0.598427	0.47523	E2f4
ENSMUSG00000014867	9042.48	0.165966	0.156908	1.05773	0.290177	0.711253	0.564828	Surf4
ENSMUSG00000014873	914.018	-0.16895	0.384256	-0.439679	0.660169	0.910595	0.723132	Surf2
ENSMUSG00000014905	2018.73	0.217279	0.317386	0.684588	0.493604	0.8382	0.665641	Dnajb9
ENSMUSG00000014932	952.716	0.827983	0.403111	2.05399	0.0399771	0.320361	0.254409	Yes1
ENSMUSG00000014956	4904.51	0.277343	0.207482	1.33671	0.181319	0.607384	0.482343	Ppp1cb
ENSMUSG00000014959	3605.71	0.0890979	0.230628	0.386327	0.699254	0.92232	0.732443	Gorasp2
ENSMUSG00000014980	754.881	-0.247649	0.321011	-0.771465	0.440431	0.808373	0.641955	Tsen15
ENSMUSG00000015002	3412.82	0.210751	0.316931	0.664975	0.506066	0.844821	0.670899	Efr3a
ENSMUSG00000015013	569.911	-0.782404	0.45873	-1.70559	0.0880851	0.445549	0.353824	Trappc2l
ENSMUSG00000015016	565.901	-0.0449965	0.362221	-0.124224	0.901138	0.979581	0.777916	Acsf3
ENSMUSG00000015023	698.874	0.34003	0.461547	0.736719	0.461293	0.819499	0.65079	Ddx19a
ENSMUSG00000015027	407.082	-1.10861	0.600976	-1.84469	0.0650823	0.390827	0.310368	Galns
ENSMUSG00000015053	1138.36	-1.76973	0.689708	-2.56591	0.0102906	0.164012	0.130247	Gata2
ENSMUSG00000015083	163.345	-0.21351	0.687978	-0.310344	0.7563	0.942089	0.748142	C8g
ENSMUSG00000015085	14079.5	0.150238	0.18959	0.792436	0.428107	0.801944	0.636849	Entpd2
ENSMUSG00000015087	1851.1	0.168398	0.308758	0.545404	0.585476	0.881769	0.700241	Rabl6
ENSMUSG00000015090	12745.2	-0.496249	0.624527	-0.794599	0.426847	0.801757	0.6367	Ptgds
ENSMUSG00000015092	3683.37	-0.686744	0.249239	-2.75536	0.00586271	0.121573	0.0965449	Edf1
ENSMUSG00000015093	61.3505	0.0168314	1.21102	0.0138985	0.988911	0.997788	0.792375	Clic3
ENSMUSG00000015094	5078.85	-0.288644	0.259424	-1.11263	0.265866	0.691367	0.549037	Npdc1
ENSMUSG00000015095	2821.77	0.386082	0.30272	1.27538	0.202176	0.629652	0.500027	Fbxw5
ENSMUSG00000015120	3145.74	-0.0588467	0.17251	-0.341121	0.733012	0.933507	0.741328	Ube2i
ENSMUSG00000015126	1061.75	-0.566342	0.316653	-1.78853	0.0736908	0.411891	0.327096	Tsr3
ENSMUSG00000015127	989.973	0.00527646	0.606865	0.00869462	0.993063	0.997788	0.792375	Unkl
ENSMUSG00000015143	246.727	1.11041	0.675369	1.64416	0.100143	0.475967	0.37798	Actn1
ENSMUSG00000015149	6104.65	-0.217118	0.182967	-1.18665	0.235365	0.665204	0.52826	Sirt2
ENSMUSG00000015165	4752.12	0.273611	0.213563	1.28118	0.200132	0.627817	0.498569	Hnrnpl
ENSMUSG00000015176	1871.4	-0.167226	0.401106	-0.416913	0.676742	0.917764	0.728826	Nolc1
ENSMUSG00000015189	3457.84	0.103368	0.29638	0.348767	0.727264	0.931679	0.739876	Casd1
ENSMUSG00000015202	510.923	0.470608	0.810827	0.580405	0.561642	0.869333	0.690365	Cnksr3
ENSMUSG00000015214	1081.04	1.0542	0.663792	1.58815	0.112253	0.499501	0.396669	Mtmr1
ENSMUSG00000015217	1239.4	-0.0513713	0.370934	-0.138492	0.889852	0.976307	0.775316	Hmgb3
ENSMUSG00000015222	5833.5	0.439669	0.345155	1.27383	0.202724	0.629821	0.500161	Map2
ENSMUSG00000015224	15318.9	-0.0232439	0.24573	-0.0945915	0.924639	0.982856	0.780517	Cyp2j9
ENSMUSG00000015243	9065.79	0.823307	0.233586	3.52463	0.000424067	0.0269638	0.0214128	Abca1
ENSMUSG00000015247	573.709	-0.230731	0.452939	-0.509409	0.610466	0.890744	0.707368	Nipsnap3b
ENSMUSG00000015289	864.358	-0.457725	0.427438	-1.07086	0.284234	0.706886	0.56136	Lage3
ENSMUSG00000015290	1800.95	-0.0187862	0.390145	-0.0481518	0.961595	0.991234	0.78717	Ubl4a
ENSMUSG00000015291	12184.2	-0.00769408	0.138597	-0.055514	0.955729	0.98992	0.786126	Gdi1
ENSMUSG00000015305	1787.26	-0.692266	0.295474	-2.3429	0.0191346	0.226391	0.179784	Sash1
ENSMUSG00000015312	599.035	-0.322692	0.405415	-0.795955	0.426058	0.801478	0.636479	Gadd45b
ENSMUSG00000015335	632.269	0.242093	0.439086	0.551357	0.581389	0.879582	0.698504	Zdhhc12
ENSMUSG00000015337	1921.04	-0.637417	0.312476	-2.03989	0.0413612	0.326419	0.25922	Endog
ENSMUSG00000015341	4019.15	-0.0873785	0.24562	-0.355747	0.72203	0.930234	0.738729	Golga7
ENSMUSG00000015354	1278.55	-0.375517	0.509796	-0.736603	0.461364	0.819499	0.65079	Pcolce2
ENSMUSG00000015357	2481.61	0.302224	0.248519	1.2161	0.223948	0.652264	0.517983	Clpx
ENSMUSG00000015363	788.555	0.805779	0.485052	1.66122	0.096669	0.467655	0.37138	Trabd
ENSMUSG00000015377	1687.85	0.14422	0.274479	0.52543	0.599284	0.885414	0.703135	Dennd6b
ENSMUSG00000015396	1328.79	-0.541987	0.499546	-1.08496	0.27794	0.701714	0.557253	Cd83
ENSMUSG00000015405	168.538	1.41707	2.12372	0.667259	0.504606	0.844077	0.670308	Ace2
ENSMUSG00000015452	158.329	1.50064	1.50196	0.99912	0.317737	0.729492	0.579313	Ager
ENSMUSG00000015461	2611.71	-0.191851	0.19327	-0.992658	0.320877	0.73183	0.581169	Atf6b
ENSMUSG00000015467	193.58	-0.561027	0.734057	-0.764283	0.444699	0.810909	0.643969	Egfl8
ENSMUSG00000015468	478.6	0.15193	0.976162	0.15564	0.876317	0.973013	0.7727	Notch4
ENSMUSG00000015474	1535.99	0.418292	0.353447	1.18346	0.236626	0.666557	0.529334	Ppt2
ENSMUSG00000015476	736.209	-0.231265	0.529049	-0.437133	0.662015	0.911382	0.723757	Prrt1
ENSMUSG00000015478	3688.47	-0.254959	0.201504	-1.26528	0.205771	0.633567	0.503136	Rnf5
ENSMUSG00000015484	1042.21	1.25281	0.934315	1.34089	0.179957	0.605196	0.480605	Fam163a
ENSMUSG00000015488	2733.61	-0.362176	0.245924	-1.47271	0.140828	0.552623	0.438855	Cacfd1
ENSMUSG00000015501	650.687	1.34367	0.743599	1.80699	0.0707646	0.402681	0.319782	Hivep2
ENSMUSG00000015522	1297.33	0.157306	0.409897	0.383769	0.70115	0.922892	0.732898	Arnt
ENSMUSG00000015536	2588.27	0.0571966	0.294474	0.194233	0.845993	0.964864	0.766229	Mocs2
ENSMUSG00000015542	807.531	-0.533611	0.383154	-1.39268	0.163716	0.584252	0.463973	Nat9
ENSMUSG00000015575	5681.19	-0.406051	0.251461	-1.61477	0.10636	0.489553	0.38877	Atp6v0e
ENSMUSG00000015597	1207.86	0.382978	0.36975	1.03578	0.300307	0.715545	0.568237	Zfp318
ENSMUSG00000015605	594.321	-0.827511	0.408521	-2.02563	0.042803	0.329662	0.261795	Srf
ENSMUSG00000015647	880.739	0.182964	0.904126	0.202366	NA	NA	NA	Lama5
ENSMUSG00000015652	329.148	1.10849	1.50088	0.738559	0.460175	0.81851	0.650004	Steap1
ENSMUSG00000015653	751.74	1.5533	0.764818	2.03094	0.0422608	0.328771	0.261087	Steap2
ENSMUSG00000015656	56856	-0.39991	0.175495	-2.27876	0.0226815	0.244945	0.194519	Hspa8
ENSMUSG00000015659	365.487	0.0323569	1.18986	0.0271939	0.978305	0.996019	0.79097	Serac1
ENSMUSG00000015668	1481.17	-0.490282	0.361925	-1.35465	0.175529	0.600062	0.476528	Pdzd11
ENSMUSG00000015671	3524.99	-0.482571	0.219637	-2.19713	0.028011	0.273859	0.21748	Psma2
ENSMUSG00000015672	744.142	-0.472657	0.387636	-1.21933	0.222717	0.651166	0.517112	Mrpl32
ENSMUSG00000015697	1561.64	0.36556	0.506617	0.721571	0.470559	0.825275	0.655377	Setdb1
ENSMUSG00000015709	2932.4	0.688565	0.340059	2.02484	0.0428838	0.329662	0.261795	Arnt2
ENSMUSG00000015711	475.639	0.590046	0.464999	1.26892	0.204469	0.632737	0.502476	Prune1
ENSMUSG00000015714	5949.18	0.129429	0.12801	1.01108	0.311976	0.724023	0.574969	Cers2
ENSMUSG00000015733	6416.96	0.0390704	0.224427	0.17409	0.861795	0.969161	0.769641	Capza2
ENSMUSG00000015745	224.038	0.23326	0.567954	0.410702	0.681291	0.918961	0.729776	Plekho1
ENSMUSG00000015747	1203.99	-0.245459	0.235842	-1.04078	0.297978	0.714562	0.567456	Vps45
ENSMUSG00000015748	964.823	-0.118176	0.329156	-0.359025	0.719576	0.929692	0.738298	Prpf3
ENSMUSG00000015749	2683.77	0.803233	0.27365	2.93525	0.00333277	0.0901163	0.0715642	Anp32e
ENSMUSG00000015750	2314.37	-0.0932062	0.279723	-0.333209	0.738976	0.936377	0.743607	Aph1a
ENSMUSG00000015755	1022.25	0.266447	0.307929	0.86529	0.38688	0.780739	0.62001	Tab2
ENSMUSG00000015757	1607.52	0.0432095	0.368651	0.11721	0.906694	0.980249	0.778447	Ppil4
ENSMUSG00000015759	2440.72	0.0713732	0.323623	0.220544	0.825447	0.960085	0.762434	Cnih1
ENSMUSG00000015766	7149.18	0.268093	0.225495	1.18891	0.234476	0.664054	0.527346	Eps8
ENSMUSG00000015776	1826.13	-0.33813	0.267632	-1.26342	0.20644	0.634711	0.504044	Med22
ENSMUSG00000015790	1344.26	-0.393947	0.361274	-1.09044	0.27552	0.699936	0.555841	Surf1
ENSMUSG00000015804	2387.4	-0.627833	0.256794	-2.44489	0.0144897	0.196581	0.156111	Med28
ENSMUSG00000015806	5270.39	0.0966726	0.435854	0.2218	0.824469	0.959866	0.762259	Qdpr
ENSMUSG00000015829	698.875	-0.0500756	0.800031	-0.062592	0.950091	0.988692	0.785152	Tnr
ENSMUSG00000015837	21162.7	-0.142782	0.127787	-1.11735	0.263845	0.68912	0.547252	Sqstm1
ENSMUSG00000015839	4291.03	-0.114642	0.168314	-0.681118	0.495797	0.838609	0.665966	Nfe2l2
ENSMUSG00000015843	176.532	0.631334	1.26865	0.497644	0.618735	0.893661	0.709684	Rxrg
ENSMUSG00000015846	2906.32	-0.183584	0.324559	-0.56564	0.571638	0.874321	0.694326	Rxra
ENSMUSG00000015850	389.431	-0.88589	0.672403	-1.3175	0.187672	0.616028	0.489207	Adamtsl4
ENSMUSG00000015869	3613.64	-0.0547892	0.186393	-0.293944	0.768801	0.945249	0.750652	Prpsap1
ENSMUSG00000015882	541.723	1.00881	0.899782	1.12117	0.262217	0.688881	0.547062	Lcorl
ENSMUSG00000015889	2587.01	-0.215435	0.38396	-0.561086	0.574739	0.875691	0.695413	Lta4h
ENSMUSG00000015932	6741.49	0.149503	0.177641	0.841599	0.400012	0.789253	0.626771	Dstn
ENSMUSG00000015937	3972.08	0.0363092	0.190129	0.190972	0.848548	0.965909	0.767059	Macroh2a1
ENSMUSG00000015942	278.747	1.47094	2.03653	0.722281	0.470122	0.825275	0.655377	Gtf2ird2
ENSMUSG00000015943	1482.61	-0.852411	0.368679	-2.31207	0.0207739	0.235276	0.18684	Bola1
ENSMUSG00000015944	1464.74	-0.179292	0.345823	-0.51845	0.604145	0.887185	0.704542	Castor2
ENSMUSG00000015957	593.082	-0.359319	0.923545	-0.389065	0.697228	0.922052	0.732231	Wnt11
ENSMUSG00000015961	2065.57	-0.164892	0.467265	-0.352888	0.724172	0.930512	0.738949	Adss
ENSMUSG00000015962	30.1223	2.56181	2.49545	1.02659	0.304612	0.718613	0.570673	1700016C15Rik
ENSMUSG00000015968	668.084	0.380471	0.485104	0.784308	0.432859	0.80438	0.638783	Cacna1d
ENSMUSG00000015971	2316.51	-0.179409	0.329479	-0.544524	0.586081	0.881769	0.700241	Actr8
ENSMUSG00000015980	234.055	0.335487	0.753928	0.444985	0.65633	0.910303	0.7229	Lrrc27
ENSMUSG00000015994	3264.32	-0.119945	0.311557	-0.384986	0.700247	0.92232	0.732443	Fnta
ENSMUSG00000016018	2383.14	-0.115237	0.367192	-0.313833	0.753648	0.941171	0.747414	Mtrex
ENSMUSG00000016024	5004.45	-0.0296855	0.369955	-0.080241	0.936046	0.986496	0.783408	Lbp
ENSMUSG00000016087	374.964	-0.873757	1.04367	-0.837193	0.402484	0.78929	0.6268	Fli1
ENSMUSG00000016128	1535.9	0.0566439	0.495761	0.114256	0.909034	0.98072	0.778821	Stard13
ENSMUSG00000016181	186.379	0.664881	1.5718	0.423006	0.672291	0.915835	0.727293	Utp25
ENSMUSG00000016194	4184.66	1.04182	0.370135	2.8147	0.00488231	0.110482	0.0877376	Hsd11b1
ENSMUSG00000016206	289.869	0.198913	1.17702	0.168998	0.865798	0.970845	0.770979	H2-M3
ENSMUSG00000016239	332.219	1.15619	0.562866	2.05411	0.0399646	0.320361	0.254409	Lonrf3
ENSMUSG00000016252	1767.68	-0.70231	0.293798	-2.39045	0.0168276	0.211816	0.16821	Atp5e
ENSMUSG00000016253	2884.7	-0.161996	0.266615	-0.6076	0.543453	0.862743	0.685131	Nelfcd
ENSMUSG00000016256	5847.28	0.00897945	0.246535	0.0364227	0.970945	0.9936	0.789049	Ctsz
ENSMUSG00000016257	1369.26	-0.720102	0.319955	-2.25063	0.0244087	0.252663	0.200648	Prelid3b
ENSMUSG00000016308	909.181	0.338836	0.33205	1.02044	0.307522	0.720113	0.571864	Ube2a
ENSMUSG00000016319	17808.7	-0.303532	0.191171	-1.58775	0.112343	0.499643	0.396782	Slc25a5
ENSMUSG00000016344	2527.71	-0.78872	0.268531	-2.93717	0.00331221	0.0899779	0.0714542	Ppdpf
ENSMUSG00000016382	5619.28	-0.0367036	0.384657	-0.0954191	0.923982	0.982856	0.780517	Pls3
ENSMUSG00000016386	337.889	-0.937901	0.477316	-1.96495	0.0494204	0.346746	0.275362	Mpped2
ENSMUSG00000016409	1047.02	-0.596078	0.292254	-2.03959	0.0413912	0.326419	0.25922	Nkap
ENSMUSG00000016427	761.949	-0.497668	0.327753	-1.51843	0.128907	0.533622	0.423766	Ndufa1
ENSMUSG00000016481	2228.66	-0.367011	0.2932	-1.25174	0.210663	0.637782	0.506483	Cr1l
ENSMUSG00000016487	1325.22	-0.502203	0.472989	-1.06176	0.288343	0.709543	0.56347	Ppfibp1
ENSMUSG00000016494	2306.34	-1.27971	0.682212	-1.87582	0.0606799	0.378568	0.300632	Cd34
ENSMUSG00000016495	1176.36	-0.258183	0.378522	-0.682082	0.495187	0.838308	0.665727	Plgrkt
ENSMUSG00000016496	464.089	-0.17138	0.465738	-0.367976	0.712891	0.927852	0.736836	Cd274
ENSMUSG00000016503	1176.91	-0.472857	0.513503	-0.920846	0.357131	0.757396	0.601472	Gtf3a
ENSMUSG00000016510	988.389	-0.807755	0.454683	-1.77652	0.0756465	0.417482	0.331536	Mtif3
ENSMUSG00000016520	928.14	-1.2436	0.312494	-3.97959	6.90348557070134e-05	0.00821881	0.00652682	Lnx2
ENSMUSG00000016526	1047.15	-0.12235	0.557751	-0.219363	0.826368	0.960466	0.762736	Dyrk3
ENSMUSG00000016528	1820.57	0.35607	0.322143	1.10532	0.269023	0.692738	0.550125	Mapkapk2
ENSMUSG00000016534	12049.2	0.520241	0.113145	4.598	4.26561868620454e-06	0.00118361	0.00093994	Lamp2
ENSMUSG00000016541	5501.86	0.121476	0.202466	0.59998	0.548519	0.864428	0.68647	Atxn10
ENSMUSG00000016552	1987.07	-0.0623228	0.287882	-0.216487	0.828608	0.960466	0.762736	Foxred2
ENSMUSG00000016554	4351.17	-0.575095	0.228864	-2.51283	0.0119768	0.177508	0.140965	Eif3d
ENSMUSG00000016559	16112	-0.556879	0.101291	-5.49782	3.84517523836153e-08	3.34889009993498e-05	2.65945920281756e-05	H3f3b
ENSMUSG00000016619	2762.27	-0.380954	0.232771	-1.63661	0.101713	0.479946	0.38114	Nup50
ENSMUSG00000016624	248.553	0.355198	0.921659	0.38539	0.699949	0.92232	0.732443	Phf21b
ENSMUSG00000016637	2779.92	-0.446155	0.237491	-1.87862	0.0602967	0.377389	0.299696	Ift27
ENSMUSG00000016664	2400.09	0.221913	0.3451	0.64304	0.520198	0.851389	0.676115	Pacsin2
ENSMUSG00000016757	1047.2	-0.104614	0.348344	-0.300317	0.763935	0.943061	0.748914	Ttll12
ENSMUSG00000016763	305.218	0.591003	1.49316	0.395808	0.692247	0.922052	0.732231	Scube1
ENSMUSG00000016831	2438.75	0.532668	0.20481	2.60079	0.00930098	0.156224	0.124062	Tox4
ENSMUSG00000016833	561.859	-0.813356	0.47177	-1.72405	0.0846986	0.43615	0.346361	Mrps18c
ENSMUSG00000016918	2287.37	1.30916	0.724681	1.80653	0.0708359	0.40289	0.319948	Sulf1
ENSMUSG00000016921	2624.86	-0.114845	0.265965	-0.431807	0.665881	0.911891	0.724162	Srsf6
ENSMUSG00000016933	3383.44	0.264392	0.519571	0.508865	0.610847	0.890753	0.707375	Plcg1
ENSMUSG00000016940	1490.12	-0.0615739	0.399593	-0.154092	0.877538	0.973288	0.772919	Kctd2
ENSMUSG00000016946	5408.36	0.232016	0.25806	0.899076	0.368612	0.76607	0.60836	Kctd5
ENSMUSG00000016984	423.081	-0.00848407	0.480674	-0.0176504	0.985918	0.997788	0.792375	Etaa1
ENSMUSG00000016995	445.363	-0.185828	0.715931	-0.259561	0.795202	0.95176	0.755823	Matn4
ENSMUSG00000017009	10963.5	0.322632	0.24729	1.30467	0.192006	0.618414	0.491102	Sdc4
ENSMUSG00000017057	410.763	0.741746	1.32271	0.560778	0.574949	0.875691	0.695413	Il13ra1
ENSMUSG00000017119	6652.07	0.438253	0.193298	2.26724	0.0233758	0.24815	0.197064	Nbr1
ENSMUSG00000017132	1233.06	0.132518	0.518648	0.255506	0.798332	0.953154	0.756929	Cyth1
ENSMUSG00000017144	2297.58	-0.048146	0.212883	-0.226162	0.821076	0.959568	0.762023	Rnd3
ENSMUSG00000017176	1591.71	0.294768	0.282906	1.04193	0.297445	0.714562	0.567456	Nt5c3b
ENSMUSG00000017188	1756.11	-0.547432	0.342338	-1.5991	0.109799	0.495303	0.393336	Coa3
ENSMUSG00000017210	1921.92	0.829735	0.314725	2.63638	0.00837956	0.149756	0.118926	Med24
ENSMUSG00000017221	4503.3	0.0778853	0.230343	0.338128	0.735267	0.934744	0.742309	Psmd3
ENSMUSG00000017264	2565.18	0.083102	0.174532	0.476141	0.633974	0.901264	0.715722	Exosc10
ENSMUSG00000017286	2336.13	-0.0227239	0.329584	-0.0689471	0.945032	0.988245	0.784796	Glod4
ENSMUSG00000017288	1507.88	-0.0155351	0.346239	-0.0448681	0.964212	0.991897	0.787697	Vps53
ENSMUSG00000017291	2408.62	0.268198	0.276242	0.970881	0.331607	0.740762	0.588262	Taok1
ENSMUSG00000017299	1664.99	-0.387835	0.237755	-1.63124	0.102839	0.482379	0.383073	Dnttip1
ENSMUSG00000017307	489.678	-0.851158	0.464736	-1.83149	0.067028	0.394051	0.312928	Acot8
ENSMUSG00000017314	896.051	0.30515	0.360348	0.84682	0.397095	0.7881	0.625855	Mpp2
ENSMUSG00000017344	14054	0.168853	0.217093	0.777793	0.436691	0.806401	0.640388	Vtn
ENSMUSG00000017386	1223.9	0.0454123	0.347887	0.130538	0.896141	0.978198	0.776818	Traf4
ENSMUSG00000017390	148605	-0.0151575	0.223365	-0.0678598	0.945897	0.988388	0.78491	Aldoc
ENSMUSG00000017404	2254.89	-0.414569	0.321816	-1.28822	0.197671	0.624926	0.496274	Rpl19
ENSMUSG00000017405	1310.94	0.0794276	0.264723	0.300041	0.764146	0.943165	0.748997	Nek8
ENSMUSG00000017417	1073.3	-1.25998	0.566201	-2.22532	0.0260595	0.261016	0.207281	Plxdc1
ENSMUSG00000017418	305.242	1.43261	1.07842	1.32843	0.184036	0.611811	0.485859	Arl5b
ENSMUSG00000017421	4863	0.0961435	0.235783	0.407763	0.683448	0.919751	0.730404	Zfp207
ENSMUSG00000017428	4212.78	-0.339185	0.144044	-2.35473	0.0185362	0.222713	0.176863	Psmd11
ENSMUSG00000017453	1794.58	0.493646	0.40811	1.20959	0.226436	0.653674	0.519103	Pipox
ENSMUSG00000017466	12181.5	-0.167074	0.285496	-0.585206	0.558409	0.867724	0.689087	Timp2
ENSMUSG00000017478	1241.84	-0.135736	0.317896	-0.426981	0.669393	0.914976	0.726611	Zc3h18
ENSMUSG00000017485	3637.7	0.669145	0.394451	1.6964	0.089811	0.451145	0.358269	Top2b
ENSMUSG00000017491	421.088	-0.0499032	0.542749	-0.0919454	0.926741	0.983271	0.780846	Rarb
ENSMUSG00000017493	890.76	-0.427803	0.507084	-0.843652	0.398864	0.78866	0.626299	Igfbp4
ENSMUSG00000017548	1010.52	0.227273	0.377683	0.601755	0.547337	0.863616	0.685825	Suz12
ENSMUSG00000017561	1263.81	0.618545	0.269682	2.29361	0.0218131	0.238987	0.189787	Crlf3
ENSMUSG00000017615	3584.52	-0.103468	0.226793	-0.45622	0.648232	0.907851	0.720953	Tnfaip1
ENSMUSG00000017631	14452	0.100639	0.273394	0.36811	0.712791	0.927852	0.736836	Abr
ENSMUSG00000017639	5253.07	0.535732	0.230656	2.32265	0.0201981	0.230547	0.183085	Rab11fip4
ENSMUSG00000017664	1820.21	0.164607	0.46422	0.354589	0.722897	0.930466	0.738913	Slc35c2
ENSMUSG00000017667	1651.35	-0.318359	0.297974	-1.06842	0.285333	0.707083	0.561517	Zfp334
ENSMUSG00000017670	17201.6	0.00217785	0.209869	0.0103772	0.99172	0.997788	0.792375	Elmo2
ENSMUSG00000017677	7889.69	0.800647	0.15773	5.07606	3.85344935350751e-07	0.000213848	0.000169824	Wsb1
ENSMUSG00000017679	1383.57	-0.383765	0.321038	-1.19539	0.231937	0.660959	0.524888	Ttpal
ENSMUSG00000017686	2269.23	0.0991259	0.38994	0.254208	0.799335	0.953154	0.756929	Rhot1
ENSMUSG00000017692	403.61	-0.118989	1.03979	-0.114435	0.908893	0.98072	0.778821	Rhbdl3
ENSMUSG00000017707	14348.8	0.0870858	0.160743	0.54177	0.587977	0.882419	0.700757	Serinc3
ENSMUSG00000017713	228.961	0.918621	1.52297	0.603176	0.546391	0.863409	0.685661	Tha1
ENSMUSG00000017715	1271.61	0.155281	0.637426	0.243606	0.807536	0.955796	0.759028	Pgs1
ENSMUSG00000017718	125.924	-1.35167	0.712182	-1.89793	0.057705	0.369695	0.293587	Afmid
ENSMUSG00000017721	1200.52	0.175562	0.554027	0.316884	0.751332	0.940696	0.747036	Pigt
ENSMUSG00000017723	550.646	-0.53718	0.641865	-0.836905	0.402646	0.78929	0.6268	Wfdc2
ENSMUSG00000017724	437.855	0.68818	0.736973	0.933793	0.350411	0.752925	0.597921	Etv4
ENSMUSG00000017734	3350	-0.303179	0.371283	-0.816571	0.414174	0.796798	0.632762	Dbndd2
ENSMUSG00000017747	737.749	0.0825909	0.407361	0.202746	0.839333	0.963419	0.765081	Ghdc
ENSMUSG00000017754	48618.2	-0.547467	0.193312	-2.83204	0.00462522	0.107805	0.085611	Pltp
ENSMUSG00000017756	1202.74	-0.00831541	0.630306	-0.0131927	0.989474	0.997788	0.792375	Slc12a7
ENSMUSG00000017760	9046.88	0.159201	0.194273	0.81947	0.412518	0.796046	0.632165	Ctsa
ENSMUSG00000017764	1026.99	0.449374	0.401804	1.11839	0.263399	0.688951	0.547118	Zswim1
ENSMUSG00000017765	9751.12	0.334941	0.202822	1.6514	0.0986574	0.472372	0.375126	Slc12a4
ENSMUSG00000017774	1204.65	-0.298696	0.780613	-0.382643	0.701984	0.922991	0.732976	Myo1c
ENSMUSG00000017776	4078.18	0.0664863	0.180732	0.367872	0.712968	0.927852	0.736836	Crk
ENSMUSG00000017778	2330.44	-0.430686	0.292841	-1.47072	0.141368	0.55378	0.439775	Cox7c
ENSMUSG00000017781	5166.14	-0.151617	0.184182	-0.823192	0.410399	0.793583	0.630209	Pitpna
ENSMUSG00000017801	869.128	-0.239546	0.378418	-0.633021	0.52672	0.854752	0.678785	Mlx
ENSMUSG00000017802	977.298	0.2217	0.277263	0.799603	0.423941	0.801323	0.636356	Retreg3
ENSMUSG00000017831	4755.6	-0.0233962	0.246295	-0.0949925	0.924321	0.982856	0.780517	Rab5a
ENSMUSG00000017837	710.223	0.358541	0.867975	0.413078	0.679549	0.918428	0.729353	Nkiras2
ENSMUSG00000017843	2615.35	0.448732	0.285394	1.57232	0.115875	0.507483	0.403008	Ppp2r5c
ENSMUSG00000017858	1515.47	0.343002	0.455094	0.753695	0.451032	0.81431	0.64667	Ift52
ENSMUSG00000017861	368.032	-0.442121	0.694827	-0.636304	0.524579	0.85429	0.678419	Mybl2
ENSMUSG00000017929	367.937	-0.197045	0.563501	-0.349681	0.726578	0.931176	0.739477	B4galt5
ENSMUSG00000017943	639.71	-0.43245	0.471498	-0.917184	0.359046	0.758518	0.602363	Gdap1l1
ENSMUSG00000017978	735.203	-0.615581	0.411308	-1.49664	0.134487	0.542133	0.430525	Cadps2
ENSMUSG00000017999	875.982	0.130714	0.529415	0.246902	0.804984	0.955201	0.758556	Ddx27
ENSMUSG00000018001	1882.41	0.14544	0.447453	0.325041	0.74515	0.938302	0.745135	Cyth3
ENSMUSG00000018012	186.316	-0.498644	0.894261	-0.557604	0.577115	0.876997	0.696451	Rac3
ENSMUSG00000018040	2051.91	-0.0967594	0.267354	-0.361915	0.717416	0.928937	0.737698	Rrp7a
ENSMUSG00000018042	5809.65	-0.621143	0.232603	-2.6704	0.00757607	0.142176	0.112907	Cyb5r3
ENSMUSG00000018068	1055.7	0.706647	1.71242	0.41266	0.679856	0.918428	0.729353	Ints2
ENSMUSG00000018076	1090.77	0.307724	0.52303	0.588348	0.556299	0.867593	0.688983	Med13l
ENSMUSG00000018102	6902.87	-0.562573	0.201998	-2.78504	0.00535204	0.115291	0.0915566	H2bc4
ENSMUSG00000018143	878.864	-1.21017	0.557994	-2.16878	0.0300996	0.283963	0.225504	Mafk
ENSMUSG00000018160	1753.49	-0.154412	0.535441	-0.288382	0.773054	0.946429	0.751589	Med1
ENSMUSG00000018166	413.038	-1.64323	0.593289	-2.7697	0.00561086	0.118458	0.0940714	Erbb3
ENSMUSG00000018167	1603.2	-0.235262	0.380219	-0.618753	0.536079	0.859349	0.682436	Stard3
ENSMUSG00000018169	180.716	-1.10263	1.58993	-0.693506	0.487992	0.83643	0.664235	Mfng
ENSMUSG00000018171	3725.99	-0.152272	0.164886	-0.923499	0.355747	0.756824	0.601018	Vmp1
ENSMUSG00000018189	622.781	-0.481306	0.454213	-1.05965	0.289304	0.710662	0.564359	Uchl5
ENSMUSG00000018196	1118.78	0.479005	0.304608	1.57253	0.115827	0.507483	0.403008	Glrx2
ENSMUSG00000018199	1892.11	0.800699	0.358506	2.23344	0.0255203	0.257278	0.204312	Ro60
ENSMUSG00000018209	1110.58	0.120967	0.437273	0.276639	0.782057	0.948825	0.753492	Stk4
ENSMUSG00000018217	3457	0.00680518	0.23596	0.0288404	0.976992	0.995529	0.790581	Pmp22
ENSMUSG00000018238	121.727	0.250303	1.64909	0.151783	0.879358	0.973682	0.773231	Gdf9
ENSMUSG00000018239	334.076	-0.95931	0.4793	-2.00148	0.0453404	0.33614	0.266939	Zcchc10
ENSMUSG00000018286	5320.68	-0.711727	0.239251	-2.97481	0.00293174	0.082489	0.0655071	Psmb6
ENSMUSG00000018287	2053.17	-0.304081	0.234701	-1.29561	0.19511	0.622412	0.494277	Spag7
ENSMUSG00000018293	5089.12	-0.740693	0.199406	-3.71449	0.000203614	0.0176531	0.0140189	Pfn1
ENSMUSG00000018322	2198.65	-0.189605	0.207006	-0.915937	0.3597	0.759135	0.602853	Tomm34
ENSMUSG00000018326	5281.34	-0.214373	0.227196	-0.94356	0.345395	0.750567	0.596049	Ywhab
ENSMUSG00000018339	1234.45	-0.55219	0.491185	-1.1242	0.260929	0.687418	0.5459	Gpx3
ENSMUSG00000018340	6534.91	-0.0634541	0.167384	-0.379093	0.704619	0.9239	0.733698	Anxa6
ENSMUSG00000018347	444.954	0.0835069	0.397534	0.210062	0.833619	0.96131	0.763407	Zkscan6
ENSMUSG00000018362	1399.84	-0.698381	0.228881	-3.05129	0.00227861	0.0704374	0.0559365	Kpna2
ENSMUSG00000018363	1042.66	0.0315197	0.449698	0.0700909	0.944121	0.988192	0.784754	Smurf2
ENSMUSG00000018372	588.951	0.472792	0.948742	0.498336	0.618247	0.893661	0.709684	Cep95
ENSMUSG00000018377	2917.52	0.288749	0.197741	1.46024	0.144224	0.558028	0.443148	Vezf1
ENSMUSG00000018378	2566.64	0.00227098	0.26874	0.00845046	0.993258	0.997791	0.792377	Cuedc1
ENSMUSG00000018379	6307.8	0.188165	0.236133	0.796863	0.425531	0.801478	0.636479	Srsf1
ENSMUSG00000018395	3190.62	-0.457098	0.203677	-2.24423	0.0248177	0.25462	0.202202	Kif3a
ENSMUSG00000018398	1879.39	-0.167326	0.233658	-0.716114	0.473921	0.827145	0.656862	Septin8
ENSMUSG00000018401	1212.37	1.67777	1.09862	1.52716	0.126722	0.528498	0.419697	Mtmr4
ENSMUSG00000018405	418.424	0.932189	0.490325	1.90117	0.05728	0.369271	0.293249	Mrm1
ENSMUSG00000018411	1967.69	0.295649	0.360106	0.821007	0.411642	0.795041	0.631367	Mapt
ENSMUSG00000018412	2094.63	0.632363	0.552212	1.14515	0.252149	0.678715	0.538989	Kansl1
ENSMUSG00000018415	1592.42	0.510832	0.425993	1.19915	0.230468	0.659109	0.523419	Gid4
ENSMUSG00000018417	556.856	1.9977	0.613365	3.25696	0.00112614	0.0479622	0.0380883	Myo1b
ENSMUSG00000018425	1460.69	0.617759	0.24758	2.49519	0.012589	0.181126	0.143838	Dhx40
ENSMUSG00000018428	797.581	0.704011	0.470994	1.49474	0.134983	0.542447	0.430775	Akap1
ENSMUSG00000018433	1158.44	-0.148273	0.332821	-0.445505	0.655955	0.910276	0.722879	Nol11
ENSMUSG00000018442	2865.99	0.0412344	0.357826	0.115236	0.908258	0.980623	0.778744	Derl2
ENSMUSG00000018446	1997.76	-0.430534	0.373679	-1.15215	0.24926	0.677899	0.538341	C1qbp
ENSMUSG00000018449	682.733	0.0925964	0.440763	0.210082	0.833604	0.96131	0.763407	Rpain
ENSMUSG00000018451	12509.8	-0.503379	0.837259	-0.601222	0.547692	0.863825	0.68599	6330403K07Rik
ENSMUSG00000018459	3138.77	0.326251	0.315964	1.03256	0.30181	0.716092	0.568671	Slc13a3
ENSMUSG00000018474	518.81	-0.691247	0.529191	-1.30623	0.191473	0.618414	0.491102	Chd3
ENSMUSG00000018481	2685.81	0.426386	0.29186	1.46093	0.144035	0.558028	0.443148	Appbp2
ENSMUSG00000018500	3856	0.0290941	0.225646	0.128937	0.897408	0.978302	0.776901	Adora2b
ENSMUSG00000018501	5090.07	0.0145227	0.188564	0.0770176	0.93861	0.986919	0.783744	Ncor1
ENSMUSG00000018509	574.591	-0.53892	0.407517	-1.32245	0.186019	0.613988	0.487588	Cenpv
ENSMUSG00000018541	909.196	-0.275086	0.43394	-0.633927	0.526129	0.854752	0.678785	Cwc25
ENSMUSG00000018548	5238.9	0.2459	0.253543	0.969856	0.332118	0.741146	0.588567	Trim37
ENSMUSG00000018559	587.549	-0.230941	0.415519	-0.555791	0.578354	0.878194	0.697401	Ctdnep1
ENSMUSG00000018565	1799.03	-0.576958	0.238316	-2.42098	0.0154786	0.203368	0.161501	Elp5
ENSMUSG00000018566	698.597	1.18032	0.665273	1.77419	0.0760311	0.418153	0.332069	Slc2a4
ENSMUSG00000018567	5435.98	-0.316786	0.230143	-1.37647	0.168675	0.589704	0.468302	Gabarap
ENSMUSG00000018572	760.819	0.539863	0.470182	1.1482	0.250886	0.678305	0.538663	Phf23
ENSMUSG00000018574	8521.29	-0.0585592	0.193469	-0.30268	0.762134	0.943061	0.748914	Acadvl
ENSMUSG00000018581	1026.11	1.12985	0.549622	2.05568	0.0398137	0.320361	0.254409	Dnah11
ENSMUSG00000018583	6199.01	-0.390369	0.222421	-1.75509	0.0792442	0.425322	0.337761	G3bp1
ENSMUSG00000018585	1192.9	-1.01762	0.270322	-3.76447	0.0001669	0.0152156	0.0120832	Atox1
ENSMUSG00000018593	91938.8	-0.300482	0.196519	-1.52902	0.12626	0.527985	0.41929	Sparc
ENSMUSG00000018599	1165.4	0.46682	0.335151	1.39287	0.16366	0.584252	0.463973	Mief2
ENSMUSG00000018604	790.296	-0.628212	0.475506	-1.32114	0.186453	0.613994	0.487592	Tbx3
ENSMUSG00000018648	1403.7	0.275958	0.450034	0.613195	0.539748	0.861874	0.684442	Dusp14
ENSMUSG00000018651	669.579	0.495264	0.509814	0.971462	0.331318	0.7404	0.587975	Tada2a
ENSMUSG00000018659	1579.29	-0.325028	0.280373	-1.15927	0.246346	0.675089	0.536109	Pnpo
ENSMUSG00000018661	2142.35	-0.187553	0.312122	-0.600897	0.547909	0.863933	0.686076	Cog1
ENSMUSG00000018666	623.399	-0.133681	0.482022	-0.277334	0.781523	0.948825	0.753492	Cbx1
ENSMUSG00000018669	3639.17	-0.513212	0.242484	-2.11648	0.0343042	0.298125	0.23675	Cdk5rap3
ENSMUSG00000018672	996.756	-0.293445	0.393375	-0.745966	0.455688	0.817013	0.648816	Copz2
ENSMUSG00000018677	5281.64	-0.36669	0.252007	-1.45508	0.145648	0.559802	0.444557	Slc25a39
ENSMUSG00000018678	837.142	-0.579503	0.454468	-1.27512	0.202266	0.629652	0.500027	Sp2
ENSMUSG00000018697	1029.37	-0.735382	0.378161	-1.94463	0.0518196	0.35503	0.28194	Aatf
ENSMUSG00000018707	3825.67	0.241379	0.454465	0.531127	0.595331	0.88382	0.701869	Dync1h1
ENSMUSG00000018733	662.775	-0.439838	0.412649	-1.06589	0.286473	0.708222	0.562422	Pex12
ENSMUSG00000018736	1788.41	-0.00758859	0.301835	-0.0251415	0.979942	0.996628	0.791454	Ndel1
ENSMUSG00000018740	977.08	-0.48521	0.290495	-1.67028	0.0948631	0.464106	0.368561	Slc25a35
ENSMUSG00000018750	999.031	0.349457	0.416973	0.838082	0.401985	0.78929	0.6268	Zbtb4
ENSMUSG00000018752	250.575	-0.865319	1.08472	-0.797733	0.425026	0.801323	0.636356	Tnfsfm13
ENSMUSG00000018761	2484.32	-0.258104	0.314752	-0.820022	0.412203	0.795861	0.632019	Mpdu1
ENSMUSG00000018765	1658.35	-0.289167	0.234602	-1.23258	0.217732	0.646484	0.513393	Fxr2
ENSMUSG00000018770	5854.67	-0.177855	0.217806	-0.816573	0.414172	0.796798	0.632762	Atp5g3
ENSMUSG00000018776	184.062	-0.621421	0.749538	-0.829072	0.407064	0.791905	0.628877	Slc35g3
ENSMUSG00000018796	624.452	0.712419	0.820184	0.868609	0.385061	0.778722	0.618408	Acsl1
ENSMUSG00000018800	970.05	1.60304	0.688348	2.32882	0.0198687	0.229812	0.182501	Abca5
ENSMUSG00000018809	937.073	0.136573	0.502852	0.271596	0.785932	0.94999	0.754417	Smyd4
ENSMUSG00000018819	233.338	-1.28811	0.844588	-1.52513	0.127226	0.529721	0.420668	Lsp1
ENSMUSG00000018820	2448.8	0.250328	0.314596	0.795713	0.426199	0.801478	0.636479	Zfyve27
ENSMUSG00000018821	1745.86	-1.15175	0.239811	-4.80273	1.56513665570914e-06	0.000536066	0.000425707	Avpi1
ENSMUSG00000018822	10063	-0.469573	0.206445	-2.27456	0.0229322	0.245752	0.195159	Sfrp5
ENSMUSG00000018830	750.444	-1.17424	2.31711	-0.506767	NA	NA	NA	Myh11
ENSMUSG00000018841	737.7	0.121283	0.413416	0.293367	0.769241	0.945249	0.750652	Rad51d
ENSMUSG00000018846	1056.25	1.2741	0.468726	2.71823	0.00656321	0.130525	0.103654	Pank3
ENSMUSG00000018848	1336.39	-0.478906	0.270316	-1.77165	0.0764529	0.418761	0.332552	Rars
ENSMUSG00000018849	9867.21	0.283245	0.24997	1.13312	0.257165	0.68393	0.54313	Wwc1
ENSMUSG00000018858	1550.89	-0.617867	0.249809	-2.47336	0.0133849	0.188391	0.149607	Mrpl58
ENSMUSG00000018861	996.752	-0.020006	0.470079	-0.0425588	0.966053	0.99254	0.788208	Fdxr
ENSMUSG00000018882	1609.62	-0.672521	0.315333	-2.13273	0.0329468	0.291986	0.231876	Mrpl45
ENSMUSG00000018893	409.592	-0.766762	0.763042	-1.00488	0.314957	0.725827	0.576402	Mb
ENSMUSG00000018899	1040.39	-0.223509	0.397245	-0.562648	0.573675	0.875456	0.695227	Irf1
ENSMUSG00000018900	1260.95	0.711545	0.445967	1.59551	0.110598	0.496308	0.394134	Slc22a5
ENSMUSG00000018906	1245.11	-0.7913	0.25117	-3.15046	0.00163014	0.0582752	0.0462782	P4ha2
ENSMUSG00000018909	3838.96	0.502661	0.185847	2.7047	0.00683668	0.133279	0.105841	Arrb1
ENSMUSG00000018920	202.903	-1.64157	0.715943	-2.29288	0.0218547	0.23915	0.189916	Cxcl16
ENSMUSG00000018921	274.121	0.751169	1.25648	0.597836	0.549949	0.865539	0.687351	Pelp1
ENSMUSG00000018923	242.89	-1.236	0.639409	-1.93303	0.053232	0.358367	0.284591	Med11
ENSMUSG00000018931	801.122	0.617927	0.449488	1.37473	0.169214	0.590778	0.469155	Natd1
ENSMUSG00000018932	862.306	-0.189486	0.339722	-0.557768	0.577003	0.876997	0.696451	Map2k3
ENSMUSG00000018965	4001.3	-0.633862	0.180579	-3.51017	0.000447823	0.0273732	0.0217379	Ywhah
ENSMUSG00000018974	1676.61	0.625094	0.445424	1.40337	0.160508	0.58078	0.461215	Sart3
ENSMUSG00000018995	1034.49	-0.512088	0.407296	-1.25729	0.20865	0.636688	0.505614	Nars2
ENSMUSG00000018999	3377.09	0.0329755	0.242508	0.135977	0.89184	0.977016	0.77588	Slc35b4
ENSMUSG00000019027	1194.78	-0.00716754	0.572285	-0.0125244	0.990007	0.997788	0.792375	Dnah1
ENSMUSG00000019039	6297.52	-0.401482	0.21258	-1.88861	0.0589437	0.37359	0.29668	Dalrd3
ENSMUSG00000019054	2931.71	-0.568101	0.297649	-1.90863	0.0563099	0.368304	0.292482	Fis1
ENSMUSG00000019055	6657.04	-0.210923	0.167153	-1.26186	0.206999	0.63567	0.504805	Plod1
ENSMUSG00000019066	538.591	-0.715362	0.436412	-1.63919	0.101173	0.47852	0.380008	Rab3d
ENSMUSG00000019080	332.368	0.0199969	0.710328	0.0281517	0.977541	0.995529	0.790581	Mfsd3
ENSMUSG00000019082	1083.37	-0.190507	0.36167	-0.526744	0.598372	0.885019	0.702821	Slc25a22
ENSMUSG00000019087	11306.3	-0.108954	0.116533	-0.934964	0.349807	0.752925	0.597921	Atp6ap1
ENSMUSG00000019088	281.673	-0.937857	0.71194	-1.31733	0.187729	0.616028	0.489207	Dnase1l1
ENSMUSG00000019124	5773.26	-0.22343	0.328971	-0.679177	0.497026	0.839191	0.666428	Scrn1
ENSMUSG00000019132	1175.39	-0.714617	0.379867	-1.88123	0.0599408	0.377236	0.299575	BC005537
ENSMUSG00000019139	870.201	-0.366425	0.383092	-0.956494	0.338823	0.746154	0.592545	Isyna1
ENSMUSG00000019143	1893.45	-0.415957	0.253202	-1.64279	0.100426	0.476923	0.37874	Hars2
ENSMUSG00000019158	770.579	-0.570739	0.417508	-1.36701	0.171621	0.593493	0.471311	Tmem160
ENSMUSG00000019173	543.31	-0.464755	0.539996	-0.860664	0.389423	0.783249	0.622003	Rab5c
ENSMUSG00000019178	560.505	-0.664377	0.67605	-0.982733	0.325739	0.735761	0.584291	Styxl1
ENSMUSG00000019179	10976.2	-0.396761	0.177013	-2.24142	0.0249986	0.25578	0.203123	Mdh2
ENSMUSG00000019188	6304.52	-0.102775	0.214441	-0.479269	0.631747	0.89977	0.714536	H13
ENSMUSG00000019189	3123.88	0.669148	0.297788	2.24706	0.024636	0.253853	0.201593	Rnf145
ENSMUSG00000019194	211.111	1.46859	0.727972	2.01737	0.0436565	0.331532	0.26328	Scn1b
ENSMUSG00000019210	5052.64	-0.39773	0.174409	-2.28045	0.022581	0.244316	0.194019	Atp6v1e1
ENSMUSG00000019214	163.354	-1.264	0.838005	-1.50835	0.131465	0.537758	0.42705	Chtf18
ENSMUSG00000019232	17468.2	-0.223536	0.154564	-1.44623	0.148112	0.562655	0.446822	Etnppl
ENSMUSG00000019254	2199.91	0.310594	0.214511	1.44791	0.147641	0.562363	0.44659	Ppp1r12c
ENSMUSG00000019261	2564.46	-0.0651908	0.255818	-0.254833	0.798852	0.953154	0.756929	Map1s
ENSMUSG00000019295	6936.99	-0.158545	0.206009	-0.769603	0.441536	0.808811	0.642302	Tmem129
ENSMUSG00000019297	1141.4	0.000909334	0.250985	0.00362305	0.997109	0.998793	0.793173	Nop9
ENSMUSG00000019302	6639.51	0.579118	0.221309	2.61678	0.00887636	0.152925	0.121443	Atp6v0a1
ENSMUSG00000019303	550.816	-0.461649	0.622899	-0.741129	0.458615	0.818078	0.649662	Psmc3ip
ENSMUSG00000019320	430.802	0.0421704	0.724431	0.0582118	0.95358	0.989583	0.785859	Noxo1
ENSMUSG00000019338	1408.34	0.502936	0.28524	1.76321	0.0778656	0.421089	0.3344	Zfp687
ENSMUSG00000019359	4262.88	-0.113689	0.211478	-0.53759	0.59086	0.882832	0.701085	Gdpd2
ENSMUSG00000019362	1814.38	-0.763067	0.363029	-2.10194	0.0355584	0.302247	0.240024	D8Ertd738e
ENSMUSG00000019368	238.119	1.50915	1.86956	0.807221	0.419539	0.799626	0.635008	Sec14l4
ENSMUSG00000019370	6443.51	-0.285032	0.305626	-0.932616	0.351018	0.752948	0.59794	Calm3
ENSMUSG00000019373	2140.46	0.181822	0.277977	0.654092	0.513053	0.847741	0.673218	Cops3
ENSMUSG00000019428	6717.18	-0.138741	0.181519	-0.764332	0.444669	0.810909	0.643969	Fkbp8
ENSMUSG00000019432	5257.85	-0.290881	0.200092	-1.45373	0.14602	0.560521	0.445127	Ddx39b
ENSMUSG00000019433	2352.96	-0.583933	0.226063	-2.58306	0.00979288	0.159617	0.126757	Gipc1
ENSMUSG00000019437	12212.8	-0.114847	0.220448	-0.52097	0.602388	0.886414	0.703929	Tlcd1
ENSMUSG00000019461	1186.9	-0.659717	0.263388	-2.50474	0.0122543	0.179317	0.142401	Plscr3
ENSMUSG00000019467	888.429	0.340211	0.502925	0.676465	0.498745	0.840547	0.667505	Arhgef25
ENSMUSG00000019470	3650.68	-0.344339	0.269869	-1.27595	0.201973	0.629652	0.500027	Xab2
ENSMUSG00000019471	3623.24	-0.362896	0.290181	-1.25059	0.211085	0.637987	0.506646	Cdc37
ENSMUSG00000019478	1531.24	-0.32043	0.294592	-1.08771	0.276724	0.701074	0.556745	Rab4a
ENSMUSG00000019487	1123.95	-0.597646	0.427911	-1.39666	0.162516	0.582577	0.462643	Trip10
ENSMUSG00000019494	3587.21	-0.433952	0.249402	-1.73997	0.0818644	0.430527	0.341895	Cops6
ENSMUSG00000019505	90045.5	-0.592638	0.148147	-4.00033	6.32535405818623e-05	0.00784209	0.00622765	Ubb
ENSMUSG00000019518	559.779	0.0660696	0.599173	0.110268	0.912197	0.981321	0.779298	Ap4m1
ENSMUSG00000019528	1259.22	-0.14931	0.393204	-0.379727	0.704148	0.923693	0.733534	Gyg
ENSMUSG00000019539	915.119	0.0876781	0.317138	0.276467	0.78219	0.948825	0.753492	Rcn3
ENSMUSG00000019558	414.269	0.426321	0.506716	0.841341	0.400157	0.789253	0.626771	Slc6a8
ENSMUSG00000019577	1560.91	0.656829	0.235724	2.78643	0.00532921	0.115197	0.0914812	Pdk4
ENSMUSG00000019578	2250.94	0.0100156	0.272703	0.0367269	0.970703	0.9936	0.789049	Ubxn6
ENSMUSG00000019579	2427.45	-0.0986733	0.296673	-0.3326	0.739436	0.93642	0.743641	Mydgf
ENSMUSG00000019590	3678.78	0.187021	0.348386	0.536823	0.59139	0.882832	0.701085	Cyb561
ENSMUSG00000019647	866.091	0.488935	0.486925	1.00413	0.315318	0.726372	0.576835	Sema6a
ENSMUSG00000019659	1278.76	-0.446706	0.410325	-1.08866	0.276302	0.700768	0.556502	Ccdc12
ENSMUSG00000019689	1266.08	-0.675313	0.40179	-1.68076	0.0928095	0.458889	0.364418	Fmc1
ENSMUSG00000019699	396.173	0.707539	0.78226	0.904481	0.36574	0.763499	0.606319	Akt3
ENSMUSG00000019710	1692.81	-0.449836	0.306867	-1.4659	0.142676	0.556473	0.441913	Mrpl24
ENSMUSG00000019715	2081.33	-0.3259	0.223143	-1.4605	0.144154	0.558028	0.443148	Gle1
ENSMUSG00000019718	236.663	0.730111	0.95874	0.761532	0.446339	0.812064	0.644886	L3hypdh
ENSMUSG00000019726	820.586	0.438956	0.837336	0.524229	0.600119	0.885739	0.703393	Lyst
ENSMUSG00000019731	1491.13	0.499427	0.285265	1.75075	0.0799892	0.425646	0.338019	Slc35e1
ENSMUSG00000019732	406.457	0.757661	1.68267	0.450272	NA	NA	NA	Calr3
ENSMUSG00000019737	84.4736	-0.034235	1.47867	-0.0231526	NA	NA	NA	Syne4
ENSMUSG00000019738	797.445	-1.07268	0.387133	-2.77084	0.0055912	0.118309	0.0939525	Polr2i
ENSMUSG00000019761	273.815	-0.614311	0.599659	-1.02443	0.30563	0.71902	0.570996	Krt10
ENSMUSG00000019763	1137.36	0.325043	0.439102	0.740245	0.459151	0.818078	0.649662	Rmnd1
ENSMUSG00000019767	1404.91	0.352259	0.552315	0.637786	0.523613	0.853333	0.677659	Ccdc170
ENSMUSG00000019774	171.934	1.1512	0.716366	1.607	0.108055	0.491713	0.390485	Mtrf1l
ENSMUSG00000019777	2050.63	-0.324942	0.202612	-1.60377	0.108765	0.493786	0.392131	Hdac2
ENSMUSG00000019782	1032.71	-0.171582	0.279626	-0.61361	0.539473	0.861589	0.684215	Rwdd1
ENSMUSG00000019789	697.047	0.275287	0.593558	0.463791	0.642797	0.905214	0.718859	Hey2
ENSMUSG00000019790	585.45	0.929657	0.885528	1.04983	0.293795	0.712863	0.566107	Stxbp5
ENSMUSG00000019791	387.737	0.0467807	0.488162	0.0958302	0.923655	0.982856	0.780517	Hint3
ENSMUSG00000019792	447.398	0.0944244	0.425327	0.222004	0.824311	0.959866	0.762259	Trmt11
ENSMUSG00000019794	1116.3	-0.838583	0.336029	-2.49557	0.0125756	0.181126	0.143838	Katna1
ENSMUSG00000019795	3685.77	0.295329	0.158628	1.86177	0.062636	0.384772	0.30556	Pcmt1
ENSMUSG00000019796	1159.36	0.35731	0.398299	0.897092	0.36967	0.767224	0.609277	Lrp11
ENSMUSG00000019797	650.636	-0.48723	0.524085	-0.929678	0.352538	0.754282	0.598999	Mtres1
ENSMUSG00000019802	2190.25	-0.0642451	0.446591	-0.143856	0.885614	0.975395	0.774592	Sec63
ENSMUSG00000019803	1645.15	0.17262	0.405139	0.426077	0.670052	0.914976	0.726611	Nr2e1
ENSMUSG00000019804	6195.97	-0.371884	0.204726	-1.8165	0.0692937	0.39937	0.317152	Snx3
ENSMUSG00000019806	3861.91	-0.175685	0.239987	-0.732062	0.464131	0.822033	0.652803	Aig1
ENSMUSG00000019809	1643.96	-0.671592	0.347648	-1.93181	0.0533825	0.358367	0.284591	Pex3
ENSMUSG00000019810	3460.73	0.38943	0.302649	1.28674	0.198186	0.625564	0.49678	Fuca2
ENSMUSG00000019813	395.234	-0.94778	0.436697	-2.17034	0.0299814	0.283963	0.225504	Cep57l1
ENSMUSG00000019814	598.276	-0.139537	0.404407	-0.345041	0.730064	0.932412	0.740458	Ltv1
ENSMUSG00000019817	753.434	0.119184	0.636521	0.187242	0.851471	0.967013	0.767935	Plagl1
ENSMUSG00000019818	9375.9	0.128386	0.200583	0.640063	0.522131	0.852101	0.67668	Cd164
ENSMUSG00000019820	4321	-0.181416	0.377106	-0.481073	0.630465	0.899629	0.714424	Utrn
ENSMUSG00000019822	6342.26	0.0515453	0.207927	0.247901	0.804211	0.955088	0.758466	Smpd2
ENSMUSG00000019823	3563.64	0.176705	0.306611	0.576316	0.564402	0.871082	0.691754	Mical1
ENSMUSG00000019826	1137.31	-0.674148	0.331716	-2.0323	0.0421228	0.328771	0.261087	Zbtb24
ENSMUSG00000019831	1213.18	-0.329157	0.355945	-0.924741	0.355101	0.756243	0.600557	Wasf1
ENSMUSG00000019832	248.621	-1.50902	0.73917	-2.0415	0.0412012	0.326031	0.258911	Rab32
ENSMUSG00000019837	1235.52	-0.260967	0.372448	-0.70068	0.483503	0.83346	0.661877	Gtf3c6
ENSMUSG00000019841	2274.28	0.525564	0.264747	1.98515	0.0471274	0.341132	0.270904	Rev3l
ENSMUSG00000019842	804.919	-0.753009	0.371841	-2.02508	0.0428591	0.329662	0.261795	Traf3ip2
ENSMUSG00000019843	5941.36	-0.265821	0.221655	-1.19925	0.230429	0.659109	0.523419	Fyn
ENSMUSG00000019845	239.215	0.0446258	0.640158	0.0697106	0.944424	0.988192	0.784754	Tube1
ENSMUSG00000019846	462.117	1.24737	1.27004	0.982148	0.326027	0.735841	0.584355	Lama4
ENSMUSG00000019849	1348.31	-0.119167	0.254028	-0.469108	0.638992	0.903629	0.7176	Prep
ENSMUSG00000019851	369.433	2.42757	0.810704	2.99439	0.00274991	0.0797202	0.0633083	Perp
ENSMUSG00000019853	269.361	-0.277845	0.712746	-0.389823	0.696667	0.922052	0.732231	Hebp2
ENSMUSG00000019854	2216.95	0.122101	0.188781	0.646789	0.517768	0.850109	0.675098	Reps1
ENSMUSG00000019856	3164.85	-0.0725444	0.27845	-0.26053	0.794455	0.951235	0.755406	Fam184a
ENSMUSG00000019857	1116.94	-0.0113793	0.313352	-0.0363147	0.971031	0.9936	0.789049	Asf1a
ENSMUSG00000019861	1033.4	0.200066	0.549801	0.363888	0.715942	0.92851	0.737359	Gopc
ENSMUSG00000019863	694.89	-0.719844	0.621513	-1.15821	0.246777	0.675103	0.536121	Qrsl1
ENSMUSG00000019864	831.867	0.214297	1.22234	0.175317	0.860831	0.968726	0.769296	Rtn4ip1
ENSMUSG00000019868	3251.64	-0.767798	0.265945	-2.88706	0.00388866	0.0985018	0.0782234	Vta1
ENSMUSG00000019872	6764.03	0.254842	0.168905	1.50879	0.131353	0.537526	0.426866	Smpdl3a
ENSMUSG00000019873	4193.29	0.465751	0.272399	1.70981	0.0873016	0.442931	0.351745	Reep3
ENSMUSG00000019874	5887.05	-0.0136283	0.28065	-0.0485596	0.96127	0.991138	0.787094	Fabp7
ENSMUSG00000019876	108.733	-1.74009	1.15667	-1.5044	0.132478	0.540012	0.428841	Pkib
ENSMUSG00000019877	18712.7	0.209921	0.201468	1.04196	0.297432	0.714562	0.567456	Serinc1
ENSMUSG00000019878	255.241	0.900438	0.869073	1.03609	0.30016	0.715545	0.568237	Hsf2
ENSMUSG00000019880	224.107	0.879427	1.06513	0.82565	0.409003	0.792838	0.629617	Rspo3
ENSMUSG00000019883	2754.62	0.488626	0.23218	2.10451	0.0353338	0.301449	0.23939	Echdc1
ENSMUSG00000019888	1041.94	0.0655436	0.396797	0.165182	0.868801	0.971203	0.771263	Mgat4c
ENSMUSG00000019889	2497.83	-0.300876	0.393476	-0.764661	0.444473	0.810879	0.643944	Ptprk
ENSMUSG00000019891	653.627	-0.545036	0.577776	-0.943335	0.34551	0.750567	0.596049	Dcbld1
ENSMUSG00000019892	1131.38	-0.140174	0.550579	-0.254595	0.799036	0.953154	0.756929	Lrriq1
ENSMUSG00000019897	1448.03	0.41008	0.393093	1.04321	0.29685	0.714562	0.567456	Ccdc59
ENSMUSG00000019899	3041.65	0.378771	0.195233	1.94009	0.0523686	0.356694	0.283262	Lama2
ENSMUSG00000019907	1922.41	-0.370382	0.274183	-1.35086	0.17674	0.601733	0.477855	Ppp1r12a
ENSMUSG00000019916	6084.75	0.34783	0.315276	1.10325	0.269917	0.693698	0.550887	P4ha1
ENSMUSG00000019917	476.937	-0.126631	0.604752	-0.209393	0.834142	0.961437	0.763507	Septin10
ENSMUSG00000019920	2131.2	0.209043	0.187293	1.11613	0.264367	0.689401	0.547475	Lims1
ENSMUSG00000019923	6387.72	-0.268186	0.199978	-1.34107	0.179896	0.605196	0.480605	Zwint
ENSMUSG00000019927	766.256	-0.101743	0.442075	-0.230149	0.817976	0.958252	0.760978	Ube2d1
ENSMUSG00000019929	2219.85	-0.744591	0.614981	-1.21075	0.22599	0.653674	0.519103	Dcn
ENSMUSG00000019933	70.2407	-1.13352	0.954645	-1.18738	0.235079	0.66463	0.527804	Mrln
ENSMUSG00000019942	68.5772	-1.72998	1.80889	-0.956377	0.338882	0.746154	0.592545	Cdk1
ENSMUSG00000019943	3254.66	0.355525	0.370152	0.960486	0.336811	0.74496	0.591596	Atp2b1
ENSMUSG00000019944	255.338	0.31504	0.980681	0.321246	0.748024	0.939437	0.746036	Rhobtb1
ENSMUSG00000019945	1096.1	-0.0729269	0.400423	-0.182125	0.855485	0.968557	0.769162	Cabcoco1
ENSMUSG00000019947	455.384	0.387851	0.607177	0.638777	0.522968	0.852759	0.677203	Arid5b
ENSMUSG00000019948	646.2	-0.28592	0.629749	-0.454023	0.649812	0.908241	0.721263	Actr6
ENSMUSG00000019951	1864.21	0.507862	0.487394	1.04199	0.297414	0.714562	0.567456	Uhrf1bp1l
ENSMUSG00000019952	585.721	0.0284073	0.652843	0.0435133	0.965292	0.992278	0.788	Poc1b
ENSMUSG00000019960	2026.63	-0.205454	0.202523	-1.01447	0.310357	0.722224	0.573541	Dusp6
ENSMUSG00000019961	2684.33	0.335369	0.259126	1.29423	0.195585	0.622602	0.494428	Tmpo
ENSMUSG00000019966	809.479	-0.901195	0.635583	-1.4179	0.156219	0.57708	0.458278	Kitl
ENSMUSG00000019969	4353.6	0.492614	0.235873	2.08847	0.0367553	0.307814	0.244445	Psen1
ENSMUSG00000019970	1745.07	-0.213317	0.508103	-0.419831	0.674609	0.91722	0.728393	Sgk1
ENSMUSG00000019971	1273.47	-0.234102	0.308459	-0.758939	0.447889	0.812658	0.645357	Cep290
ENSMUSG00000019975	2018.85	0.136492	0.322447	0.4233	0.672077	0.915831	0.72729	Ikbip
ENSMUSG00000019977	2269.43	0.301281	0.33212	0.907145	0.36433	0.762926	0.605864	Hbs1l
ENSMUSG00000019978	3121.74	0.353496	0.17679	1.99953	0.0455514	0.336837	0.267493	Epb41l2
ENSMUSG00000019982	1847.84	-0.444577	0.452534	-0.982418	0.325894	0.735761	0.584291	Myb
ENSMUSG00000019984	1235.64	0.133141	0.271901	0.489667	0.62437	0.896594	0.712014	Med23
ENSMUSG00000019986	2906.07	-0.53759	0.350237	-1.53493	0.1248	0.5251	0.416998	Ahi1
ENSMUSG00000019988	554.138	0.419297	0.499912	0.83874	0.401615	0.78929	0.6268	Nedd1
ENSMUSG00000019990	374.417	-0.181686	0.684451	-0.265448	0.790664	0.950665	0.754953	Pde7b
ENSMUSG00000019996	1044.06	0.230358	0.747885	0.308012	0.758073	0.942225	0.74825	Map7
ENSMUSG00000019997	429.03	-0.00550941	0.632983	-0.00870388	0.993055	0.997788	0.792375	Ccn2
ENSMUSG00000019998	3170.86	-0.263574	0.178147	-1.47953	0.138999	0.551172	0.437703	Stx7
ENSMUSG00000020003	1430.51	-0.048978	0.368006	-0.13309	0.894122	0.977772	0.77648	Pex7
ENSMUSG00000020009	3435.18	-0.313174	0.189484	-1.65278	0.0983762	0.471851	0.374712	Ifngr1
ENSMUSG00000020014	4780.3	0.64603	0.410349	1.57434	0.115408	0.50677	0.402442	Cfap54
ENSMUSG00000020015	3368.02	-0.285409	0.217608	-1.31158	0.189663	0.617303	0.49022	Cdk17
ENSMUSG00000020018	397.898	-0.845331	0.459564	-1.83942	0.0658534	0.391235	0.310692	Snrpf
ENSMUSG00000020019	683.704	0.393933	1.0933	0.360317	0.71861	0.929227	0.737928	Ntn4
ENSMUSG00000020021	1557.67	0.822969	0.482769	1.70468	0.0882534	0.446013	0.354193	Fgd6
ENSMUSG00000020022	3367.69	-0.644867	0.270219	-2.38646	0.0170113	0.212571	0.168809	Ndufa12
ENSMUSG00000020023	4646.84	-0.11779	0.21607	-0.54515	0.585651	0.881769	0.700241	Tmcc3
ENSMUSG00000020024	1499.12	0.0234611	0.295501	0.0793942	0.936719	0.986671	0.783546	Cep83
ENSMUSG00000020027	319.332	-0.719867	0.593734	-1.21244	0.225344	0.653598	0.519042	Socs2
ENSMUSG00000020029	11658.1	0.279548	0.345754	0.808516	0.418793	0.798661	0.634242	Nudt4
ENSMUSG00000020034	5437.43	-0.152737	0.155692	-0.981018	0.326584	0.736138	0.58459	Tcp11l2
ENSMUSG00000020037	5662.84	0.208933	0.159195	1.31244	0.189373	0.617235	0.490166	Rfx4
ENSMUSG00000020038	2041.23	-0.091945	0.203954	-0.450813	0.652124	0.908578	0.721531	Cry1
ENSMUSG00000020042	870.597	-0.0954312	0.414469	-0.230249	0.817898	0.958252	0.760978	Btbd11
ENSMUSG00000020044	43851.3	0.127855	0.125207	1.02115	0.307183	0.720113	0.571864	Timp3
ENSMUSG00000020048	16208	0.253577	0.154789	1.63821	0.101378	0.479113	0.380479	Hsp90b1
ENSMUSG00000020052	380.57	-0.896818	0.626484	-1.43151	0.152284	0.570599	0.45313	Ascl1
ENSMUSG00000020056	983.892	-0.416151	0.370553	-1.12306	0.261414	0.687707	0.546129	Washc3
ENSMUSG00000020063	580.137	0.213002	0.558498	0.381383	0.702919	0.923125	0.733083	Sirt1
ENSMUSG00000020064	983.389	0.231064	0.30627	0.754446	0.450582	0.814247	0.646619	Herc4
ENSMUSG00000020069	1643.42	-0.229684	0.290575	-0.790448	0.429266	0.80232	0.637147	Hnrnph3
ENSMUSG00000020070	1202.17	0.317832	0.547864	0.580129	0.561828	0.869333	0.690365	Rufy2
ENSMUSG00000020074	1914.25	0.363594	0.318583	1.14128	0.253752	0.679577	0.539673	Ccar1
ENSMUSG00000020075	556.468	0.534262	0.453049	1.17926	0.238295	0.667357	0.529969	Ddx21
ENSMUSG00000020076	2243.37	0.306773	0.19036	1.61154	0.107062	0.489553	0.38877	Ddx50
ENSMUSG00000020077	351.493	-0.968077	0.934557	-1.03587	0.300264	0.715545	0.568237	Srgn
ENSMUSG00000020078	1855.36	0.238561	0.53057	0.449631	0.652976	0.908755	0.721671	Vps26a
ENSMUSG00000020079	921.199	-0.123628	0.343303	-0.360112	0.718763	0.929273	0.737965	Supv3l1
ENSMUSG00000020080	914.146	-0.133119	0.655021	-0.203228	0.838957	0.963206	0.764913	Hkdc1
ENSMUSG00000020083	499.57	-0.760081	0.477418	-1.59207	0.11137	0.497683	0.395226	Fam241b
ENSMUSG00000020085	885.285	0.346412	0.592822	0.584345	0.558988	0.867831	0.689172	Aifm2
ENSMUSG00000020086	886.081	-0.211448	0.581805	-0.363434	0.716281	0.928742	0.737543	Macroh2a2
ENSMUSG00000020087	1497.42	0.00923377	0.503946	0.0183229	0.985381	0.997788	0.792375	Tysnd1
ENSMUSG00000020088	3968.11	0.280711	0.383762	0.731471	0.464492	0.822423	0.653112	Sar1a
ENSMUSG00000020089	1645.41	-0.0792291	0.302254	-0.262128	0.793223	0.951149	0.755338	Ppa1
ENSMUSG00000020091	693.168	-0.0610177	0.455041	-0.134093	0.893329	0.977569	0.776318	Eif4ebp2
ENSMUSG00000020092	1421.11	0.267188	0.428958	0.622876	0.533366	0.857713	0.681137	Pald1
ENSMUSG00000020096	154.965	0.593814	1.23671	0.480155	0.631117	0.899629	0.714424	Tbata
ENSMUSG00000020097	4206.61	0.546901	0.25984	2.10476	0.035312	0.301449	0.23939	Sgpl1
ENSMUSG00000020098	190.683	-0.595557	0.957099	-0.622252	0.533776	0.857758	0.681172	Pcbd1
ENSMUSG00000020100	2925	0.509472	0.188896	2.6971	0.00699462	0.135112	0.107297	Slc29a3
ENSMUSG00000020101	1609.53	0.355143	0.445837	0.796576	0.425697	0.801478	0.636479	Vsir
ENSMUSG00000020105	1444.28	0.426941	0.389568	1.09594	0.273106	0.696068	0.55277	Lrig3
ENSMUSG00000020107	2595.97	-0.244248	0.229917	-1.06233	0.288085	0.709543	0.56347	Anapc16
ENSMUSG00000020108	600.796	0.131436	0.785649	0.167297	0.867137	0.970845	0.770979	Ddit4
ENSMUSG00000020109	1032.38	-0.071336	0.532569	-0.133947	0.893445	0.977569	0.776318	Dnajb12
ENSMUSG00000020111	3339.93	0.32447	0.479343	0.676905	0.498466	0.840463	0.667438	Micu1
ENSMUSG00000020114	3699.23	0.658863	0.215186	3.06183	0.00219985	0.0683656	0.0542913	Cand1
ENSMUSG00000020115	978.258	0.763799	0.289505	2.63829	0.00833255	0.149372	0.118621	Tbk1
ENSMUSG00000020116	883.593	-0.310961	0.325836	-0.954348	0.339907	0.747171	0.593352	Pno1
ENSMUSG00000020121	1179.59	-0.0452755	0.482524	-0.0938305	0.925244	0.982911	0.78056	Srgap1
ENSMUSG00000020122	3657.55	0.988549	0.276186	3.57929	0.000344534	0.0238509	0.0189407	Egfr
ENSMUSG00000020124	1336.75	0.706946	0.314357	2.24887	0.024521	0.253253	0.201116	Usp15
ENSMUSG00000020128	814.908	0.489265	0.360877	1.35577	0.175174	0.599307	0.475929	Vps54
ENSMUSG00000020130	1366.75	0.139855	0.274286	0.50989	0.610128	0.890363	0.707065	Tbc1d15
ENSMUSG00000020131	290.701	0.682458	0.77619	0.879241	0.37927	0.774762	0.615263	Pcsk4
ENSMUSG00000020132	1543.41	0.209123	0.316096	0.661581	0.50824	0.845335	0.671307	Rab21
ENSMUSG00000020133	1562.67	-0.136848	0.268112	-0.510412	0.609763	0.890052	0.706818	2310011J03Rik
ENSMUSG00000020134	2530.87	-0.218376	0.404189	-0.540281	0.589004	0.882634	0.700928	Peli1
ENSMUSG00000020135	3737.75	0.635615	0.300652	2.11412	0.0345046	0.298641	0.23716	Apc2
ENSMUSG00000020137	419.055	0.256696	0.616219	0.416567	0.676995	0.917834	0.728881	Thap2
ENSMUSG00000020142	18698	0.27036	0.186923	1.44637	0.148073	0.562655	0.446822	Slc1a4
ENSMUSG00000020149	5070.4	-0.028093	0.207649	-0.135291	0.892382	0.977151	0.775987	Rab1a
ENSMUSG00000020150	604.111	-0.434842	0.497805	-0.87352	0.38238	0.777146	0.617156	Gamt
ENSMUSG00000020152	1446.41	0.314277	0.285468	1.10092	0.270932	0.694613	0.551614	Actr2
ENSMUSG00000020153	4813.89	-0.41792	0.240907	-1.73477	0.0827808	0.432988	0.343849	Ndufs7
ENSMUSG00000020154	2334.31	-0.189286	1.14444	-0.165397	0.868632	0.971203	0.771263	Ptprb
ENSMUSG00000020155	1711.45	-0.0683989	0.432133	-0.158282	0.874235	0.973013	0.7727	Kcnmb1
ENSMUSG00000020156	2841.28	-0.484184	0.165276	-2.92954	0.00339459	0.0909437	0.0722213	Pwwp3a
ENSMUSG00000020160	1443.87	-0.135393	0.320081	-0.422995	0.672299	0.915835	0.727293	Meis1
ENSMUSG00000020163	2396.14	-0.491561	0.304605	-1.61376	0.106579	0.489553	0.38877	Uqcr11
ENSMUSG00000020166	2007.27	-0.169714	0.310472	-0.546633	0.584631	0.881295	0.699864	Cnot2
ENSMUSG00000020167	2037.33	0.217883	0.32492	0.670574	0.502492	0.842232	0.668843	Tcf3
ENSMUSG00000020170	1623.73	0.17358	0.516259	0.336227	0.7367	0.935254	0.742715	Frs2
ENSMUSG00000020171	400.687	-0.177736	0.623511	-0.285056	0.775601	0.947222	0.752219	Yeats4
ENSMUSG00000020173	396.03	-0.69966	0.533722	-1.31091	0.189889	0.617457	0.490342	Cobl
ENSMUSG00000020175	2849.91	0.274126	0.288092	0.951524	0.341339	0.748479	0.594391	Rab36
ENSMUSG00000020178	188.162	0.496132	1.62044	0.306171	0.759475	0.942546	0.748506	Adora2a
ENSMUSG00000020180	1696.89	-0.786744	0.362979	-2.16746	0.0301995	0.283963	0.225504	Snrpd3
ENSMUSG00000020181	734.069	0.117953	0.555259	0.212429	0.831772	0.961199	0.763318	Nav3
ENSMUSG00000020182	309.199	-0.488349	0.714438	-0.683543	0.494264	0.8383	0.66572	Ddc
ENSMUSG00000020183	337.8	-0.477899	1.86635	-0.256061	0.797904	0.953036	0.756836	Cpm
ENSMUSG00000020184	2920.22	0.214767	0.356737	0.602032	0.547153	0.863616	0.685825	Mdm2
ENSMUSG00000020186	976.553	-0.0946593	0.314559	-0.300927	0.76347	0.943061	0.748914	Csrp2
ENSMUSG00000020189	631.975	0.971337	0.492908	1.97063	0.0487667	0.344685	0.273726	Osbpl8
ENSMUSG00000020190	952.979	-0.143563	0.380132	-0.377665	0.705679	0.924175	0.733917	Mknk2
ENSMUSG00000020196	3182.41	-0.0365405	0.466012	-0.0784111	0.937501	0.986888	0.783719	Cabin1
ENSMUSG00000020198	4294.12	0.587509	0.268353	2.18931	0.0285743	0.277042	0.220008	Ap3d1
ENSMUSG00000020205	448.952	-1.13378	0.560502	-2.02279	0.0430943	0.330455	0.262425	Phlda1
ENSMUSG00000020211	747.441	-0.522908	0.325568	-1.60614	0.108244	0.492378	0.391013	Sf3a2
ENSMUSG00000020212	1183.41	-0.236013	0.488285	-0.48335	0.628847	0.899213	0.714093	Mdm1
ENSMUSG00000020218	339.398	-0.426347	0.568339	-0.750163	0.453157	0.81536	0.647503	Wif1
ENSMUSG00000020219	2054.51	-0.622563	0.303457	-2.05157	0.0402118	0.320978	0.254899	Timm13
ENSMUSG00000020220	896.955	0.662699	0.379826	1.74474	0.0810294	0.427558	0.339538	Vps13d
ENSMUSG00000020224	613.003	-0.80117	0.459378	-1.74403	0.0811532	0.427558	0.339538	Llph
ENSMUSG00000020225	3035.86	-0.235282	0.312924	-0.751881	0.452123	0.814757	0.647025	Tmbim4
ENSMUSG00000020228	439.889	0.22559	1.43378	0.157339	0.874978	0.973013	0.7727	Helb
ENSMUSG00000020230	3255.83	-0.584246	0.209258	-2.79198	0.00523858	0.114327	0.0907904	Prmt2
ENSMUSG00000020231	1724.45	-0.0311269	0.79581	-0.0391135	0.9688	0.993228	0.788754	Dip2a
ENSMUSG00000020232	684.495	-0.503112	0.417413	-1.20531	0.228083	0.656155	0.521073	Hmg20b
ENSMUSG00000020235	2591.33	-0.0946504	0.233275	-0.405746	0.684929	0.920771	0.731213	Fzr1
ENSMUSG00000020238	5837.38	-0.11883	0.22367	-0.531276	0.595228	0.88382	0.701869	Ncln
ENSMUSG00000020246	1319.86	-0.227686	0.36812	-0.61851	0.536239	0.859488	0.682546	Hcfc2
ENSMUSG00000020248	791.896	-0.0507009	0.52452	-0.0966615	0.922995	0.982856	0.780517	Nfyb
ENSMUSG00000020250	2320.61	0.153157	0.34985	0.437779	0.661546	0.911199	0.723612	Txnrd1
ENSMUSG00000020253	1136.1	0.276712	0.406221	0.681187	0.495753	0.838609	0.665966	Ppm1m
ENSMUSG00000020257	1371.64	-0.108352	0.346826	-0.312412	0.754728	0.941649	0.747794	Wdr82
ENSMUSG00000020260	3886.93	-0.222793	0.362897	-0.613929	0.539262	0.861589	0.684215	Pofut2
ENSMUSG00000020262	598.575	0.38249	0.43372	0.881883	0.37784	0.773599	0.614339	Adarb1
ENSMUSG00000020263	11066.4	0.273225	0.238762	1.14434	0.252483	0.678758	0.539023	Appl2
ENSMUSG00000020264	213.39	4.58979	1.51787	3.02383	0.00249595	0.0749686	0.0595349	Slc36a2
ENSMUSG00000020265	3429.37	-0.383075	0.174858	-2.19078	0.028468	0.276843	0.21985	Sumo3
ENSMUSG00000020267	2731.38	-0.502296	0.284147	-1.76773	0.077106	0.419462	0.333108	Hint1
ENSMUSG00000020268	132.064	2.63	1.24244	2.1168	0.0342768	0.298125	0.23675	Lyrm7
ENSMUSG00000020271	5409.1	0.50006	0.234204	2.13515	0.0327485	0.291986	0.231876	Fbxw11
ENSMUSG00000020272	446.582	0.386468	0.640508	0.603378	0.546258	0.863409	0.685661	Stk10
ENSMUSG00000020273	361.73	1.96134	1.30938	1.49792	0.134154	0.541772	0.430238	Papolg
ENSMUSG00000020277	7607.72	-0.0689606	0.209782	-0.328724	0.742364	0.936671	0.74384	Pfkl
ENSMUSG00000020280	493.867	0.506013	0.714025	0.708677	0.478525	0.829406	0.658658	Pus10
ENSMUSG00000020282	2214.72	-0.0261935	0.373501	-0.0701297	0.94409	0.988192	0.784754	Rhbdf1
ENSMUSG00000020283	2180.01	0.342136	0.346182	0.988311	0.323001	0.733772	0.582711	Pex13
ENSMUSG00000020284	1849.62	-0.294424	0.355028	-0.829298	0.406936	0.791857	0.628839	Cfap410
ENSMUSG00000020287	322.23	0.275062	0.512518	0.536687	0.591484	0.882832	0.701085	Mpg
ENSMUSG00000020288	976.969	-0.533709	0.334779	-1.59421	0.110889	0.496847	0.394562	Ahsa2
ENSMUSG00000020289	1262.79	0.379471	0.419062	0.905524	0.365188	0.76298	0.605906	Nprl3
ENSMUSG00000020290	3648.78	0.483031	0.343734	1.40525	0.159947	0.58078	0.461215	Xpo1
ENSMUSG00000020297	1051.79	0.809393	0.440119	1.83903	0.0659107	0.391301	0.310744	Nsg2
ENSMUSG00000020300	1682.73	0.20044	0.382567	0.523934	0.600324	0.885753	0.703404	Cpeb4
ENSMUSG00000020305	928.762	-0.0600452	0.683736	-0.0878192	0.93002	0.984209	0.781592	Asb3
ENSMUSG00000020307	771.245	-0.502396	0.373929	-1.34356	0.17909	0.604436	0.480002	Cdc34
ENSMUSG00000020308	2224.06	-1.015	0.232285	-4.36961	1.2446645855113e-05	0.00254479	0.0020209	Tpgs1
ENSMUSG00000020309	300.344	-0.402346	0.535792	-0.750937	0.452691	0.815277	0.647437	Chac2
ENSMUSG00000020311	425.424	1.20507	0.685151	1.75884	0.0786039	0.42324	0.336108	Erlec1
ENSMUSG00000020315	10797.1	0.0537782	0.246721	0.217972	0.827451	0.960466	0.762736	Sptbn1
ENSMUSG00000020319	1870.73	-0.472127	0.408013	-1.15714	0.247217	0.676147	0.53695	Wdpcp
ENSMUSG00000020321	12559.9	-0.0725227	0.147202	-0.492673	0.622244	0.895041	0.710781	Mdh1
ENSMUSG00000020326	2955.22	0.345622	0.22007	1.57051	0.116297	0.508373	0.403715	Ccng1
ENSMUSG00000020328	905.233	0.100604	0.42765	0.235248	0.814016	0.95698	0.759968	Nudcd2
ENSMUSG00000020329	1393.08	0.177811	0.538996	0.329893	0.741481	0.936514	0.743716	Polrmt
ENSMUSG00000020331	229.125	1.57653	0.827461	1.90526	0.0567461	0.368304	0.292482	Hcn2
ENSMUSG00000020333	45797.8	0.457944	0.221397	2.06842	0.0386001	0.315785	0.250775	Acsl6
ENSMUSG00000020334	3690.23	0.45045	0.304752	1.47809	0.139384	0.551753	0.438165	Slc22a4
ENSMUSG00000020340	650.218	1.18514	0.674701	1.75655	0.0789949	0.424634	0.337215	Cyfip2
ENSMUSG00000020346	2757.44	-0.279075	0.270138	-1.03308	0.301564	0.716092	0.568671	Mgat1
ENSMUSG00000020349	10657.8	-0.0014593	0.146737	-0.00994502	0.992065	0.997788	0.792375	Ppp2ca
ENSMUSG00000020358	3634.45	-0.236661	0.189446	-1.24923	0.211583	0.638638	0.507163	Hnrnpab
ENSMUSG00000020359	716.082	-0.234269	0.879565	-0.266347	0.789972	0.950328	0.754685	Phykpl
ENSMUSG00000020361	1960.67	-0.138712	0.399782	-0.346968	0.728615	0.93168	0.739876	Hspa4
ENSMUSG00000020362	1835.2	-0.142114	0.460833	-0.308385	0.75779	0.942225	0.74825	Cnot6
ENSMUSG00000020363	755.148	0.767113	0.914414	0.838911	0.401519	0.78929	0.6268	Gfpt2
ENSMUSG00000020364	541.26	-0.129642	0.864344	-0.149989	0.880773	0.973793	0.77332	Zfp354a
ENSMUSG00000020366	2232.65	0.138306	0.403188	0.343031	0.731575	0.93293	0.740869	Mapk9
ENSMUSG00000020368	13138.4	0.353986	0.186417	1.89889	0.0575787	0.369679	0.293573	Canx
ENSMUSG00000020372	1827.19	-0.600733	0.242084	-2.48151	0.0130827	0.185481	0.147296	Rack1
ENSMUSG00000020375	2646.35	-0.302358	0.212867	-1.42041	0.15549	0.576015	0.457431	Rufy1
ENSMUSG00000020376	4504.58	-0.102471	0.218066	-0.469907	0.638422	0.903591	0.71757	Rnf130
ENSMUSG00000020377	55.406	2.76865	1.91275	1.44747	0.147765	0.562395	0.446616	Ltc4s
ENSMUSG00000020380	1256.19	-0.676123	0.49417	-1.3682	0.17125	0.592738	0.470712	Rad50
ENSMUSG00000020381	145.393	0.209181	0.873619	0.239442	0.810763	0.956563	0.759637	Mrnip
ENSMUSG00000020385	3476.32	0.158709	0.275551	0.575969	0.564636	0.871145	0.691804	Clk4
ENSMUSG00000020386	3100.42	0.283179	0.217127	1.30421	0.192161	0.618414	0.491102	Sar1b
ENSMUSG00000020388	4786.34	-0.286533	0.253336	-1.13104	0.258039	0.684354	0.543467	Pdlim4
ENSMUSG00000020389	644.626	-0.0563712	0.508273	-0.110907	0.91169	0.9813	0.779281	Cdkl3
ENSMUSG00000020390	2690.79	-0.126937	0.223603	-0.567689	0.570246	0.873481	0.693659	Ube2b
ENSMUSG00000020392	1137.61	-0.0629874	0.271111	-0.232331	0.816281	0.957518	0.760395	Cdkn2aipnl
ENSMUSG00000020393	2184.76	1.05039	0.351089	2.99182	0.00277323	0.0800974	0.0636078	Kremen1
ENSMUSG00000020397	1116.45	-0.0898089	0.43199	-0.207896	0.83531	0.961927	0.763897	Med7
ENSMUSG00000020400	400.397	0.854936	1.24357	0.687487	0.491776	0.837398	0.665004	Tnip1
ENSMUSG00000020402	4597.89	-0.15151	0.218768	-0.692562	0.488584	0.83643	0.664235	Vdac1
ENSMUSG00000020407	657.567	-0.312216	0.483162	-0.646194	0.518154	0.850274	0.67523	Upp1
ENSMUSG00000020409	2741.93	-0.224897	0.268391	-0.837946	0.402061	0.78929	0.6268	Slu7
ENSMUSG00000020412	780.527	0.934071	0.458195	2.03859	0.0414913	0.326419	0.25922	Ascc2
ENSMUSG00000020413	1133.99	0.150361	0.289009	0.520262	0.602881	0.886559	0.704044	Hus1
ENSMUSG00000020415	4685.27	-0.511066	0.187336	-2.72808	0.00637049	0.128095	0.101725	Pttg1
ENSMUSG00000020422	1476.96	0.586361	0.309645	1.89366	0.0582706	0.371491	0.295013	Tns3
ENSMUSG00000020423	2230.05	-0.185413	0.462786	-0.400644	0.688682	0.920824	0.731255	Btg2
ENSMUSG00000020424	1406.92	-0.117753	0.270135	-0.435904	0.662906	0.911672	0.723987	Castor1
ENSMUSG00000020427	650.522	-2.04259	0.501975	-4.0691	4.71947743104438e-05	0.0066266	0.00526239	Igfbp3
ENSMUSG00000020430	1282.01	0.325816	0.621178	0.524513	0.599922	0.885739	0.703393	Pes1
ENSMUSG00000020432	6167.6	0.166855	0.158183	1.05482	0.291506	0.711479	0.565008	Tcn2
ENSMUSG00000020439	1075.62	-1.10956	2.11043	-0.525752	0.599061	0.885409	0.703132	Smtn
ENSMUSG00000020440	3993.93	-0.692007	0.201096	-3.44117	0.000579196	0.0319903	0.0254045	Arf5
ENSMUSG00000020441	629.591	-0.637202	0.371714	-1.71423	0.0864873	0.440141	0.34953	2310033P09Rik
ENSMUSG00000020444	2130.75	-0.609727	0.276007	-2.2091	0.0271677	0.269228	0.213803	Guk1
ENSMUSG00000020448	1527.54	-0.123459	0.265635	-0.464768	0.642098	0.904838	0.71856	Rnf185
ENSMUSG00000020451	5213.34	0.217972	0.251382	0.867092	0.385891	0.779542	0.619059	Limk2
ENSMUSG00000020453	2420.53	0.609747	0.414051	1.47264	0.140849	0.552623	0.438855	Patz1
ENSMUSG00000020454	1230.03	0.90126	0.323506	2.78591	0.00533775	0.115197	0.0914812	Eif4enif1
ENSMUSG00000020455	1041.95	-0.0373191	0.261404	-0.142764	0.886476	0.975395	0.774592	Trim11
ENSMUSG00000020456	10787.4	0.1548	0.256141	0.604353	0.545609	0.863409	0.685661	Ogdh
ENSMUSG00000020457	2908.99	-0.434234	0.225476	-1.92585	0.054123	0.361668	0.287212	Drg1
ENSMUSG00000020458	2584.64	0.251912	0.288989	0.871703	0.38337	0.777957	0.6178	Rtn4
ENSMUSG00000020459	774.717	-0.753699	0.483516	-1.55879	0.119047	0.51308	0.407453	Mtif2
ENSMUSG00000020460	1293.03	-0.425132	0.345426	-1.23075	0.218417	0.648024	0.514616	Rps27a
ENSMUSG00000020462	2515.49	-0.0964856	0.307928	-0.313338	0.754024	0.94154	0.747706	Cfap36
ENSMUSG00000020463	3341.31	-0.0145888	0.21091	-0.0691705	0.944854	0.988192	0.784754	Ppp4r3b
ENSMUSG00000020464	1159.93	-0.0691688	0.447069	-0.154716	0.877045	0.973288	0.772919	Pnpt1
ENSMUSG00000020467	958.183	0.0635723	0.602427	0.105527	0.915958	0.981819	0.779693	Efemp1
ENSMUSG00000020471	982.306	0.122697	0.387095	0.316967	0.751268	0.940696	0.747036	Pold2
ENSMUSG00000020472	1337.78	0.339964	0.360753	0.942372	0.346002	0.750567	0.596049	Zkscan17
ENSMUSG00000020473	4480.71	-0.412409	0.536497	-0.768706	0.442068	0.809364	0.642742	Aebp1
ENSMUSG00000020474	151.342	1.06024	2.17031	0.488522	NA	NA	NA	Polm
ENSMUSG00000020476	2864.02	-0.578447	0.207408	-2.78893	0.00528825	0.11498	0.0913092	Dbnl
ENSMUSG00000020477	1354.68	-0.874509	0.357177	-2.44839	0.0143496	0.19559	0.155325	Mrps24
ENSMUSG00000020482	1336.11	0.571469	0.588965	0.970295	0.3319	0.74113	0.588555	Ccdc117
ENSMUSG00000020483	475.67	-0.139701	0.633386	-0.220562	0.825434	0.960085	0.762434	Dynll2
ENSMUSG00000020484	5168.78	-0.458666	0.293718	-1.56159	0.118385	0.512177	0.406736	Xbp1
ENSMUSG00000020485	1107.06	-0.36382	0.357114	-1.01878	0.308309	0.720861	0.572458	Supt4a
ENSMUSG00000020486	5653.96	-0.21989	0.283798	-0.774814	0.43845	0.807079	0.640927	Septin4
ENSMUSG00000020491	396.485	0.464731	1.17688	0.394884	0.692929	0.922052	0.732231	2810021J22Rik
ENSMUSG00000020492	482.723	-0.0582698	1.34435	-0.0433444	0.965427	0.992278	0.788	Ska2
ENSMUSG00000020495	626.254	0.673634	0.500891	1.34487	0.178666	0.604269	0.479869	Smg8
ENSMUSG00000020496	7711.3	-0.405022	0.158274	-2.55899	0.0104977	0.165998	0.131824	Rnf187
ENSMUSG00000020513	188.461	0.295051	1.56815	0.188152	0.850758	0.967008	0.767931	Tubd1
ENSMUSG00000020514	612.964	-0.438503	0.347549	-1.2617	0.207056	0.635678	0.504812	Mrpl22
ENSMUSG00000020515	2694.7	-0.499154	0.280543	-1.77924	0.0751997	0.416134	0.330465	Cnot8
ENSMUSG00000020516	1353.22	-0.156136	0.41977	-0.371956	0.709926	0.926744	0.735957	Rps6kb1
ENSMUSG00000020519	906.162	-0.476143	0.380916	-1.25	0.211301	0.638395	0.50697	Sap30l
ENSMUSG00000020520	4289.26	0.232521	0.379821	0.612184	0.540416	0.861942	0.684496	Galnt10
ENSMUSG00000020521	2202.1	0.481288	0.314919	1.52829	0.12644	0.528493	0.419693	Rnft1
ENSMUSG00000020522	1899.53	0.750599	0.413998	1.81305	0.0698241	0.39937	0.317152	Mfap3
ENSMUSG00000020523	1457.84	-0.424866	0.458208	-0.927235	0.353805	0.755428	0.599909	Fam114a2
ENSMUSG00000020524	10799.4	0.629869	0.19858	3.17186	0.00151468	0.0553591	0.0439624	Gria1
ENSMUSG00000020525	1134.68	-0.122265	0.30291	-0.403636	0.68648	0.920791	0.731229	Ppm1d
ENSMUSG00000020526	779.025	-0.731956	0.358956	-2.03912	0.0414376	0.326419	0.25922	Znhit3
ENSMUSG00000020528	957.182	0.296962	0.295338	1.0055	0.314657	0.725565	0.576194	Prpsap2
ENSMUSG00000020530	2672.65	-0.360466	0.194005	-1.85802	0.0631659	0.38622	0.306709	Ggnbp2
ENSMUSG00000020532	2477.91	0.405181	0.285214	1.42062	0.155427	0.576015	0.457431	Acaca
ENSMUSG00000020536	6600.23	0.154805	0.228512	0.677446	0.498123	0.840348	0.667347	Llgl1
ENSMUSG00000020537	2412.39	0.08437	0.216824	0.389118	0.697189	0.922052	0.732231	Drg2
ENSMUSG00000020538	33405	0.145944	0.1358	1.0747	0.28251	0.705312	0.560111	Srebf1
ENSMUSG00000020541	5589.39	-0.190005	0.169783	-1.11911	0.263095	0.688951	0.547118	Tom1l1
ENSMUSG00000020544	539.533	-0.353547	0.37553	-0.941459	0.34647	0.750567	0.596049	Cox11
ENSMUSG00000020546	1912.18	0.734131	0.250315	2.93283	0.00335888	0.0904028	0.0717917	Stxbp4
ENSMUSG00000020547	897.877	-0.538695	0.527972	-1.02031	0.307582	0.720113	0.571864	Bzw2
ENSMUSG00000020549	1108.03	-0.0728469	0.404635	-0.180031	0.857128	0.968708	0.769282	Elac2
ENSMUSG00000020553	219.481	0.785082	1.23694	0.634695	0.525627	0.854703	0.678747	Pctp
ENSMUSG00000020561	657.513	-0.64807	0.476965	-1.35874	0.17423	0.597726	0.474673	Twistnb
ENSMUSG00000020562	682.115	-1.09139	0.465918	-2.34245	0.0191578	0.226436	0.17982	Efcab10
ENSMUSG00000020564	990.163	-0.361768	0.428962	-0.843357	0.399029	0.788718	0.626346	Atxn7l1
ENSMUSG00000020570	4372.13	0.201604	0.143898	1.40102	0.161208	0.58078	0.461215	Sypl
ENSMUSG00000020571	11490.9	-0.0819421	0.141037	-0.580996	0.561243	0.868968	0.690075	Pdia6
ENSMUSG00000020572	1025.18	-0.0700378	0.343424	-0.20394	0.8384	0.9632	0.764908	Nampt
ENSMUSG00000020576	1783.56	0.878662	0.500944	1.75401	0.079428	0.425646	0.338019	Nbas
ENSMUSG00000020577	3556.59	-1.11292	0.389602	-2.85654	0.0042828	0.103301	0.0820344	Tspan13
ENSMUSG00000020580	2058.15	-0.220785	0.448773	-0.491976	0.622737	0.895314	0.710997	Rock2
ENSMUSG00000020585	19214.1	-0.0611619	0.164867	-0.370978	0.710654	0.926812	0.736011	Laptm4a
ENSMUSG00000020589	2402.8	0.220941	0.309831	0.713102	0.475783	0.828196	0.657697	Fam49a
ENSMUSG00000020590	1951.94	1.07817	0.468423	2.30171	0.0213518	0.236888	0.18812	Snx13
ENSMUSG00000020591	76029.8	0.0181812	0.194457	0.0934974	0.925508	0.983019	0.780646	Ntsr2
ENSMUSG00000020593	4866.41	0.0146762	0.300743	0.0487998	0.961079	0.991138	0.787094	Lpin1
ENSMUSG00000020594	937.41	-0.379669	0.416389	-0.911814	0.361867	0.760266	0.603751	Pum2
ENSMUSG00000020598	18072.1	0.603919	0.191478	3.15398	0.00161057	0.057931	0.0460048	Nrcam
ENSMUSG00000020601	7043.9	0.201259	0.17012	1.18304	0.236793	0.666557	0.529334	Trib2
ENSMUSG00000020604	592.555	1.28886	0.848267	1.5194	0.128663	0.533417	0.423603	Arsg
ENSMUSG00000020605	709.278	0.0488092	0.558746	0.0873551	0.930389	0.984209	0.781592	Hs1bp3
ENSMUSG00000020607	570.702	-0.00570658	1.42431	-0.00400655	0.996803	0.998723	0.793117	Lratd1
ENSMUSG00000020608	1384.45	-0.212358	0.271497	-0.782176	0.434111	0.80516	0.639403	Smc6
ENSMUSG00000020610	1144.22	-0.344438	0.356057	-0.967368	0.33336	0.7424	0.589563	Amz2
ENSMUSG00000020611	12778.7	0.474777	0.183117	2.59275	0.0095211	0.157488	0.125066	Gna13
ENSMUSG00000020612	16838.7	-0.140772	0.137197	-1.02605	0.304866	0.718776	0.570803	Prkar1a
ENSMUSG00000020614	7810.22	-0.435358	0.187132	-2.32648	0.0199932	0.229828	0.182514	Fam20a
ENSMUSG00000020621	1488.24	-0.22866	0.262757	-0.87023	0.384174	0.778153	0.617956	Rdh14
ENSMUSG00000020623	362.194	0.594361	0.571018	1.04088	0.297931	0.714562	0.567456	Map2k6
ENSMUSG00000020628	2281.1	0.76551	0.387448	1.97577	0.0481804	0.344321	0.273436	Trappc12
ENSMUSG00000020629	2608.58	-0.294162	0.190373	-1.54519	0.122301	0.520179	0.413091	Adi1
ENSMUSG00000020630	278.325	0.862364	1.5008	0.574605	0.565559	0.871828	0.692346	Rnaseh1
ENSMUSG00000020634	1335.52	0.0455476	0.292516	0.15571	0.876262	0.973013	0.7727	Ubxn2a
ENSMUSG00000020638	1284.54	0.652369	0.248093	2.62953	0.00855019	0.149756	0.118926	Cmpk2
ENSMUSG00000020639	865.024	0.144498	0.415528	0.347747	0.72803	0.931679	0.739876	Pfn4
ENSMUSG00000020640	2286.31	-0.0771397	0.259226	-0.297577	0.766026	0.943774	0.749481	Itsn2
ENSMUSG00000020641	473.027	0.60116	1.04335	0.576185	0.56449	0.871103	0.69177	Rsad2
ENSMUSG00000020642	1944.5	-0.0839459	0.314416	-0.26699	0.789477	0.950328	0.754685	Rnf144a
ENSMUSG00000020644	17449.7	0.145971	0.23785	0.613711	0.539406	0.861589	0.684215	Id2
ENSMUSG00000020646	8405.39	0.559112	0.188442	2.96702	0.00300705	0.0839888	0.0666982	Mboat2
ENSMUSG00000020647	6076.46	0.39836	0.194943	2.04347	0.041006	0.325091	0.258165	Ncoa1
ENSMUSG00000020648	132.775	-1.06532	0.762206	-1.39768	0.16221	0.581925	0.462125	Dus4l
ENSMUSG00000020649	488.545	-0.305265	1.29287	-0.236114	0.813344	0.956732	0.759771	Rrm2
ENSMUSG00000020650	1729.31	-0.0288432	0.244389	-0.118022	0.90605	0.980246	0.778445	Bcap29
ENSMUSG00000020652	165.069	1.5182	1.0826	1.40236	0.160808	0.58078	0.461215	Cenpo
ENSMUSG00000020653	916.55	-0.767939	0.653818	-1.17455	0.240177	0.670103	0.53215	Klf11
ENSMUSG00000020654	1642.97	0.181741	0.769695	0.236121	0.813339	0.956732	0.759771	Adcy3
ENSMUSG00000020656	374.366	0.992268	1.20114	0.826104	0.408745	0.792838	0.629617	Grhl1
ENSMUSG00000020657	1154.85	0.813411	0.676602	1.2022	0.229286	0.657741	0.522333	Dnajc27
ENSMUSG00000020658	3596.45	0.237333	0.365545	0.649258	0.516172	0.849576	0.674675	Efr3b
ENSMUSG00000020659	827.711	0.0716048	0.493381	0.145131	0.884608	0.975336	0.774545	Cbll1
ENSMUSG00000020660	163.012	-0.994275	0.879708	-1.13023	0.258378	0.684604	0.543666	Pomc
ENSMUSG00000020661	2541.71	0.125985	0.220737	0.570747	0.568171	0.872881	0.693182	Dnmt3a
ENSMUSG00000020664	4021.92	0.0799068	0.258993	0.308529	0.75768	0.942225	0.74825	Dld
ENSMUSG00000020668	1371.64	0.738601	0.350458	2.10753	0.0350714	0.30052	0.238653	Kif3c
ENSMUSG00000020669	264.495	-0.749124	1.19141	-0.628772	0.529498	0.855671	0.679515	Sh3yl1
ENSMUSG00000020671	8108.19	0.108461	0.209248	0.518335	0.604224	0.887185	0.704542	Rab10
ENSMUSG00000020672	183.245	-0.269896	0.588962	-0.458257	0.646768	0.907177	0.720417	Sntg2
ENSMUSG00000020674	2172.83	-0.146188	0.279921	-0.522248	0.601498	0.886414	0.703929	Pxdn
ENSMUSG00000020677	1264.5	0.0667911	0.339243	0.196883	0.843919	0.964326	0.765801	Ddx52
ENSMUSG00000020680	70.4435	0.219414	1.72614	0.127113	0.898851	0.978809	0.777303	Taf15
ENSMUSG00000020681	921.088	2.66124	1.94195	1.3704	0.170563	0.592318	0.470378	Ace
ENSMUSG00000020682	214.001	-0.816095	1.07472	-0.759358	0.447638	0.812658	0.645357	Mmp28
ENSMUSG00000020684	266.562	1.51533	1.2416	1.22046	0.22229	0.651166	0.517112	Rasl10b
ENSMUSG00000020686	791.074	0.916203	1.05485	0.868566	0.385084	0.778722	0.618408	Gas2l2
ENSMUSG00000020687	1066.46	0.877281	0.712102	1.23196	0.217964	0.646844	0.513679	Cdc27
ENSMUSG00000020691	569.485	-0.258107	0.475896	-0.54236	0.587571	0.882419	0.700757	Mettl2
ENSMUSG00000020692	227.84	0.171658	0.574151	0.298976	0.764958	0.943767	0.749475	Nle1
ENSMUSG00000020694	690.192	0.433208	0.505323	0.857289	0.391285	0.783868	0.622494	Tlk2
ENSMUSG00000020695	427.452	0.992311	0.724339	1.36995	0.170702	0.592318	0.470378	Mrc2
ENSMUSG00000020696	453.578	0.619276	1.24477	0.497501	0.618836	0.893661	0.709684	Rffl
ENSMUSG00000020697	1066.97	0.566966	0.771914	0.734495	0.462647	0.820778	0.651806	Lig3
ENSMUSG00000020700	1199.66	0.27203	0.316955	0.858261	0.390748	0.783649	0.62232	Map3k3
ENSMUSG00000020704	1563.76	-0.126947	0.283584	-0.447652	0.654405	0.909737	0.722451	Asic2
ENSMUSG00000020705	2680.06	0.70387	0.433813	1.62252	0.104692	0.486477	0.386326	Ddx42
ENSMUSG00000020706	1243.71	0.634867	0.2639	2.40571	0.016141	0.207027	0.164407	Ftsj3
ENSMUSG00000020707	624.467	-0.14804	0.473654	-0.312548	0.754624	0.941649	0.747794	Rnf135
ENSMUSG00000020708	4298.66	-0.53052	0.186957	-2.83765	0.00454467	0.106352	0.0844579	Psmc5
ENSMUSG00000020709	168.08	-0.0819249	1.06423	-0.0769807	0.938639	0.986919	0.783744	Adap2
ENSMUSG00000020715	237.32	2.77977	1.19523	2.32573	0.0200331	0.229828	0.182514	Ern1
ENSMUSG00000020716	1100.13	0.574727	0.401209	1.43249	0.152005	0.570336	0.452922	Nf1
ENSMUSG00000020717	1796.35	-0.774306	1.29959	-0.595809	0.551303	0.866064	0.687769	Pecam1
ENSMUSG00000020718	154.098	0.309381	1.57364	0.196602	0.844139	0.964326	0.765801	Polg2
ENSMUSG00000020719	19694.2	0.170349	0.102101	1.66844	0.0952293	0.464352	0.368757	Ddx5
ENSMUSG00000020720	2302.93	-0.131177	0.245574	-0.534164	0.593228	0.88382	0.701869	Psmd12
ENSMUSG00000020721	1496.09	0.441741	0.42578	1.03748	0.29951	0.715416	0.568134	Helz
ENSMUSG00000020723	1396.85	-1.14825	0.355378	-3.23108	0.00123323	0.0497091	0.0394755	Cacng4
ENSMUSG00000020728	478.565	0.073184	0.441377	0.165808	0.868308	0.971203	0.771263	Cep112
ENSMUSG00000020733	13882.2	-0.133709	0.131192	-1.01919	0.308114	0.720861	0.572458	Slc9a3r1
ENSMUSG00000020734	5050.63	0.560794	0.266586	2.10361	0.0354124	0.301678	0.239572	Grin2c
ENSMUSG00000020736	1639.14	-0.636223	0.271889	-2.34001	0.0192834	0.227228	0.180449	Nt5c
ENSMUSG00000020737	2466.4	-0.299836	0.250031	-1.1992	0.230451	0.659109	0.523419	Jpt1
ENSMUSG00000020738	4913.06	-0.220675	0.195046	-1.1314	0.257886	0.684134	0.543292	Sumo2
ENSMUSG00000020739	1509.35	-0.132358	0.246877	-0.536129	0.591869	0.882832	0.701085	Nup85
ENSMUSG00000020740	1341.96	-0.167475	0.312018	-0.536749	0.591441	0.882832	0.701085	Gga3
ENSMUSG00000020741	3597.75	1.1362	0.459844	2.47085	0.0134793	0.188813	0.149942	Cluh
ENSMUSG00000020743	2281.18	-0.291099	0.316031	-0.921109	0.356994	0.757396	0.601472	Mif4gd
ENSMUSG00000020744	1242.5	0.0125749	0.252358	0.0498298	0.960258	0.99113	0.787087	Slc25a19
ENSMUSG00000020745	1602.46	-0.139539	0.386085	-0.361419	0.717786	0.928937	0.737698	Pafah1b1
ENSMUSG00000020747	3640.82	0.896016	0.418254	2.14228	0.032171	0.289661	0.230029	Tmem94
ENSMUSG00000020752	1047.76	0.134823	0.326339	0.413138	0.679505	0.918428	0.729353	Recql5
ENSMUSG00000020755	1966.61	-0.172285	0.254364	-0.677316	0.498206	0.840366	0.667361	Sap30bp
ENSMUSG00000020758	1190.55	-0.280981	0.846094	-0.332092	0.73982	0.93642	0.743641	Itgb4
ENSMUSG00000020766	1770.6	-0.388947	0.387569	-1.00356	0.315593	0.726618	0.57703	Galk1
ENSMUSG00000020770	1635.9	0.276777	0.293059	0.94444	0.344945	0.750567	0.596049	Unk
ENSMUSG00000020773	1348.03	-0.825244	0.391379	-2.10856	0.0349829	0.30052	0.238653	Trim47
ENSMUSG00000020774	387.488	1.17872	0.572051	2.06051	0.0393498	0.318239	0.252724	Aspa
ENSMUSG00000020775	1977.6	-0.56137	0.241405	-2.32543	0.0200492	0.229828	0.182514	Mrpl38
ENSMUSG00000020776	2631.96	-0.118104	0.291045	-0.405792	0.684896	0.920771	0.731213	Fbf1
ENSMUSG00000020777	8416.62	0.479602	0.135889	3.52938	0.000416539	0.0269638	0.0214128	Acox1
ENSMUSG00000020778	809.866	-0.308021	0.496585	-0.620279	0.535074	0.858801	0.682001	Ten1
ENSMUSG00000020780	2535.54	0.300328	0.349156	0.860154	0.389704	0.783249	0.622003	Srp68
ENSMUSG00000020781	443.323	0.238726	0.66867	0.357016	0.72108	0.929851	0.738424	Tsen54
ENSMUSG00000020783	721.631	0.396652	0.474532	0.83588	0.403222	0.789419	0.626902	Ncbp3
ENSMUSG00000020785	1086.7	-0.256711	0.408793	-0.627972	0.530022	0.855671	0.679515	Camkk1
ENSMUSG00000020788	2360.05	1.04739	0.456679	2.2935	0.0218193	0.238987	0.189787	Atp2a3
ENSMUSG00000020790	3408.29	0.516489	0.215381	2.39803	0.0164837	0.20926	0.16618	Ankfy1
ENSMUSG00000020792	4079.08	-0.413404	0.231509	-1.78569	0.0741496	0.412545	0.327615	Exoc7
ENSMUSG00000020794	1798.63	0.044689	0.239021	0.186967	0.851687	0.967013	0.767935	Ube2g1
ENSMUSG00000020799	3443.25	-0.447393	0.332833	-1.3442	0.178885	0.604269	0.479869	Tekt1
ENSMUSG00000020801	896.167	-0.53366	0.358083	-1.49032	0.136139	0.545442	0.433153	Med31
ENSMUSG00000020802	1337.1	0.21288	0.26865	0.792409	0.428122	0.801944	0.636849	Ube2o
ENSMUSG00000020803	981.403	-0.498296	0.308062	-1.61752	0.105767	0.488547	0.387971	Txndc17
ENSMUSG00000020805	1135.31	0.640164	0.417651	1.53277	0.125332	0.526665	0.418241	Slc13a5
ENSMUSG00000020807	861.023	0.357542	0.302331	1.18262	0.23696	0.666557	0.529334	4933427D14Rik
ENSMUSG00000020811	6074.3	0.308227	0.194605	1.58386	0.113225	0.502678	0.399192	Wscd1
ENSMUSG00000020814	875.859	-1.01585	0.431569	-2.35385	0.0185801	0.222866	0.176985	Mxra7
ENSMUSG00000020817	1864.1	0.509282	0.207766	2.45123	0.0142369	0.194509	0.154466	Rabep1
ENSMUSG00000020818	3172.84	0.426966	0.350086	1.2196	0.222616	0.651166	0.517112	Mfsd11
ENSMUSG00000020821	442.526	-0.407201	0.790784	-0.514933	0.6066	0.887994	0.705184	Kif1c
ENSMUSG00000020823	5143.38	0.0164976	0.198931	0.0829312	0.933906	0.985645	0.782732	Sec14l1
ENSMUSG00000020827	961.982	1.04716	0.318233	3.29053	0.001	0.0449962	0.0357329	Mink1
ENSMUSG00000020828	5848.22	-0.077192	0.223617	-0.345197	0.729946	0.932412	0.740458	Pld2
ENSMUSG00000020829	3922.9	-0.048099	0.354828	-0.135556	0.892173	0.977148	0.775984	Slc46a1
ENSMUSG00000020831	859.014	-0.895531	0.422946	-2.11736	0.034229	0.298125	0.23675	0610010K14Rik
ENSMUSG00000020832	964.894	0.447398	0.436433	1.02512	0.305304	0.71902	0.570996	Eral1
ENSMUSG00000020834	1102.92	0.0262485	0.341849	0.0767837	0.938796	0.986919	0.783744	Dhrs13
ENSMUSG00000020840	1667.52	-0.164747	0.379023	-0.434663	0.663807	0.911717	0.724023	Blmh
ENSMUSG00000020841	5600.7	0.518642	0.277799	1.86697	0.0619063	0.38338	0.304454	Cpd
ENSMUSG00000020843	1247.05	-0.0889203	0.364995	-0.243621	0.807525	0.955796	0.759028	Timm22
ENSMUSG00000020844	1126.41	-0.587269	0.300186	-1.95635	0.0504242	0.350828	0.278604	Nxn
ENSMUSG00000020846	897.606	-0.342736	0.406689	-0.842746	0.399371	0.789126	0.62667	Rflnb
ENSMUSG00000020847	383.26	-0.415539	0.623337	-0.666636	0.505005	0.84438	0.670549	Rph3al
ENSMUSG00000020849	14166.4	-0.120875	0.122099	-0.989976	0.322186	0.733012	0.582108	Ywhae
ENSMUSG00000020850	4541.93	0.467535	0.241716	1.93424	0.0530842	0.358367	0.284591	Prpf8
ENSMUSG00000020857	1840.61	-0.577418	0.285835	-2.02011	0.043372	0.33123	0.26304	Nme2
ENSMUSG00000020859	9428.3	0.704539	0.217668	3.23676	0.00120894	0.0497091	0.0394755	Spag9
ENSMUSG00000020863	4556.26	0.048455	0.181004	0.267702	0.788929	0.950328	0.754685	Luc7l3
ENSMUSG00000020864	5894.88	0.304761	0.1984	1.53609	0.124516	0.525022	0.416936	Ankrd40
ENSMUSG00000020868	1392.67	0.83336	0.353195	2.35949	0.0183002	0.220777	0.175326	Xylt2
ENSMUSG00000020869	2847.6	0.254265	0.19865	1.27997	0.200556	0.628578	0.499174	Lrrc59
ENSMUSG00000020871	500.017	-0.666661	0.443726	-1.50241	0.13299	0.541343	0.429898	Dlx4
ENSMUSG00000020873	2195.02	-0.0215461	0.226401	-0.0951678	0.924182	0.982856	0.780517	Slc35b1
ENSMUSG00000020876	698.171	0.27413	0.433179	0.632833	0.526843	0.854752	0.678785	Snx11
ENSMUSG00000020877	1293.72	-0.762569	0.364124	-2.09425	0.0362373	0.304806	0.242056	Scrn2
ENSMUSG00000020878	1361.56	-0.372561	0.405474	-0.918828	0.358186	0.757723	0.601732	Lrrc46
ENSMUSG00000020882	601.904	0.150366	0.420136	0.357899	0.720419	0.929692	0.738298	Cacnb1
ENSMUSG00000020883	1706.56	-0.429525	0.408131	-1.05242	0.292607	0.712243	0.565615	Fbxl20
ENSMUSG00000020886	642.655	-0.0414361	0.440186	-0.0941332	0.925003	0.982858	0.780519	Dlg4
ENSMUSG00000020888	1030.46	-0.129196	0.439567	-0.293917	0.768821	0.945249	0.750652	Dvl2
[truncated: 9,766 more rows]

## Sheet: Cd38 wildtype vs homozygous
Supplimentary table 2: Cd38+/+ vs Cd38-/-
gene_id	baseMean	log2FoldChange	lfcSE	stat	pvalue	padj	qvalue	gene_name
ENSMUSG00000058488	426.583	11.7172	1.61027	7.27654	3.4248e-13	2.63915e-10	1.65279e-10	Kl
ENSMUSG00000004655	182.261	10.4903	1.97593	5.30902	NA	NA	NA	Aqp1
ENSMUSG00000034071	169.019	10.3816	1.24725	8.3236	8.53294e-17	2.46581e-13	1.54423e-13	Zfp551
ENSMUSG00000024087	307.934	10.2846	1.30841	7.86035	3.83068e-15	4.91988e-12	3.08112e-12	Cyp1b1
ENSMUSG00000034472	170.933	9.43498	1.26499	7.45854	8.74853e-14	8.42702e-11	5.2775e-11	Rasd2
ENSMUSG00000066058	74.2171	9.19452	1.33849	6.86935	6.44973e-12	3.55011e-09	2.22329e-09	Cldn19
ENSMUSG00000029371	93.5544	8.56441	1.4091	6.07792	1.21754e-09	3.78763e-07	2.37204e-07	Cxcl5
ENSMUSG00000038057	26.0535	7.68347	1.50419	5.10804	3.25517e-07	4.13478e-05	2.58944e-05	Dbil5
ENSMUSG00000009772	239.151	7.18852	0.728719	9.86459	5.92788e-23	3.42602e-19	2.14557e-19	Nuak2
ENSMUSG00000029032	190.843	6.94707	0.889678	7.80852	5.78632e-15	6.68841e-12	4.18867e-12	Arhgef16
ENSMUSG00000032322	167.924	6.90719	0.85508	8.07782	6.59323e-16	1.52422e-12	9.54559e-13	Pstpip1
ENSMUSG00000048410	511.659	5.39885	0.75852	7.11761	1.09813e-12	7.05182e-10	4.41627e-10	Zfp407
ENSMUSG00000034394	144.467	5.18837	1.07242	4.83801	1.31146e-06	0.000125949	7.8877e-05	Lif
ENSMUSG00000040046	454.035	5.18647	1.60486	3.23172	0.00123047	0.0198923	0.0124577	Tph1
ENSMUSG00000027959	141.267	4.79825	0.857857	5.5933	2.22796e-08	4.51806e-06	2.82948e-06	Sass6
ENSMUSG00000037752	350.618	4.61002	0.972749	4.73917	2.14595e-06	0.00018239	0.000114223	Xkr8
ENSMUSG00000028004	237.585	4.52647	0.951543	4.75697	1.96516e-06	0.000169517	0.000106162	Npy2r
ENSMUSG00000020264	271.205	4.47353	0.996154	4.4908	7.09548e-06	0.000445743	0.00027915	Slc36a2
ENSMUSG00000079436	351.642	3.76095	1.30794	2.87547	0.00403429	0.0437452	0.0273958	Kcnj13
ENSMUSG00000079043	398.663	3.7102	0.935503	3.96599	7.30911e-05	0.00266619	0.00166973	Fastkd5
ENSMUSG00000050822	294.324	3.69919	1.09352	3.38284	0.000717402	0.0134603	0.00842962	Slc29a4
ENSMUSG00000092416	225.518	3.57776	0.897824	3.98493	6.75006e-05	0.00250881	0.00157116	Zfp141
ENSMUSG00000055884	268.785	3.44858	0.889062	3.8789	0.000104931	0.00346541	0.00217024	Fancm
ENSMUSG00000027035	524.344	3.4406	0.542157	6.34613	2.20792e-10	7.5063e-08	4.70089e-08	Cers6
ENSMUSG00000055991	637.092	3.43762	0.872226	3.94121	8.10729e-05	0.00286582	0.00179474	Zkscan5
ENSMUSG00000030380	300.927	3.40638	1.24152	2.74372	0.00607469	0.0566925	0.0355042	Mzf1
ENSMUSG00000022220	299.435	3.32612	0.614093	5.41632	6.08396e-08	1.04962e-05	6.57334e-06	Adcy4
ENSMUSG00000006638	1513.42	3.11192	0.410606	7.57885	3.48641e-14	3.66358e-11	2.29435e-11	Abhd1
ENSMUSG00000032656	142.849	3.06722	1.27352	2.40846	0.01602	0.106301	0.0665717	Marchf3
ENSMUSG00000035829	473.355	3.06412	0.672801	4.55428	5.25653e-06	0.000357413	0.000223833	Ppp1r26
ENSMUSG00000046056	51.4412	3.03873	0.941774	3.2266	0.0012527	0.0201142	0.0125967	Sbsn
ENSMUSG00000078627	345.488	3.03765	0.842608	3.60506	0.000312084	0.00756015	0.00473461	Marchf10
ENSMUSG00000045679	101.341	2.98188	1.3076	2.28041	0.0225832	0.132912	0.0832373	Pqlc3
ENSMUSG00000047583	292.6	2.97239	1.14292	2.60069	0.00930373	0.0747318	0.0468014	Tyw3
ENSMUSG00000015962	47.7014	2.89909	1.36313	2.12678	0.0334382	0.165885	0.103887	1700016C15Rik
ENSMUSG00000047230	266.925	2.88431	0.988482	2.91792	0.00352378	0.040169	0.0251562	Cldn2
ENSMUSG00000020268	199.965	2.8809	0.77795	3.70319	0.000212904	0.00570989	0.00357587	Lyrm7
ENSMUSG00000045790	205.48	2.86993	0.994626	2.88544	0.00390868	0.042825	0.0268195	Ccdc149
ENSMUSG00000023047	70.6071	2.82905	1.11905	2.52809	0.0114685	0.0854153	0.0534921	Amhr2
ENSMUSG00000061808	7673.62	2.82217	2.18488	1.29168	0.196467	0.465749	0.291679	Ttr
ENSMUSG00000005225	431.62	2.80916	0.861219	3.26184	0.00110692	0.0182004	0.0113982	Plekha8
ENSMUSG00000062542	348.299	2.79357	0.843928	3.31021	0.000932273	0.0160024	0.0100217	Syt9
ENSMUSG00000031548	626.253	2.78924	0.715071	3.90065	9.59355e-05	0.00328083	0.00205465	Sfrp1
ENSMUSG00000021702	420.154	2.78653	1.68146	1.6572	0.0974784	0.309463	0.193804	Thbs4
ENSMUSG00000031028	479.204	2.77462	0.813352	3.41135	0.000646432	0.0125793	0.0078779	Tub
ENSMUSG00000037940	255.276	2.76639	0.53057	5.214	1.84811e-07	2.63733e-05	1.65165e-05	Inpp4b
ENSMUSG00000029074	289.579	2.75723	0.922336	2.9894	0.00279522	0.0343676	0.021523	Ttll10
ENSMUSG00000055760	142.887	2.7073	0.889894	3.04227	0.00234798	0.0304605	0.0190762	Gemin6
ENSMUSG00000034317	156.772	2.70281	1.31249	2.05929	0.039466	0.182548	0.114322	Trim59
ENSMUSG00000021314	309.581	2.69643	1.15489	2.3348	0.019554	0.121193	0.0758981	Amph
ENSMUSG00000063108	611.897	2.64138	0.46228	5.71382	1.10469e-08	2.44169e-06	1.52913e-06	Zfp26
ENSMUSG00000032537	464.383	2.62127	0.689779	3.80016	0.000144606	0.00432286	0.00270723	Ephb1
ENSMUSG00000036353	150.262	2.60799	1.33268	1.95696	0.0503522	0.210648	0.13192	P2ry12
ENSMUSG00000039419	138.773	2.60073	1.11636	2.32966	0.019824	0.121894	0.076337	Cntnap2
ENSMUSG00000038506	795	2.55582	0.826432	3.0926	0.00198411	0.0270823	0.0169605	Dcun1d2
ENSMUSG00000039763	571.783	2.52899	0.911166	2.77556	0.00551074	0.0531708	0.0332987	Dnajc28
ENSMUSG00000021770	293.941	2.52681	0.80723	3.13022	0.00174674	0.024788	0.0155237	Samd8
ENSMUSG00000042228	287.333	2.5036	1.06259	2.35612	0.0184669	0.116999	0.0732716	Lyn
ENSMUSG00000050994	1894.26	2.48396	0.538835	4.60987	4.02919e-06	0.000298547	0.000186968	Adgb
ENSMUSG00000004415	124.844	2.4633	1.36576	1.80361	0.0712931	0.257122	0.161025	Col26a1
ENSMUSG00000004099	836.067	2.44027	0.542565	4.49766	6.87058e-06	0.000433973	0.00027178	Dnmt1
ENSMUSG00000055305	371.176	2.43436	0.86425	2.81673	0.00485157	0.0490632	0.0307263	Zfp93
ENSMUSG00000033658	539.404	2.42635	0.460628	5.26747	1.38313e-07	2.13169e-05	1.33499e-05	Ddx19b
ENSMUSG00000054383	207.497	2.4164	0.361985	6.67542	2.46531e-11	1.13986e-08	7.13848e-09	Pnma1
ENSMUSG00000021676	654.503	2.40817	0.439673	5.47718	4.32151e-08	7.80505e-06	4.88798e-06	Iqgap2
ENSMUSG00000000903	81.8674	2.40747	1.37627	1.74927	0.0802446	0.275798	0.172721	Vpreb3
ENSMUSG00000022802	516.905	2.33523	0.87445	2.67051	0.00757356	0.0656735	0.0411286	Lmln
ENSMUSG00000034917	202.221	2.33432	1.15888	2.01428	0.0439802	0.19603	0.122765	Tjp3
ENSMUSG00000059410	107.15	2.32492	1.24512	1.86723	0.0618693	0.238224	0.14919	Tas2r125
ENSMUSG00000092260	190.683	2.32319	0.700727	3.3154	0.000915133	0.0158829	0.00994682	Zfp963
ENSMUSG00000045246	565.382	2.28082	0.754958	3.02112	0.00251839	0.0320243	0.0200555	Kcng4
ENSMUSG00000007610	194.096	2.24808	1.3515	1.6634	0.0962325	0.307025	0.192277	Gtpbp3
ENSMUSG00000041147	229.096	2.24777	0.503936	4.46043	8.17959e-06	0.000490488	0.000307172	Brca2
ENSMUSG00000019851	418.455	2.22526	0.503306	4.42129	9.81129e-06	0.000569893	0.000356901	Perp
ENSMUSG00000051486	415.24	2.22221	1.0024	2.21689	0.0266303	0.147141	0.0921486	Pcdhb11
ENSMUSG00000030231	947.867	2.21673	0.277903	7.97664	1.50372e-15	2.48308e-12	1.55505e-12	Plekha5
ENSMUSG00000034379	325.625	2.18341	0.911896	2.39436	0.0166494	0.109136	0.0683477	Wdr5b
ENSMUSG00000089687	59.216	2.18286	1.36794	1.59573	0.11055	0.335129	0.209877	Rab42
ENSMUSG00000117975	339.785	2.16901	0.999176	2.1708	0.0299467	0.155505	0.0973863	Itprip
ENSMUSG00000003948	492.509	2.1588	0.806696	2.6761	0.00744839	0.0650272	0.0407239	Mmd
ENSMUSG00000034151	424.332	2.15516	1.01365	2.12614	0.0334917	0.166079	0.104009	Zbbx
ENSMUSG00000026806	341.832	2.14104	0.681466	3.14181	0.00167904	0.024382	0.0152694	Ddx31
ENSMUSG00000039985	673.649	2.13657	0.765549	2.7909	0.00525614	0.051663	0.0323544	Sinhcaf
ENSMUSG00000006395	119.898	2.13632	0.924906	2.30977	0.020901	0.126414	0.0791676	Hyi
ENSMUSG00000019894	210.678	2.12707	1.28274	1.65822	0.0972722	0.309148	0.193606	Slc6a15
ENSMUSG00000002870	353.58	2.12207	1.70418	1.24522	0.213051	0.484783	0.3036	Mcm2
ENSMUSG00000028076	103.392	2.11928	1.38622	1.52882	0.12631	0.36315	0.227426	Cd1d1
ENSMUSG00000021414	147.206	2.10426	1.1499	1.82994	0.0672588	0.249826	0.156456	Fam217a
ENSMUSG00000040599	724.895	2.10326	0.961923	2.18652	0.0287776	0.152657	0.0956031	Mis12
ENSMUSG00000034773	224.795	2.09565	0.968292	2.16428	0.0304429	0.15736	0.098548	Hrob
ENSMUSG00000046873	183.851	2.08904	0.675197	3.09398	0.00197494	0.0270441	0.0169366	Mbtps2
ENSMUSG00000033991	583.521	2.08643	0.718917	2.90219	0.00370563	0.0416176	0.0260634	Ttc37
ENSMUSG00000069516	178.191	2.0712	1.41926	1.45936	0.144467	0.39207	0.245538	Lyz2
ENSMUSG00000000305	365.497	2.06384	0.964567	2.13965	0.0323831	0.162959	0.102054	Cdh4
ENSMUSG00000025269	242.743	2.06277	1.12873	1.8275	0.067624	0.250453	0.156849	Apex2
ENSMUSG00000018417	724.854	2.05409	0.427383	4.8062	1.53825e-06	0.000141116	8.83751e-05	Myo1b
ENSMUSG00000059713	571.4	2.04951	0.512235	4.00111	6.30459e-05	0.00238153	0.00149145	Rcan3
ENSMUSG00000030823	294.808	2.04821	0.799331	2.56241	0.0103949	0.080479	0.0504007	9130019O22Rik
ENSMUSG00000000126	290.883	2.04116	1.35818	1.50286	0.132874	0.373571	0.233952	Wnt9a
ENSMUSG00000030254	222.166	2.04048	1.33129	1.53271	0.125347	0.36177	0.226562	Rad18
ENSMUSG00000063952	262.208	2.03919	0.567818	3.59127	0.000329065	0.0078063	0.00488877	Brpf3
ENSMUSG00000096687	497.315	2.03298	0.979475	2.07558	0.0379331	0.178674	0.111896	Mfsd4b4
ENSMUSG00000034218	441.044	2.03159	0.301068	6.74795	1.4995e-11	7.22195e-09	4.52281e-09	Atm
ENSMUSG00000031202	341.089	2.01691	0.382817	5.26859	1.37476e-07	2.13169e-05	1.33499e-05	Rab39b
ENSMUSG00000026312	302.152	2.00684	1.0112	1.9846	0.0471885	0.203755	0.127603	Cdh7
ENSMUSG00000056055	569.419	2.00445	1.3451	1.49018	0.136177	0.378381	0.236964	Sag
ENSMUSG00000027615	394.787	1.99468	1.1789	1.69198	0.0906504	0.296964	0.185976	Hps3
ENSMUSG00000036834	1205.18	1.99239	1.08761	1.8319	0.066966	0.249616	0.156325	Plch1
ENSMUSG00000054115	296.996	1.98425	0.859096	2.30969	0.0209053	0.126414	0.0791676	Skp2
ENSMUSG00000021271	464.838	1.97028	0.941453	2.0928	0.0363666	0.17495	0.109564	Zfp839
ENSMUSG00000028807	180.504	1.95605	1.00394	1.94838	0.0513689	0.212975	0.133377	Zbtb8a
ENSMUSG00000031527	417.691	1.95412	1.76864	1.10488	0.269214	0.551452	0.345352	Eri1
ENSMUSG00000041439	538.526	1.94923	0.827911	2.3544	0.0185529	0.117092	0.0733302	Mfsd6
ENSMUSG00000075256	196.927	1.94642	1.06395	1.82942	0.0673361	0.249868	0.156482	Cerkl
ENSMUSG00000031684	359.414	1.94118	0.840671	2.30908	0.020939	0.126491	0.0792163	Slc10a7
ENSMUSG00000061298	446.037	1.92813	0.505031	3.81785	0.00013462	0.00414062	0.0025931	Agbl4
ENSMUSG00000033624	752.615	1.9141	1.30196	1.47017	0.141516	0.387351	0.242582	Pdpr
ENSMUSG00000078922	218.577	1.9112	0.988238	1.93395	0.0531192	0.21727	0.136067	Tgtp1
ENSMUSG00000023015	208.217	1.90985	0.555925	3.43545	0.00059158	0.0117806	0.0073777	Racgap1
ENSMUSG00000020273	438.833	1.90494	0.935315	2.03668	0.041682	0.189164	0.118466	Papolg
ENSMUSG00000049281	631.758	1.90269	0.56308	3.37907	0.000727306	0.0135596	0.0084918	Scn3b
ENSMUSG00000085576	742.738	1.8948	0.498232	3.80305	0.000142927	0.00430231	0.00269436	Dpy19l2
ENSMUSG00000037405	197.717	1.88889	1.26082	1.49814	0.134096	0.375414	0.235106	Icam1
ENSMUSG00000047369	369.399	1.88831	0.791532	2.38563	0.0170498	0.110843	0.0694162	Dnah14
ENSMUSG00000043572	433.974	1.88348	1.78116	1.05745	0.290308	0.57416	0.359573	Pars2
ENSMUSG00000015452	239.055	1.87262	0.963838	1.94287	0.0520316	0.214797	0.134519	Ager
ENSMUSG00000054958	81.9879	1.86793	1.00633	1.85617	0.0634293	0.240887	0.150858	Nt5c1a
ENSMUSG00000006342	412.158	1.86789	0.990095	1.88657	0.0592179	0.231955	0.145264	Susd2
ENSMUSG00000036832	852.884	1.86566	1.30755	1.42684	0.153626	0.406269	0.254429	Lpar3
ENSMUSG00000035671	806.124	1.86445	1.22297	1.52453	0.127376	0.365255	0.228744	Zswim4
ENSMUSG00000019368	353.65	1.85733	1.27287	1.45917	0.144519	0.39207	0.245538	Sec14l4
ENSMUSG00000046230	516.126	1.85506	0.739681	2.50791	0.0121446	0.0887917	0.0556066	Vps13a
ENSMUSG00000030055	489.902	1.84733	0.900275	2.05196	0.0401734	0.184561	0.115583	Rab43
ENSMUSG00000025257	361.856	1.84367	0.963887	1.91274	0.0557809	0.223686	0.140085	Ribc1
ENSMUSG00000035236	439.368	1.81993	0.753198	2.41627	0.0156803	0.105003	0.0657593	Scai
ENSMUSG00000072672	116.184	1.81874	1.07094	1.69826	0.0894581	0.294936	0.184707	Duxbl3
ENSMUSG00000028631	277.618	1.81699	1.33968	1.35629	NA	NA	NA	Kcnq4
ENSMUSG00000022441	586.248	1.8121	0.841219	2.15414	0.0312295	0.159381	0.099814	Efcab6
ENSMUSG00000048039	379.519	1.80997	0.619523	2.92155	0.00348291	0.0399587	0.0250245	Isg20l2
ENSMUSG00000028730	3136.46	1.80052	0.350273	5.14033	2.74263e-07	3.57218e-05	2.23711e-05	Cfap57
ENSMUSG00000045062	345.671	1.79796	0.92826	1.93692	0.0527555	0.216154	0.135369	Pcdhb7
ENSMUSG00000025357	436.376	1.79418	0.896083	2.00225	0.0452581	0.199086	0.124679	Dgka
ENSMUSG00000028701	743.842	1.78764	0.537955	3.32304	0.000890425	0.0156406	0.00979505	Lurap1
ENSMUSG00000061859	523.021	1.78764	0.423223	4.22388	2.40131e-05	0.00113757	0.000712416	Patj
ENSMUSG00000090231	212.033	1.78027	0.746913	2.38351	0.0171486	0.111245	0.069668	Cfb
ENSMUSG00000032194	516.605	1.77819	0.639941	2.77867	0.00545812	0.0530171	0.0332024	Kank2
ENSMUSG00000038225	215.211	1.76629	0.941286	1.87647	0.0605912	0.235296	0.147356	Primpol
ENSMUSG00000073077	834.052	1.7554	0.402666	4.35943	1.30399e-05	0.000710982	0.000445259	Cfap47
ENSMUSG00000006711	991.904	1.75176	1.5518	1.12885	0.25896	0.540311	0.338375	D130043K22Rik
ENSMUSG00000041974	342.985	1.7498	0.481816	3.63166	0.000281599	0.00706075	0.00442186	Spidr
ENSMUSG00000021051	802.865	1.74957	0.485372	3.6046	0.000312635	0.00756015	0.00473461	Ppp2r5e
ENSMUSG00000021790	74.5339	1.73976	0.783737	2.21982	0.0264309	0.146396	0.0916815	Dydc1
ENSMUSG00000029298	367.592	1.73345	0.973383	1.78085	0.0749373	0.264495	0.165642	Gbp9
ENSMUSG00000035529	784.337	1.72266	1.27864	1.34726	0.177896	0.441254	0.276339	Prdm4
ENSMUSG00000002900	1228.83	1.71967	1.36832	1.25678	0.208834	0.48038	0.300842	Lamb1
ENSMUSG00000021763	803.224	1.70967	1.90673	0.896648	0.369907	0.649522	0.406769	BC067074
ENSMUSG00000039164	360.824	1.70928	0.236014	7.24226	4.41263e-13	3.18785e-10	1.99642e-10	Naif1
ENSMUSG00000001855	1205.11	1.70885	0.525336	3.25287	0.00114247	0.0185997	0.0116483	Nup214
ENSMUSG00000052302	358.716	1.70707	0.805987	2.11798	0.0341765	0.167819	0.105098	Tbc1d30
ENSMUSG00000026579	528.531	1.69499	1.84764	0.917382	0.358943	0.639106	0.400246	F5
ENSMUSG00000022022	268.549	1.69269	0.970776	1.74365	0.0812207	0.277597	0.173848	Mtrf1
ENSMUSG00000052942	1168.22	1.68528	1.03609	1.62657	0.103828	0.321684	0.201457	Glis3
ENSMUSG00000002814	430.911	1.68063	1.00552	1.6714	NA	NA	NA	Top3a
ENSMUSG00000032267	693.26	1.6698	0.84561	1.97467	0.0483053	0.206346	0.129226	Usp28
ENSMUSG00000042523	450.133	1.66812	0.40393	4.12973	3.63193e-05	0.00156647	0.000981019	Dnal1
ENSMUSG00000034656	335.115	1.66787	0.365653	4.56135	5.08252e-06	0.000349695	0.000219	Cacna1a
ENSMUSG00000033808	142.378	1.66591	0.74975	2.22195	0.0262869	0.145871	0.0913532	Tmem87a
ENSMUSG00000042010	858.343	1.66583	0.358208	4.65047	3.31186e-06	0.000257346	0.000161165	Acacb
ENSMUSG00000047773	313.509	1.66434	0.98238	1.69419	0.0902291	0.296211	0.185505	Ankfn1
ENSMUSG00000063895	435.826	1.66347	0.792644	2.09864	0.0358488	0.173743	0.108808	Nupl1
ENSMUSG00000034947	302.118	1.66173	0.943553	1.76114	0.0782152	0.27101	0.169723	Tmem106a
ENSMUSG00000036273	707.942	1.66168	0.3796	4.37745	1.20079e-05	0.000660947	0.000413924	Lrrk2
ENSMUSG00000021565	733.149	1.65752	0.376562	4.40172	1.07396e-05	0.000608523	0.000381093	Slc6a19
ENSMUSG00000041341	1294.85	1.65378	0.326051	5.07215	3.93337e-07	4.73826e-05	2.96738e-05	Atg2b
ENSMUSG00000025488	16.1484	1.63936	1.82489	0.898337	0.369006	0.649303	0.406632	Cox8b
ENSMUSG00000025036	343.509	1.63461	0.722932	2.26108	0.0237541	0.137013	0.0858057	Sfxn2
ENSMUSG00000049739	829.89	1.6279	1.25217	1.30006	0.193582	0.462125	0.28941	Zfp646
ENSMUSG00000061536	525.993	1.62443	0.425365	3.81892	0.000134038	0.00414062	0.0025931	Sec22c
ENSMUSG00000057280	1459.6	1.62169	0.550171	2.94761	0.0032024	0.0377334	0.0236309	Musk
ENSMUSG00000006281	402.023	1.61858	0.731195	2.21361	0.0268558	0.147899	0.0926228	Tep1
ENSMUSG00000034949	485.462	1.61596	0.802071	2.01474	0.0439324	0.195916	0.122694	Zfr2
ENSMUSG00000018387	228.314	1.61572	1.36678	1.18213	NA	NA	NA	Shroom1
ENSMUSG00000037568	342.775	1.61378	0.941227	1.71455	0.0864276	0.288447	0.180642	Vash2
ENSMUSG00000024542	388.358	1.61297	0.928869	1.73649	0.0824774	0.279659	0.175139	Cep192
ENSMUSG00000024424	326.846	1.61084	0.960371	1.67731	0.0934813	0.301256	0.188664	Ttc39c
ENSMUSG00000032064	1301.8	1.61048	0.414235	3.88784	0.000101142	0.00338868	0.00212219	Dixdc1
ENSMUSG00000050394	283.4	1.59886	1.35532	1.1797	NA	NA	NA	Armcx6
ENSMUSG00000021179	529.182	1.59302	0.510007	3.12354	0.00178692	0.0252507	0.0158135	Nrde2
ENSMUSG00000054752	695.097	1.5876	0.371946	4.26835	1.96927e-05	0.000985403	0.000617118	Fsd1l
ENSMUSG00000051065	389.234	1.5821	1.00768	1.57004	0.116405	0.345003	0.216061	Mb21d2
ENSMUSG00000039202	585.651	1.58033	0.614513	2.57168	0.0101206	0.0793646	0.0497028	Abhd2
ENSMUSG00000023066	344.943	1.56933	0.7376	2.12762	NA	NA	NA	Rttn
ENSMUSG00000042476	388.585	1.5668	0.553517	2.83062	0.00464575	0.047646	0.0298387	Abcb4
ENSMUSG00000071324	571.945	1.56271	0.538199	2.90359	0.00368907	0.0415613	0.0260281	Armc2
ENSMUSG00000000320	202.59	1.56152	1.42807	1.09345	0.274198	0.556885	0.348754	Alox12
ENSMUSG00000038843	1711.81	1.56046	0.300942	5.18525	2.15725e-07	3.04094e-05	1.90441e-05	Gcnt1
ENSMUSG00000030214	206.713	1.558	1.25486	1.24157	0.214395	0.486587	0.304729	Plbd1
ENSMUSG00000028082	547.822	1.55546	0.417664	3.72419	0.000195947	0.00543242	0.0034021	Sh3d19
ENSMUSG00000048787	409.524	1.55433	0.561341	2.76897	0.00562344	0.053943	0.0337823	Dcun1d3
ENSMUSG00000005045	386.395	1.55372	0.716092	2.16973	0.0300276	0.155715	0.0975179	Chd5
ENSMUSG00000038024	1475.06	1.55197	0.24113	6.43625	1.2246e-10	4.42349e-08	2.77025e-08	Dennd4c
ENSMUSG00000075225	2370.21	1.54455	0.443942	3.47917	0.000502967	0.0107068	0.00670523	Ccdc162
ENSMUSG00000018800	1140.75	1.54111	0.501297	3.07425	0.00211035	0.028303	0.017725	Abca5
ENSMUSG00000021203	963.037	1.53345	0.270115	5.67703	1.37056e-08	2.88041e-06	1.80389e-06	Otub2
ENSMUSG00000037801	256.149	1.53152	0.716878	2.13637	0.032649	0.163869	0.102624	Iqch
ENSMUSG00000054893	570.041	1.52998	0.965978	1.58386	0.113225	0.339851	0.212835	Zfp667
ENSMUSG00000036086	385.57	1.52935	1.01169	1.51167	NA	NA	NA	Zranb3
ENSMUSG00000052920	402.519	1.51977	0.501008	3.03342	0.00241799	0.0312286	0.0195572	Prkg1
ENSMUSG00000025932	412.678	1.51913	0.78785	1.9282	0.0538306	0.218786	0.137017	Eya1
ENSMUSG00000053877	990.545	1.51703	0.461518	3.28705	0.00101244	0.0171595	0.0107463	Srcap
ENSMUSG00000044362	544.732	1.51625	0.939324	1.61419	0.106486	0.326697	0.204597	Ccdc89
ENSMUSG00000022425	9698.44	1.51368	0.787656	1.92175	0.0546372	0.221131	0.138485	Enpp2
ENSMUSG00000040282	194.042	1.51183	0.98867	1.52916	0.126225	0.363125	0.22741	BC052040
ENSMUSG00000032839	379.199	1.5109	0.536962	2.81379	0.00489614	0.0493413	0.0309004	Trpc1
ENSMUSG00000022311	469.975	1.50841	0.529394	2.84931	0.00438137	0.0458538	0.0287164	Csmd3
ENSMUSG00000020652	198.156	1.50823	0.711099	2.12098	0.0339235	0.167002	0.104587	Cenpo
ENSMUSG00000026333	280.043	1.50366	0.443318	3.39183	0.000694267	0.0131991	0.00826604	Gin1
ENSMUSG00000027439	821.412	1.50189	0.41768	3.5958	0.0003234	0.00772383	0.00483712	Gzf1
ENSMUSG00000028413	503.512	1.50145	0.611436	2.45561	0.0140648	0.0978187	0.0612598	B4galt1
ENSMUSG00000031255	312.017	1.50031	1.82512	0.822035	0.411057	0.682085	0.427162	Sytl4
ENSMUSG00000030443	138.616	1.49954	0.85567	1.75248	0.0796914	0.274398	0.171844	Zfp583
ENSMUSG00000024130	3220.69	1.4944	0.246019	6.07432	1.24518e-09	3.78763e-07	2.37204e-07	Abca3
ENSMUSG00000031647	1435.46	1.49126	0.567322	2.6286	0.00857369	0.0712326	0.04461	Mfap3l
ENSMUSG00000024077	701.18	1.48747	0.474339	3.13588	0.00171341	0.0246641	0.0154461	Strn
ENSMUSG00000005413	337.74	1.48663	0.931206	1.59646	0.110387	0.334723	0.209623	Hmox1
ENSMUSG00000070639	1279.93	1.48541	0.332965	4.46115	8.15211e-06	0.000490488	0.000307172	Lrrc8b
ENSMUSG00000014039	324.032	1.48245	0.704026	2.10568	0.0352324	0.171402	0.107342	Prdm15
ENSMUSG00000057406	732.27	1.48243	0.661567	2.24079	0.0250398	0.142077	0.0889768	Nsd2
ENSMUSG00000055945	2379.14	1.48106	0.326169	4.54077	5.60482e-06	0.000370206	0.000231845	Prr18
ENSMUSG00000021318	1528.83	1.48102	0.398056	3.72065	0.000198713	0.00543721	0.0034051	Gli3
ENSMUSG00000004626	306.089	1.47886	0.982396	1.50536	0.132232	0.372759	0.233443	Stxbp2
ENSMUSG00000055725	433.259	1.47359	0.822303	1.79203	0.0731289	0.261055	0.163488	Paqr3
ENSMUSG00000020686	1243.79	1.4696	0.74708	1.96713	0.0491684	0.208717	0.130711	Gas2l2
ENSMUSG00000025266	1613.44	1.46843	0.338766	4.33464	1.45996e-05	0.000781279	0.000489283	Gnl3l
ENSMUSG00000043065	917.716	1.46814	0.252266	5.81982	5.89095e-09	1.41862e-06	8.88421e-07	Spice1
ENSMUSG00000025265	553.621	1.46665	0.618923	2.36968	0.0178035	0.114456	0.0716789	Fgd1
ENSMUSG00000022773	121.971	1.45842	1.02802	1.41867	0.155995	0.409982	0.256755	Ypel1
ENSMUSG00000048232	1292.75	1.4509	0.55732	2.60335	0.00923163	0.0742578	0.0465046	Fbxo10
ENSMUSG00000030752	345.251	1.44961	0.289725	5.0034	5.63278e-07	6.44646e-05	4.03715e-05	Kdm8
ENSMUSG00000014496	899.237	1.44955	0.449223	3.22679	0.00125186	0.0201142	0.0125967	Ankrd28
ENSMUSG00000019732	673.206	1.44107	1.48439	0.970813	0.331641	0.615814	0.385659	Calr3
ENSMUSG00000067942	478.416	1.44073	0.357235	4.033	5.50701e-05	0.00214328	0.00134225	Zfp160
ENSMUSG00000022525	1032.82	1.44053	0.511764	2.81484	0.00488015	0.049223	0.0308264	Plaat1
ENSMUSG00000039543	2847.21	1.43992	0.235049	6.12606	9.00838e-10	2.89244e-07	1.81142e-07	Cfap70
ENSMUSG00000033083	476.957	1.43915	0.826713	1.74081	0.0817167	0.278304	0.17429	Tbc1d4
ENSMUSG00000064288	10.7535	1.43734	1.12889	1.27324	0.202934	0.472559	0.295944	H4c12
ENSMUSG00000018401	1285.74	1.43579	1.01644	1.41256	0.157786	0.412634	0.258416	Mtmr4
ENSMUSG00000038888	247.721	1.43486	1.23876	1.1583	0.24674	0.525533	0.32912	Ctu1
ENSMUSG00000027938	444.849	1.4327	0.400227	3.57973	0.000343955	0.00806445	0.00505043	Creb3l4
ENSMUSG00000031161	1110.95	1.42938	0.764121	1.87062	0.0613971	0.236785	0.148289	Hdac6
ENSMUSG00000042453	1284.17	1.42526	0.469459	3.03595	0.00239775	0.0310365	0.0194369	Reln
ENSMUSG00000018581	1425.3	1.42474	0.450066	3.16563	0.0015475	0.0232163	0.0145394	Dnah11
ENSMUSG00000027544	742.272	1.42277	1.30256	1.09229	0.274706	0.557283	0.349003	Nfatc2
ENSMUSG00000022864	221.566	1.42098	1.15291	1.23252	0.217757	0.490569	0.307223	D16Ertd472e
ENSMUSG00000039714	236.597	1.41951	1.52527	0.930666	0.352027	0.633874	0.39697	Cplx3
ENSMUSG00000017418	365.984	1.41855	0.753729	1.88204	0.0598306	0.233248	0.146074	Arl5b
ENSMUSG00000071392	490.681	1.41374	0.461653	3.06234	0.00219613	0.0290115	0.0181687	Ect2l
ENSMUSG00000042195	196.08	1.41327	1.40821	1.00359	0.315577	0.598384	0.374744	Slc35f2
ENSMUSG00000022526	855.26	1.41057	0.261354	5.39717	6.77001e-08	1.1508e-05	7.207e-06	Zfp251
ENSMUSG00000021743	219.463	1.40897	1.04469	1.34869	0.177437	0.440317	0.275752	Fezf2
ENSMUSG00000026610	319.301	1.40856	1.0254	1.37367	0.169544	0.427803	0.267915	Esrrg
ENSMUSG00000019194	245.08	1.40685	0.427451	3.29126	0.000997382	0.0169683	0.0106266	Scn1b
ENSMUSG00000034391	178.336	1.40444	1.42384	0.986379	0.323947	0.608911	0.381336	Fbxo15
ENSMUSG00000069729	1493.29	1.4022	0.278858	5.02836	4.94688e-07	5.83479e-05	3.65409e-05	Arid1b
ENSMUSG00000026904	446.378	1.39984	1.05288	1.32953	0.183672	0.448189	0.280682	Slc4a10
ENSMUSG00000044393	1836.74	1.39948	0.427966	3.27007	0.00107521	0.0178057	0.011151	Dsg2
ENSMUSG00000035266	368.62	1.39854	0.959039	1.45827	0.144765	0.392229	0.245637	Helq
ENSMUSG00000042700	790.9	1.39787	0.334674	4.17681	2.95624e-05	0.00132264	0.000828315	Sipa1l1
ENSMUSG00000029703	1562.59	1.39637	0.191257	7.30104	2.85555e-13	2.35766e-10	1.47651e-10	Lrwd1
ENSMUSG00000025815	396.409	1.39259	0.491524	2.83322	0.00460821	0.0474322	0.0297048	Dhtkd1
ENSMUSG00000037610	146.044	1.39198	0.904817	1.53841	0.123948	0.359707	0.22527	Kcnmb2
ENSMUSG00000049044	1983.08	1.38907	0.323683	4.29145	1.77509e-05	0.000903887	0.000566068	Rapgef4
ENSMUSG00000037341	267.154	1.38805	0.461236	3.00941	0.00261759	0.032852	0.0205739	Slc9a7
ENSMUSG00000071359	746.13	1.38245	0.259107	5.33546	9.53023e-08	1.55155e-05	9.71671e-06	Tbpl1
ENSMUSG00000036887	81.1524	1.38128	1.15543	1.19547	0.231905	0.508265	0.318306	C1qa
ENSMUSG00000012443	510.332	1.3788	0.993026	1.38848	0.16499	0.422529	0.264612	Kif11
ENSMUSG00000072763	439.461	1.37664	0.6239	2.20651	0.0273486	0.149185	0.0934282	5430403G16Rik
ENSMUSG00000047841	94.7618	1.37579	1.45134	0.947946	0.343157	0.626817	0.39255	Fndc11
ENSMUSG00000047036	2117.38	1.37014	0.296027	4.62844	3.68425e-06	0.000280173	0.000175461	Zfp445
ENSMUSG00000033416	731.006	1.36741	0.507965	2.69194	0.0071038	0.0630183	0.0394658	Gucd1
ENSMUSG00000021189	340.112	1.36703	1.00463	1.36073	0.173598	0.435371	0.272655	Atxn3
ENSMUSG00000025272	516.036	1.36669	0.984969	1.38755	0.165275	0.422708	0.264725	Tro
ENSMUSG00000029452	155.432	1.35967	0.423725	3.20885	0.00133268	0.0209689	0.013132	Tmem116
ENSMUSG00000006720	209.665	1.35661	0.955034	1.42048	0.155467	0.409349	0.256359	Zfp184
ENSMUSG00000052949	685.265	1.35369	0.287999	4.70033	2.59736e-06	0.000214449	0.000134301	Rnf157
ENSMUSG00000028226	321.984	1.35342	0.613916	2.20456	0.0274847	0.149497	0.0936241	Mmp16
ENSMUSG00000073102	6247.9	1.35338	0.364405	3.71394	0.000204059	0.0055369	0.00346754	Drc1
ENSMUSG00000021573	1508.68	1.35242	0.325861	4.15029	3.32053e-05	0.00144838	0.00090706	Tppp
ENSMUSG00000029819	746.548	1.35112	0.814948	1.65793	NA	NA	NA	Npy
ENSMUSG00000031283	296.844	1.35078	1.02414	1.31894	0.18719	0.45197	0.28305	Chrdl1
ENSMUSG00000032841	853.011	1.34812	0.321662	4.19112	2.77584e-05	0.00126822	0.000794233	Prr5l
ENSMUSG00000031016	506.36	1.34764	0.603201	2.23414	0.025474	0.143348	0.0897731	Wee1
ENSMUSG00000040896	402.194	1.34446	1.04333	1.28862	0.197529	0.465992	0.291832	Kcnd3
ENSMUSG00000044461	514.229	1.34421	1.06544	1.26165	0.207076	0.478048	0.299382	Shisa2
ENSMUSG00000028300	479.041	1.34358	0.359717	3.7351	0.000187641	0.00525168	0.00328891	C9orf72
ENSMUSG00000041747	814.689	1.34036	0.425592	3.14939	0.00163609	0.024032	0.0150502	Utp15
ENSMUSG00000029804	677.187	1.34	0.733825	1.82604	0.0678438	0.250797	0.157064	Herc3
ENSMUSG00000033382	2228.23	1.33608	0.365461	3.65588	0.000256305	0.0065618	0.00410939	Trappc8
ENSMUSG00000073795	408.768	1.32963	0.353243	3.76407	0.000167169	0.00477113	0.00298796	Spef1l
ENSMUSG00000036292	568.128	1.32707	0.561819	2.36209	0.0181722	0.116115	0.0727183	Gramd1c
ENSMUSG00000040205	194.702	1.32604	0.998203	1.32843	0.184037	0.448858	0.281101	Cuzd1
ENSMUSG00000024660	243.3	1.32503	1.00138	1.32321	0.185765	0.450505	0.282133	Incenp
ENSMUSG00000053950	1047.93	1.32485	1.04956	1.2623	0.206842	0.477701	0.299164	Adnp2
ENSMUSG00000004105	1319.74	1.32105	0.333227	3.9644	7.35793e-05	0.00266619	0.00166973	Angptl2
ENSMUSG00000050891	180.526	1.32037	0.784035	1.68408	0.092167	0.29928	0.187427	Tatdn1
ENSMUSG00000026969	9.17941	1.31973	1.22014	1.08163	0.279418	0.562874	0.352505	Fam166a
ENSMUSG00000116429	0.300545	1.31873	3.52946	0.373634	0.708677	0.87433	0.547557	Ddit3
ENSMUSG00000028182	223.649	1.31813	0.516866	2.55023	0.010765	0.0822707	0.0515228	Lrriq3
ENSMUSG00000020684	286.777	1.31802	0.888644	1.48319	0.138025	0.382139	0.239318	Rasl10b
ENSMUSG00000021619	416.163	1.31574	0.390903	3.3659	0.000762949	0.0141329	0.00885085	Atg10
ENSMUSG00000025038	256.372	1.31395	0.972013	1.35178	0.176445	0.438985	0.274918	Efhc2
ENSMUSG00000041143	537.946	1.31394	0.711143	1.84765	0.064653	0.24363	0.152575	Tmco4
ENSMUSG00000030306	628.493	1.31384	0.656477	2.00134	0.0453553	0.199339	0.124838	Tmtc1
ENSMUSG00000052415	481.708	1.31288	0.439218	2.98912	0.00279781	0.0343676	0.021523	Tchh
ENSMUSG00000037029	201.437	1.31154	1.00923	1.29954	0.193758	0.462259	0.289494	Zfp146
ENSMUSG00000025742	1714.04	1.31139	0.302909	4.32932	1.49571e-05	0.000793069	0.000496667	Prps2
ENSMUSG00000029313	1583.03	1.30974	0.323814	4.04473	5.23825e-05	0.00206934	0.00129594	Aff1
ENSMUSG00000027130	1125.06	1.30917	0.315331	4.15174	3.29957e-05	0.00144469	0.000904747	Slc12a6
ENSMUSG00000032062	166.018	1.3088	0.593869	2.20385	0.0275347	0.149588	0.0936807	2310030G06Rik
ENSMUSG00000023830	1041.2	1.30793	0.562557	2.32497	0.0200735	0.122962	0.0770061	Igf2r
ENSMUSG00000049811	1131.5	1.30591	0.424152	3.07888	0.00207778	0.0280245	0.0175506	Fam161a
ENSMUSG00000067276	571.256	1.30412	1.02453	1.27289	0.203058	0.472739	0.296057	Capn6
ENSMUSG00000031665	1282.51	1.30299	0.414692	3.14207	0.00167758	0.024382	0.0152694	Sall1
ENSMUSG00000048668	370.173	1.30256	0.623474	2.08919	0.0366908	0.175687	0.110026	Rhno1
ENSMUSG00000019774	221.172	1.30193	0.395601	3.29103	0.000998222	0.0169683	0.0106266	Mtrf1l
ENSMUSG00000042606	378.416	1.29802	0.660655	1.96475	0.0494435	0.209194	0.131009	Hirip3
ENSMUSG00000027475	593.957	1.29386	0.469687	2.75472	0.0058742	0.05561	0.0348263	Kif3b
ENSMUSG00000007617	385.761	1.29367	0.953107	1.35732	NA	NA	NA	Homer1
ENSMUSG00000047515	274.05	1.29366	0.982373	1.31687	0.187882	0.453154	0.283792	BC049715
ENSMUSG00000030533	1987.56	1.29154	0.150239	8.59654	8.21534e-18	3.16537e-14	1.98234e-14	Unc45a
ENSMUSG00000032261	963.506	1.28877	0.590357	2.18304	0.0290329	0.153343	0.0960324	Sh3bgrl2
ENSMUSG00000074657	13528.4	1.28818	0.321148	4.01118	6.0415e-05	0.00230195	0.00144162	Kif5a
ENSMUSG00000036641	927.025	1.2844	0.369892	3.47237	0.000515886	0.0108616	0.0068022	Ccdc148
ENSMUSG00000027339	1978.54	1.28275	0.179421	7.14943	8.71418e-13	5.92513e-10	3.71066e-10	Rassf2
ENSMUSG00000027347	1248.69	1.28268	0.362172	3.54162	0.000397671	0.00897789	0.00562248	Rasgrp1
ENSMUSG00000036591	4624.27	1.27997	0.245426	5.21531	1.83506e-07	2.63733e-05	1.65165e-05	Arhgap21
ENSMUSG00000035666	1225.96	1.27737	0.271562	4.70379	2.55381e-06	0.000212371	0.000132999	Gtf3c4
ENSMUSG00000040021	946.805	1.27262	0.280185	4.54209	5.57002e-06	0.000370022	0.00023173	Lats1
ENSMUSG00000014547	1081.81	1.27094	0.489276	2.59758	0.00938821	0.0752033	0.0470967	Wdfy2
ENSMUSG00000099481	505.629	1.27042	0.865423	1.46798	0.14211	0.387967	0.242968	Xndc1
ENSMUSG00000038335	636.138	1.26751	0.498505	2.54261	NA	NA	NA	Tsr1
ENSMUSG00000038816	1106.62	1.26615	0.230318	5.49741	3.85412e-08	7.18544e-06	4.49995e-06	Ctnnal1
ENSMUSG00000072969	374.574	1.26358	0.501176	2.52124	0.0116942	0.0864834	0.054161	Armcx5
ENSMUSG00000028801	556.682	1.26337	0.36936	3.42043	0.000625222	0.0122491	0.00767108	Stpg1
ENSMUSG00000022514	361.889	1.26322	0.988303	1.27817	0.201189	0.47055	0.294686	Il1rap
ENSMUSG00000033902	788.735	1.26255	0.484379	2.60652	0.00914664	0.0739144	0.0462896	Mapkbp1
ENSMUSG00000073910	704.276	1.26129	0.365319	3.45256	0.000555289	0.0114993	0.00720155	Mob3b
ENSMUSG00000025176	90.6797	1.26053	0.611823	2.06028	0.0393721	0.182333	0.114187	Hoga1
ENSMUSG00000037579	293.951	1.26013	1.41338	0.891567	0.372625	0.651714	0.408141	Kcnh3
ENSMUSG00000033623	667.311	1.25693	0.939052	1.33851	0.180731	0.444863	0.278599	Pcgf3
ENSMUSG00000060397	412.011	1.25585	0.985097	1.27485	0.202364	0.471883	0.295521	Zfp128
ENSMUSG00000006567	669.213	1.25339	0.837645	1.49633	0.134568	0.376005	0.235476	Atp7b
ENSMUSG00000072762	298.693	1.25307	0.678198	1.84765	0.0646529	0.24363	0.152575	4930522L14Rik
ENSMUSG00000035575	1245.76	1.25149	0.177846	7.03691	1.96554e-12	1.19577e-09	7.48862e-10	Utp6
ENSMUSG00000030878	292.267	1.24868	1.01789	1.22673	0.219924	0.492778	0.308607	Cdr2
ENSMUSG00000020788	3090.11	1.24863	0.294306	4.24262	2.20923e-05	0.00107296	0.000671953	Atp2a3
ENSMUSG00000038811	30.6002	1.24578	1.6337	0.762554	0.445729	0.708399	0.443641	Gngt2
ENSMUSG00000027742	1721.41	1.2454	0.191399	6.50685	7.67451e-11	2.95699e-08	1.85184e-08	Cog6
ENSMUSG00000061533	1604.98	1.24478	0.429179	2.90038	0.00372706	0.0416501	0.0260838	Cep128
ENSMUSG00000027597	713.182	1.23948	0.989229	1.25297	0.210216	0.481833	0.301752	Ahcy
ENSMUSG00000029246	508.76	1.2394	0.356358	3.47797	0.00050522	0.010735	0.00672289	Ppat
ENSMUSG00000035539	2890.26	1.23854	0.261458	4.73707	2.1683e-06	0.000182944	0.000114571	Ccdc180
ENSMUSG00000032017	594.501	1.23771	0.616654	2.00714	0.0447349	0.198153	0.124095	Grik4
ENSMUSG00000003382	606.292	1.23732	0.637359	1.94132	0.0522194	0.215177	0.134757	Etv3
ENSMUSG00000107499	188.723	1.23679	0.735175	1.6823	0.0925098	0.29928	0.187427	Ccdc142
ENSMUSG00000040423	565.964	1.23363	0.679127	1.81649	0.0692955	0.253536	0.158779	Rc3h1
ENSMUSG00000047021	6314.73	1.23135	0.291793	4.21994	2.44371e-05	0.00115293	0.000722034	Cfap65
ENSMUSG00000051890	455.708	1.23133	0.269743	4.56481	4.99946e-06	0.000346041	0.000216711	Klhdc1
ENSMUSG00000034663	1508.17	1.22908	0.191177	6.42905	1.28407e-10	4.49774e-08	2.81675e-08	Bmp2k
ENSMUSG00000032023	611.945	1.22594	0.369971	3.31362	0.000920967	0.0159125	0.00996535	Jhy
ENSMUSG00000025738	316.273	1.22357	0.628874	1.94565	0.0516963	0.213872	0.133939	Fbxl16
ENSMUSG00000034342	644.432	1.22292	0.44517	2.74709	0.00601275	0.0563677	0.0353008	Cbl
ENSMUSG00000060512	206.396	1.22154	1.444	0.84594	NA	NA	NA	0610040J01Rik
ENSMUSG00000072640	328.884	1.2203	0.729076	1.67377	NA	NA	NA	Lyrm9
ENSMUSG00000000686	285.131	1.21962	1.3865	0.87964	NA	NA	NA	Abhd15
ENSMUSG00000010154	545.568	1.21868	0.386122	3.15621	0.00159832	0.0237163	0.0148525	Spire2
ENSMUSG00000028931	304.324	1.21859	0.982107	1.24079	0.214682	0.486605	0.304741	Kcnab2
ENSMUSG00000028974	325.869	1.21782	0.306287	3.97607	7.0063e-05	0.00257917	0.00161523	Dffa
ENSMUSG00000040687	540.139	1.2172	0.522106	2.33133	0.0197358	0.121732	0.076236	Madd
ENSMUSG00000026718	1988.81	1.21652	0.25384	4.79245	1.6476e-06	0.000147633	9.24564e-05	Stam
ENSMUSG00000039865	91.0028	1.21628	1.43128	0.849786	NA	NA	NA	Slc44a3
ENSMUSG00000073609	895.444	1.21256	0.364166	3.32969	0.000869441	0.0153903	0.00963832	D2hgdh
ENSMUSG00000021751	478.048	1.20796	0.973529	1.2408	0.214678	0.486605	0.304741	Acox2
ENSMUSG00000022604	739.976	1.20639	0.440304	2.73991	0.00614559	0.0571495	0.0357904	Cep97
ENSMUSG00000060671	1331.15	1.20496	0.664455	1.81345	0.0697619	0.254538	0.159407	Atp8b2
ENSMUSG00000075254	1717.98	1.20305	0.355755	3.3817	0.000720391	0.0134603	0.00842962	Heg1
ENSMUSG00000009681	704.393	1.20301	0.515524	2.33356	0.0196187	0.121399	0.0760269	Bcr
ENSMUSG00000037126	634.143	1.20293	0.430455	2.79454	0.00519732	0.051303	0.0321289	Psd
ENSMUSG00000028709	327.345	1.20153	0.348892	3.44385	0.000573499	0.0116915	0.0073219	Mob3c
ENSMUSG00000021253	650.455	1.20136	0.629991	1.90695	0.0565275	0.225544	0.141249	Tgfb3
ENSMUSG00000036197	552.062	1.20029	0.526494	2.27978	0.0226209	0.132931	0.0832492	Gxylt1
ENSMUSG00000020793	139.874	1.19968	1.45797	0.822843	0.410598	0.68162	0.42687	Galr2
ENSMUSG00000023883	818.955	1.1993	0.441251	2.71797	0.00656845	0.0598775	0.0374988	Phf10
ENSMUSG00000028188	166.782	1.19791	1.07793	1.1113	0.266437	0.548388	0.343433	Spata1
ENSMUSG00000035694	285.823	1.19613	0.471003	2.53953	0.0111002	0.0838606	0.0525184	Caps2
ENSMUSG00000026135	817.35	1.19392	0.741803	1.60948	NA	NA	NA	Zfp142
ENSMUSG00000030761	4114.76	1.19315	0.429017	2.78112	0.00541713	0.0527965	0.0330643	Myo7a
ENSMUSG00000046311	1256.87	1.19089	0.257813	4.61918	3.85255e-06	0.000291056	0.000182277	Zfp62
ENSMUSG00000025730	795.767	1.18602	1.23978	0.956634	0.338752	0.623177	0.39027	Rab40c
ENSMUSG00000015653	738.747	1.18467	0.468445	2.52893	0.0114411	0.0853211	0.0534331	Steap2
ENSMUSG00000040455	266.031	1.18233	0.594251	1.98962	NA	NA	NA	Usp45
ENSMUSG00000050640	253.675	1.18052	1.42717	0.827175	0.408138	0.679848	0.425761	Tmem150c
ENSMUSG00000049571	2304.04	1.18033	0.349025	3.38179	0.00072014	0.0134603	0.00842962	Cfap46
ENSMUSG00000025474	1776.14	1.17676	0.299257	3.93229	8.41421e-05	0.00294727	0.00184575	Tubgcp2
ENSMUSG00000022814	707.159	1.17656	1.2187	0.965423	0.334333	0.61823	0.387172	Umps
ENSMUSG00000070498	2635.86	1.17649	0.311834	3.77279	0.000161431	0.00464175	0.00290694	Tmem132b
ENSMUSG00000030283	419.39	1.17629	0.473292	2.48534	0.0129427	0.092463	0.0579058	St8sia1
ENSMUSG00000027674	259.466	1.17461	0.856473	1.37145	0.170234	0.429052	0.268698	Pex5l
ENSMUSG00000029477	625.961	1.1723	0.231128	5.07206	3.93523e-07	4.73826e-05	2.96738e-05	Morn3
ENSMUSG00000026709	663.452	1.17133	0.546809	2.14211	0.0321845	0.162279	0.101629	Dars2
ENSMUSG00000030638	267.484	1.17014	1.46661	0.797852	0.424956	0.691929	0.433327	Sh3gl3
ENSMUSG00000021366	652.91	1.16638	0.371373	3.14071	0.00168538	0.0244126	0.0152886	Hivep1
ENSMUSG00000039531	830.265	1.16593	0.197095	5.91554	3.30783e-09	8.68983e-07	5.44208e-07	Zup1
ENSMUSG00000000416	1002.36	1.16532	0.286552	4.06669	4.7685e-05	0.00191386	0.00119857	Cttnbp2
ENSMUSG00000009378	349.497	1.16488	0.891121	1.3072	0.191144	0.458293	0.28701	Slc16a12
ENSMUSG00000027778	2233.11	1.16267	0.298131	3.89987	9.62426e-05	0.00328162	0.00205514	Ift80
ENSMUSG00000028088	1313.69	1.16199	0.234197	4.96158	6.99215e-07	7.77137e-05	4.86689e-05	Fmo5
ENSMUSG00000058655	2080.11	1.16143	0.158991	7.30496	2.77349e-13	2.35766e-10	1.47651e-10	Eif4b
ENSMUSG00000095789	255.506	1.16132	0.747198	1.55423	0.12013	0.351986	0.220434	Nupr1l
ENSMUSG00000053553	601.49	1.16018	0.532371	2.17927	0.029312	0.153838	0.0963424	3110082I17Rik
ENSMUSG00000011254	267.364	1.15954	0.480623	2.41258	0.0158399	0.105651	0.0661648	Thg1l
ENSMUSG00000034532	1064.22	1.15788	0.396687	2.91888	0.00351288	0.0401636	0.0251528	Fbxo16
ENSMUSG00000042978	1633.41	1.15782	0.225265	5.13979	2.75045e-07	3.57218e-05	2.23711e-05	Sbk1
ENSMUSG00000015942	279.631	1.1575	1.42136	0.814359	0.415439	0.684706	0.428803	Gtf2ird2
ENSMUSG00000062312	1097.47	1.15744	0.515473	2.24539	0.0247432	0.141029	0.0883207	Erbb2
ENSMUSG00000069270	232.103	1.15738	0.520433	2.22389	0.0261561	0.145635	0.0912052	H2ac6
ENSMUSG00000018566	811.426	1.15488	0.471199	2.45093	0.0142488	0.0986831	0.0618012	Slc2a4
ENSMUSG00000042772	1859.33	1.15441	0.300243	3.84493	0.000120588	0.00383998	0.00240482	Smg7
ENSMUSG00000030302	1863.27	1.15429	0.257509	4.48254	7.37612e-06	0.00045839	0.000287071	Atp2b2
ENSMUSG00000020014	7068.64	1.15392	0.31566	3.65559	0.000256591	0.0065618	0.00410939	Cfap54
ENSMUSG00000022305	510.88	1.15272	0.779019	1.47971	0.138951	0.383876	0.240406	Lrp12
ENSMUSG00000047098	1114.69	1.1523	0.345399	3.33613	0.000849533	0.0151868	0.00951089	Rnf31
ENSMUSG00000022246	418.239	1.15229	0.878584	1.31153	0.189679	0.455822	0.285463	Rai14
ENSMUSG00000021176	451.225	1.15113	0.520575	2.21127	0.0270171	0.148437	0.0929599	Efcab11
ENSMUSG00000026648	344.545	1.15101	0.868748	1.32491	0.185203	0.450423	0.282082	Dclre1c
ENSMUSG00000043091	113.439	1.15003	0.950927	1.20938	0.226517	0.500835	0.313652	Tuba1c
ENSMUSG00000112611	76.8371	1.14741	1.08047	1.06196	0.288256	0.57191	0.358164	Glipr1l3
ENSMUSG00000052572	228.908	1.1471	1.0062	1.14004	0.25427	0.535748	0.335517	Dlg2
ENSMUSG00000045312	2279.08	1.14513	0.268435	4.26594	1.99065e-05	0.000991805	0.000621127	Lhfpl2
ENSMUSG00000028438	255.438	1.14282	1.05028	1.08811	0.276545	0.559406	0.350333	Kif24
ENSMUSG00000060336	239.825	1.14131	0.488764	2.33509	0.0195386	0.121163	0.0758791	Zfp937
ENSMUSG00000000811	616.366	1.13919	0.718919	1.58458	0.113061	0.339695	0.212737	Txnrd3
ENSMUSG00000039372	495.332	1.13708	0.586957	1.93724	0.0527161	0.216154	0.135369	Marchf4
ENSMUSG00000040464	477.638	1.13691	0.522359	2.17649	0.0295188	0.154254	0.0966027	Gtpbp10
ENSMUSG00000038702	684.573	1.13586	0.398731	2.84869	0.00438991	0.0458538	0.0287164	Dsel
ENSMUSG00000023826	424.557	1.13576	0.509906	2.22738	0.0259217	0.144954	0.0907786	Prkn
ENSMUSG00000056296	252.363	1.13327	0.482193	2.35024	0.0187615	0.117925	0.0738517	Synpr
ENSMUSG00000037885	429.186	1.13294	0.466991	2.42604	0.0152645	0.103243	0.0646569	Stk35
ENSMUSG00000054966	283.505	1.13157	0.820075	1.37984	NA	NA	NA	Lmntd1
ENSMUSG00000079427	285.254	1.13005	0.305047	3.70449	0.000211814	0.00569385	0.00356582	Mthfsl
ENSMUSG00000027487	365.031	1.13004	0.610369	1.85141	0.0641111	0.242335	0.151764	Cdk5rap1
ENSMUSG00000015501	689.766	1.12905	0.529871	2.13081	0.0331047	0.164898	0.103269	Hivep2
ENSMUSG00000038080	665.927	1.12904	0.492987	2.2902	0.02201	0.131006	0.0820437	Kdm1b
ENSMUSG00000034591	592.329	1.12878	0.324907	3.47417	0.000512428	0.0108403	0.00678886	Slc41a2
ENSMUSG00000048520	869.273	1.12806	0.388841	2.9011	0.0037186	0.0416501	0.0260838	Fbxl13
ENSMUSG00000045625	339.589	1.12669	0.513709	2.19324	0.02829	0.150962	0.0945416	Pigz
ENSMUSG00000005774	914.775	1.12586	0.739925	1.52159	NA	NA	NA	Rfx5
ENSMUSG00000048920	731.371	1.12429	0.226868	4.95569	7.20751e-07	7.79348e-05	4.88074e-05	Fkrp
ENSMUSG00000004988	66.2372	1.12361	1.06154	1.05847	0.28984	0.573955	0.359444	Fxyd4
ENSMUSG00000029338	672.806	1.12348	0.289637	3.87894	0.000104911	0.00346541	0.00217024	Antxr2
ENSMUSG00000072568	3325.56	1.12235	0.275305	4.07675	4.56701e-05	0.0018588	0.00116409	Lratd2
ENSMUSG00000024180	681.363	1.12115	0.296682	3.77897	0.000157479	0.00457361	0.00286426	Tmem8
ENSMUSG00000036099	1223.8	1.12053	0.223253	5.01909	5.19166e-07	6.00104e-05	3.7582e-05	Vezt
ENSMUSG00000052137	563.895	1.11656	0.708781	1.57533	0.115181	0.342769	0.214662	Rbm12b2
ENSMUSG00000037300	981.375	1.11212	0.353699	3.14426	0.00166507	0.0242706	0.0151997	Ttc13
ENSMUSG00000020354	134.792	1.11179	1.03305	1.07622	0.281829	0.565077	0.353884	Sgcd
ENSMUSG00000035095	458.153	1.11078	0.457454	2.42818	0.0151748	0.102877	0.0644279	Fam167a
ENSMUSG00000028184	658.695	1.11049	0.39263	2.82834	0.00467907	0.0478632	0.0299747	Adgrl2
ENSMUSG00000066129	2856.92	1.11035	0.504264	2.20192	0.0276708	0.149647	0.0937175	Kndc1
ENSMUSG00000037426	530.904	1.11004	0.521086	2.13024	0.0331522	0.164994	0.103329	Depdc5
ENSMUSG00000062944	479.722	1.10928	0.630881	1.75831	0.0786952	0.271817	0.170228	9130023H24Rik
ENSMUSG00000042567	771.364	1.10545	0.384369	2.87601	0.00402732	0.0437106	0.0273742	Nek10
ENSMUSG00000046314	338.722	1.1054	0.893362	1.23735	0.215957	0.487849	0.30552	Stxbp6
ENSMUSG00000062110	533.118	1.10367	0.668607	1.65069	0.098801	0.312204	0.19552	Scfd2
ENSMUSG00000074771	572.64	1.10261	0.762165	1.44668	0.147986	0.39723	0.248769	Ankef1
ENSMUSG00000022426	1068.82	1.10002	0.386151	2.84868	0.00439017	0.0458538	0.0287164	Josd1
ENSMUSG00000033276	1048.52	1.09744	0.396888	2.76512	0.00569016	0.054224	0.0339583	Stk36
ENSMUSG00000034032	1159.38	1.09486	0.722149	1.51611	0.129491	0.369213	0.231223	Rpap1
ENSMUSG00000020592	205.778	1.09337	1.01123	1.08123	0.279596	0.562941	0.352547	Sdc1
ENSMUSG00000025332	1355.99	1.09226	0.440528	2.47943	0.0131593	0.0932563	0.0584026	Kdm5c
ENSMUSG00000020474	178.508	1.08866	1.43595	0.758143	0.448365	0.710665	0.44506	Polm
ENSMUSG00000034173	446.73	1.08716	1.16223	0.935407	0.349579	0.632063	0.395835	Zbed5
ENSMUSG00000053641	1858.15	1.08667	0.360007	3.01846	0.00254059	0.0322357	0.0201879	Dennd4a
ENSMUSG00000050931	1155.24	1.08654	0.295486	3.67712	0.000235879	0.00615467	0.00385442	Sgms2
ENSMUSG00000014077	1536.66	1.08648	0.445074	2.44111	0.0146421	0.100503	0.0629411	Chp1
ENSMUSG00000027702	1049.21	1.08523	0.281657	3.85301	0.000116676	0.0037567	0.00235267	Lrrc34
ENSMUSG00000020681	459.715	1.08504	1.01361	1.07047	0.284408	0.568078	0.355764	Ace
ENSMUSG00000022949	3002.39	1.08464	0.350171	3.09745	0.00195195	0.0268803	0.016834	Clic6
ENSMUSG00000019880	287.34	1.08401	0.713692	1.51887	0.128795	0.367681	0.230264	Rspo3
ENSMUSG00000032577	625.018	1.08309	0.319273	3.39236	0.000692928	0.0131953	0.00826369	Mapkapk3
ENSMUSG00000024472	142.429	1.07879	0.567659	1.90043	0.0573769	0.227775	0.142646	Dcp2
ENSMUSG00000030301	1188.2	1.07858	0.408828	2.63822	0.00833425	0.0700113	0.0438452	Ccdc91
ENSMUSG00000052331	1944.41	1.07822	0.305017	3.53495	0.00040786	0.00911886	0.00571077	Ankrd44
ENSMUSG00000036918	352.254	1.07743	0.665432	1.61915	0.105415	0.324931	0.203491	Ttc7
ENSMUSG00000024251	817.457	1.07602	0.377897	2.8474	0.00440777	0.0459004	0.0287455	Thada
ENSMUSG00000059975	544.205	1.07583	0.579415	1.85676	0.0633458	0.240764	0.150781	Zfp74
ENSMUSG00000055835	440.005	1.07477	0.447356	2.40249	0.0162838	0.107373	0.067243	Zfp1
ENSMUSG00000031750	261.589	1.07399	0.418157	2.5684	0.0102171	0.0797966	0.0499733	Il34
ENSMUSG00000003119	525.041	1.07283	0.36721	2.92158	0.00348262	0.0399587	0.0250245	Cdk12
ENSMUSG00000021816	498.908	1.07145	0.463801	2.31016	0.0208793	0.126414	0.0791676	Ppp3cb
ENSMUSG00000041817	423.202	1.07082	0.626801	1.70839	0.0875637	0.290847	0.182146	Fam169a
ENSMUSG00000030209	175.308	1.0696	0.683844	1.5641	0.117794	0.347698	0.217749	Grin2b
ENSMUSG00000022718	624.188	1.06818	0.604353	1.76748	0.0771478	0.268357	0.168061	Dgcr8
ENSMUSG00000006435	324.61	1.06812	1.82379	0.585658	0.558105	0.78639	0.492484	Neurl1a
ENSMUSG00000053333	941.427	1.06693	0.219624	4.85797	1.18595e-06	0.000116173	7.27542e-05	Dis3l2
ENSMUSG00000029638	346.927	1.0666	0.286518	3.72263	0.00019716	0.00543641	0.0034046	Glcci1
ENSMUSG00000040473	2742.32	1.06577	0.241963	4.40468	1.05942e-05	0.000603244	0.000377787	Cfap69
ENSMUSG00000019846	493.826	1.06408	0.897638	1.18542	0.23585	0.5136	0.321647	Lama4
ENSMUSG00000037627	4476.26	1.06217	0.288085	3.68699	0.000226918	0.00598847	0.00375033	Rgs22
ENSMUSG00000038611	2055.17	1.06181	0.423741	2.50579	0.0122177	0.0891041	0.0558023	Phrf1
ENSMUSG00000040195	365.296	1.05917	0.703969	1.50457	0.132434	0.372912	0.233539	Nemp1
ENSMUSG00000045917	517.336	1.05629	0.825206	1.28003	0.200535	0.470089	0.294398	Tmem268
ENSMUSG00000048174	193.761	1.05523	0.790985	1.33407	0.18218	0.446147	0.279404	Tmem81
ENSMUSG00000075289	230.379	1.05404	1.07774	0.978006	0.328071	0.612333	0.383479	Carns1
ENSMUSG00000037016	683.534	1.05142	0.545245	1.92835	0.0538114	0.218786	0.137017	Frem2
ENSMUSG00000109511	654.231	1.04825	0.250831	4.17912	2.92643e-05	0.00131621	0.000824287	Nup62
ENSMUSG00000060244	289.339	1.04774	0.458078	2.28726	0.0221807	0.131735	0.0825003	Alyref2
ENSMUSG00000038135	1225.6	1.04762	0.223118	4.69535	2.66152e-06	0.000217341	0.000136112	Crygn
ENSMUSG00000037143	2973.53	1.04747	0.231502	4.52466	6.04934e-06	0.000392834	0.000246016	Cfap61
ENSMUSG00000022983	1157.22	1.04565	1.1022	0.948688	0.342779	0.626634	0.392435	Scaf4
ENSMUSG00000032454	251.002	1.04534	0.353711	2.95535	0.00312314	0.0372553	0.0233315	Rbp2
ENSMUSG00000050315	971.564	1.04433	0.637769	1.63748	0.101531	0.317016	0.198534	Synpo2
ENSMUSG00000074579	376.487	1.04392	0.4174	2.50102	0.0123837	0.0899459	0.0563294	Lekr1
ENSMUSG00000002997	795.216	1.04335	0.472528	2.20802	0.0272431	0.148964	0.0932898	Prkar2b
ENSMUSG00000001827	1473.73	1.04316	0.259701	4.01679	5.89971e-05	0.0022581	0.00141416	Folr1
ENSMUSG00000074671	391.047	1.04271	0.664013	1.57032	0.116341	0.344995	0.216056	Tspyl3
ENSMUSG00000032666	232.439	1.04197	0.914503	1.13938	0.254545	0.536131	0.335757	1700025G04Rik
ENSMUSG00000026004	1121.88	1.04162	0.369925	2.81577	0.00486611	0.0491673	0.0307915	Kansl1l
ENSMUSG00000021690	629.55	1.04122	0.256551	4.05851	4.93878e-05	0.00197534	0.00123707	Jmy
ENSMUSG00000057914	642.513	1.03911	0.522721	1.98788	0.0468252	0.202792	0.127	Cacnb2
ENSMUSG00000032517	50482.8	1.03821	0.835134	1.24316	0.213809	0.485734	0.304195	Mobp
ENSMUSG00000023027	414.895	1.03737	0.292191	3.55034	0.000384741	0.00880637	0.00551507	Atf1
ENSMUSG00000030972	203.027	1.03662	0.367024	2.82439	0.00473708	0.0481159	0.030133	Acsm5
ENSMUSG00000059288	696.307	1.03657	0.298778	3.46937	0.000521676	0.010924	0.00684126	Cdyl
ENSMUSG00000029687	274.105	1.03639	0.55183	1.8781	0.0603675	0.234945	0.147137	Ezh2
ENSMUSG00000005373	200.153	1.03467	0.997092	1.03768	0.299417	0.582556	0.364831	Mlxipl
ENSMUSG00000044250	101.965	1.0342	0.47521	2.17631	0.0295322	0.154254	0.0966027	Pced1b
ENSMUSG00000022208	280.736	1.03246	0.727627	1.41894	0.155916	0.40997	0.256748	Jph4
ENSMUSG00000020774	420.521	1.03221	0.364852	2.82912	0.00466757	0.0477878	0.0299275	Aspa
ENSMUSG00000074030	858.034	1.03189	0.693125	1.48876	NA	NA	NA	Exoc8
ENSMUSG00000035486	150.608	1.0312	1.0725	0.961491	0.336306	0.620761	0.388757	Plk5
ENSMUSG00000056752	2489.64	1.03066	0.563186	1.83006	0.067241	0.249826	0.156456	Dnah9
ENSMUSG00000031328	6338.7	1.03063	0.314235	3.2798	0.0010388	0.0174528	0.01093	Flna
ENSMUSG00000041528	1742.17	1.03061	0.251331	4.10062	4.12042e-05	0.00171323	0.00107293	Rnf123
ENSMUSG00000027284	1144.02	1.02671	0.46001	2.23192	0.0256201	0.143828	0.0900738	Cdan1
ENSMUSG00000039774	216.392	1.02574	1.4533	0.705801	0.480312	0.73505	0.460332	Galnt12
ENSMUSG00000064105	1186.04	1.02328	0.270019	3.78967	0.000150845	0.00444121	0.00278135	Cnnm2
ENSMUSG00000054434	185.822	1.02294	0.98301	1.04062	0.298054	0.58117	0.363963	Tmem120b
ENSMUSG00000053870	726.145	1.0229	0.26919	3.79994	0.000144731	0.00432286	0.00270723	Fpgt
ENSMUSG00000027746	983.857	1.02269	0.312005	3.2778	0.00104618	0.0175258	0.0109757	Ufm1
ENSMUSG00000026478	2149.95	1.02121	0.290012	3.52127	0.000429484	0.00947406	0.00593322	Lamc1
ENSMUSG00000048249	1933.78	1.02106	0.195196	5.23093	1.68661e-07	2.51453e-05	1.57475e-05	Crebrf
ENSMUSG00000033721	488.694	1.02019	0.343578	2.96933	0.00298455	0.0360484	0.0225757	Vav3
ENSMUSG00000020393	2508.91	1.01987	0.236064	4.32031	1.5581e-05	0.000811537	0.000508233	Kremen1
ENSMUSG00000064127	918.59	1.01883	0.612772	1.66266	0.0963806	0.307328	0.192467	Med14
ENSMUSG00000041444	1398.43	1.01809	0.514865	1.9774	0.0479962	0.205477	0.128682	Arhgap32
ENSMUSG00000028330	1345.27	1.01802	0.229468	4.43642	9.14677e-06	0.000536688	0.000336106	Ncbp1
ENSMUSG00000039375	322.665	1.01684	0.722221	1.40794	0.159149	0.414264	0.259436	Wdr17
ENSMUSG00000023868	252.954	1.01621	1.12582	0.902645	NA	NA	NA	Pde10a
ENSMUSG00000026516	822.904	1.01565	0.261366	3.88594	0.000101934	0.00339946	0.00212894	Nvl
ENSMUSG00000020590	2204.4	1.01563	0.334419	3.03701	0.00238938	0.0309628	0.0193907	Snx13
ENSMUSG00000035673	579.777	1.01537	0.687504	1.47689	0.139705	0.385129	0.241191	Sbno2
ENSMUSG00000103088	4318.06	1.01486	0.212325	4.77974	1.75519e-06	0.000153699	9.62554e-05	Pcdhgb6
ENSMUSG00000052763	537.609	1.01195	0.963337	1.05047	0.293504	0.576419	0.360988	Zfp212
ENSMUSG00000021221	301.45	1.01173	0.556935	1.81661	0.0692772	0.253536	0.158779	Dpf3
ENSMUSG00000057967	354.828	1.01172	0.344108	2.94012	0.0032809	0.0383836	0.0240381	Fgf18
ENSMUSG00000000787	3499.95	1.01156	0.126173	8.01726	1.08134e-15	2.0832e-12	1.30463e-12	Ddx3x
ENSMUSG00000021710	1954.78	1.00841	0.261405	3.85764	0.000114487	0.00370686	0.00232146	Nln
ENSMUSG00000024937	1586.41	1.00792	0.423325	2.38097	0.0172673	0.111754	0.0699871	Ehbp1l1
ENSMUSG00000031907	371.391	1.00724	0.607145	1.65898	0.0971192	0.308746	0.193355	Zfp90
ENSMUSG00000034105	756.086	1.00711	0.301245	3.34315	0.00082833	0.0149604	0.0093691	Meak7
ENSMUSG00000026830	354.758	1.00708	0.924234	1.08963	0.275875	0.558466	0.349745	Ermn
ENSMUSG00000032258	2360.59	1.00519	0.323111	3.11098	0.00186468	0.0259998	0.0162826	Lca5
ENSMUSG00000029992	1060.48	1.00485	0.375262	2.67774	0.00741213	0.0648575	0.0406176	Gfpt1
ENSMUSG00000038844	825.64	1.00376	0.492695	2.03729	0.0416209	0.189036	0.118385	Kif16b
ENSMUSG00000023923	1040.55	1.00258	0.381948	2.62492	0.00866693	0.0716091	0.0448458	Tbc1d5
ENSMUSG00000037243	680.239	1.00258	0.270967	3.7	0.0002156	0.00576881	0.00361277	Zfp692
ENSMUSG00000020941	299.473	1.00226	0.402756	2.48851	0.0128279	0.091813	0.0574987	Map3k14
ENSMUSG00000042197	1368.55	1.00223	0.22576	4.43935	9.0231e-06	0.000532133	0.000333253	Zfp451
ENSMUSG00000040729	1481.85	1.00186	0.332317	3.01477	0.00257174	0.0324884	0.0203461	Cep126
ENSMUSG00000033739	169.437	1.00069	1.07964	0.926877	NA	NA	NA	Fkbpl
ENSMUSG00000024120	1860.33	0.999866	0.276993	3.60971	0.000306534	0.00750685	0.00470123	Lrpprc
ENSMUSG00000078496	200.892	0.998124	0.689216	1.4482	0.147561	0.396771	0.248481	Zfp982
ENSMUSG00000039298	2966.09	0.997917	0.267959	3.72414	0.000195979	0.00543242	0.0034021	Cdk5rap2
ENSMUSG00000074892	1214.83	0.997403	0.325325	3.06586	0.00217044	0.0288369	0.0180594	B3galt5
ENSMUSG00000021279	501.102	0.996308	0.404247	2.4646	0.0137166	0.0958005	0.0599959	Cdc42bpb
ENSMUSG00000041703	628.192	0.995589	0.595938	1.67062	0.094796	0.304036	0.190405	Zic5
ENSMUSG00000041945	456.782	0.995529	0.392335	2.53744	0.0111666	0.0842521	0.0527636	Mfsd9
ENSMUSG00000050192	506.24	0.995171	0.367834	2.70549	0.00682041	0.0612763	0.0383748	Eif5a2
ENSMUSG00000035944	535.82	0.994913	0.470478	2.11468	0.0344568	0.168765	0.105691	Ttc38
ENSMUSG00000070044	3696.93	0.993749	0.326018	3.04814	0.00230259	0.0300403	0.018813	Fam149a
ENSMUSG00000027217	894.381	0.992089	0.522152	1.9	0.057433	0.227844	0.142689	Tspan18
ENSMUSG00000026024	670.852	0.991685	0.736209	1.34702	0.177975	0.441273	0.276351	Als2
ENSMUSG00000003731	800.684	0.991574	0.213161	4.65177	3.291e-06	0.000257346	0.000161165	Kpna6
ENSMUSG00000028024	486.149	0.991067	0.978737	1.0126	0.311252	0.593299	0.371559	Enpep
ENSMUSG00000036568	943.677	0.990212	0.313239	3.16121	0.00157118	0.0234339	0.0146757	Bicral
ENSMUSG00000028412	3001.3	0.989859	0.191684	5.16401	2.41709e-07	3.32609e-05	2.083e-05	Slc44a1
ENSMUSG00000041559	462.421	0.98964	1.03617	0.955095	0.33953	0.623947	0.390752	Fmod
ENSMUSG00000013629	1571.17	0.989246	0.288278	3.43156	0.000600111	0.0118576	0.00742592	Cad
ENSMUSG00000036304	622.18	0.988516	0.74265	1.33107	0.183167	0.447523	0.280265	Zdhhc23
ENSMUSG00000063296	865.841	0.98842	0.794825	1.24357	0.213658	0.48571	0.304181	Tmem117
ENSMUSG00000078716	643.201	0.987908	0.70128	1.40872	0.158918	0.414264	0.259436	Tmem8b
ENSMUSG00000057788	932.652	0.987817	0.394218	2.50576	0.0122188	0.0891041	0.0558023	Ddx49
ENSMUSG00000016239	356.515	0.986886	0.36299	2.71877	0.0065525	0.05982	0.0374628	Lonrf3
ENSMUSG00000034780	1017.61	0.986486	0.223963	4.40468	1.05942e-05	0.000603244	0.000377787	B3galt1
ENSMUSG00000037138	609.379	0.984865	0.368485	2.67275	0.00752333	0.0653374	0.0409181	Aff3
ENSMUSG00000046192	1655.1	0.984642	0.249473	3.94689	7.91723e-05	0.00282836	0.00177128	Iqub
ENSMUSG00000040913	270.472	0.984462	0.54384	1.81021	0.070264	0.255564	0.160049	Fbxw4
ENSMUSG00000032560	1557.66	0.983812	0.240454	4.09148	4.28638e-05	0.00176951	0.00110817	Dnajc13
ENSMUSG00000034488	543.893	0.982931	0.941734	1.04375	0.296603	0.580009	0.363236	Edil3
ENSMUSG00000041303	825.994	0.980286	0.380173	2.57853	0.00992223	0.0781847	0.0489639	Gtf3c3
ENSMUSG00000031668	632.544	0.978378	0.473669	2.06553	0.038873	0.181549	0.113696	Eif2ak3
ENSMUSG00000035992	855.598	0.977844	0.608278	1.60756	0.107931	0.329066	0.20608	Fnip1
ENSMUSG00000050471	577.987	0.977024	0.41859	2.33409	0.0195913	0.121294	0.0759613	Fam118b
ENSMUSG00000027074	625.619	0.976077	0.528848	1.84567	0.0649404	0.244291	0.15299	Slc43a3
ENSMUSG00000051029	527.357	0.975699	0.304759	3.20154	0.00136695	0.021381	0.0133901	Serpinb1b
ENSMUSG00000015749	3356.18	0.974909	0.225707	4.31935	1.56489e-05	0.000811537	0.000508233	Anp32e
ENSMUSG00000024831	416.31	0.973768	0.545083	1.78646	0.0740251	0.262874	0.164627	Ighmbp2
ENSMUSG00000033282	1058.32	0.970215	0.403777	2.40285	0.0162679	0.107329	0.0672157	Rpgrip1l
ENSMUSG00000024976	1297.9	0.968778	0.248208	3.90309	9.49733e-05	0.00326725	0.00204614	Shoc2
ENSMUSG00000046962	739.282	0.968737	0.679888	1.42485	0.154201	0.406819	0.254774	Zbtb21
ENSMUSG00000037119	2177.33	0.968095	0.226374	4.27652	1.89837e-05	0.000954053	0.000597484	Fam91a1
ENSMUSG00000029651	431.826	0.968001	0.947816	1.0213	0.307114	0.589765	0.369346	Mtus2
ENSMUSG00000037890	3691.3	0.967476	0.375195	2.5786	0.00992017	0.0781847	0.0489639	Wdr19
ENSMUSG00000036155	1033.07	0.967455	0.553712	1.74722	0.0805997	0.276511	0.173168	Mgat5
ENSMUSG00000034931	1199.85	0.966107	0.142069	6.80028	1.04417e-11	5.24763e-09	3.28638e-09	Dhx8
ENSMUSG00000048310	913.585	0.965844	1.08912	0.886811	0.375181	0.654105	0.409639	Pskh1
ENSMUSG00000020454	1467.54	0.965827	0.212597	4.54301	5.54577e-06	0.000370022	0.00023173	Eif4enif1
ENSMUSG00000091415	1476.17	0.965093	0.599527	1.60976	0.10745	0.328142	0.205502	Ak9
ENSMUSG00000026495	2389.38	0.964383	0.252736	3.81577	0.000135758	0.00416239	0.00260674	Efcab2
ENSMUSG00000020096	210.427	0.964238	0.831237	1.16	0.246047	0.524862	0.3287	Tbata
ENSMUSG00000049303	1257.54	0.963952	0.278215	3.46478	0.000530673	0.0110723	0.00693413	Syt12
ENSMUSG00000058402	510.544	0.963718	0.974806	0.988625	0.322847	0.607636	0.380538	Zfp420
ENSMUSG00000035275	1214.88	0.963521	0.287113	3.3559	0.000791069	0.0145142	0.00908967	Raver2
ENSMUSG00000052539	789.69	0.962012	0.408671	2.354	0.0185726	0.11712	0.0733472	Magi3
ENSMUSG00000033439	298.535	0.961928	0.894497	1.07539	NA	NA	NA	Trmt13
ENSMUSG00000047139	4667.64	0.961145	0.278457	3.45168	0.000557108	0.0114993	0.00720155	Cd24a
ENSMUSG00000040363	566.606	0.960352	0.418414	2.29522	0.0217204	0.129482	0.0810895	Bcor
ENSMUSG00000021374	1977.59	0.959387	0.273694	3.50533	0.000456037	0.00994271	0.00622671	Nup153
ENSMUSG00000042743	334.088	0.958541	0.311677	3.07543	0.002102	0.028303	0.017725	Sgtb
ENSMUSG00000028708	866.613	0.957811	0.581646	1.64672	0.0996149	0.313149	0.196112	Mknk1
ENSMUSG00000021385	733.574	0.957147	0.221775	4.31585	1.58988e-05	0.00082042	0.000513795	Ippk
ENSMUSG00000031847	681.679	0.956364	0.404281	2.36559	0.0180012	0.115405	0.0722737	1700030J22Rik
ENSMUSG00000035759	495.8	0.955776	0.458052	2.08661	0.0369232	0.176497	0.110533	Bbs10
ENSMUSG00000039963	7550.8	0.955729	0.265548	3.59909	0.000319338	0.00767406	0.00480595	Ccdc40
ENSMUSG00000041763	1173.66	0.955046	0.25121	3.80178	0.000143662	0.00431321	0.00270119	Tpp2
ENSMUSG00000030077	1098.83	0.953217	0.38121	2.5005	0.0124018	0.0899459	0.0563294	Chl1
ENSMUSG00000034898	333.021	0.953167	0.631401	1.5096	0.131144	0.371687	0.232773	Filip1
ENSMUSG00000004508	666.356	0.951708	0.609249	1.5621	0.118265	0.348286	0.218117	Gab2
ENSMUSG00000063354	2346.44	0.951433	0.325677	2.9214	0.00348459	0.0399587	0.0250245	Slc39a4
ENSMUSG00000009876	116.943	0.951021	0.525909	1.80834	0.0705542	0.255957	0.160296	Cox4i2
ENSMUSG00000032834	651.729	0.950939	0.560093	1.69782	0.089541	0.295069	0.184789	Pwp2
ENSMUSG00000018846	1048.12	0.948662	0.348564	2.72163	0.00649612	0.0595942	0.0373214	Pank3
ENSMUSG00000020131	377.776	0.947778	0.525078	1.80502	0.071071	0.256859	0.160861	Pcsk4
ENSMUSG00000039632	1832.17	0.947638	0.422319	2.24389	0.0248393	0.141229	0.0884458	Ccdc151
ENSMUSG00000045288	1108.5	0.946844	0.329517	2.87343	0.00406043	0.0438641	0.0274703	Ush1g
ENSMUSG00000029729	1693.21	0.945611	0.209126	4.52173	6.13362e-06	0.000396081	0.00024805	Zkscan1
ENSMUSG00000006423	1503.62	0.945552	0.520357	1.81712	0.0691984	0.253443	0.158721	C330007P06Rik
ENSMUSG00000039021	1577.11	0.945042	0.237213	3.98394	6.77806e-05	0.00251114	0.00157262	Ttc16
ENSMUSG00000066735	610.983	0.94357	0.592597	1.59226	0.111326	0.336862	0.210963	Vkorc1l1
ENSMUSG00000009112	1274.94	0.942427	0.312425	3.01649	0.00255718	0.0323751	0.0202752	Bcl2l13
ENSMUSG00000030340	1758.39	0.940951	0.353604	2.66103	0.00779018	0.0668002	0.0418343	Scnn1a
ENSMUSG00000003226	3036.9	0.940771	0.324139	2.90237	0.00370349	0.0416176	0.0260634	Ranbp2
ENSMUSG00000030889	5525.41	0.939851	0.333354	2.81938	0.00481172	0.0487455	0.0305273	Vwa3a
ENSMUSG00000038648	893.353	0.939553	0.688673	1.36429	0.172475	0.433306	0.271362	Creb3l2
ENSMUSG00000029512	1073.2	0.938781	0.455449	2.06122	0.0392818	0.182303	0.114169	Ulk1
ENSMUSG00000039145	837.275	0.93833	0.474042	1.97943	0.0477681	0.204956	0.128356	Camk1d
ENSMUSG00000039458	817.447	0.937392	0.282955	3.31287	0.000923434	0.0159313	0.00997712	Mtmr12
ENSMUSG00000038065	1050.57	0.936868	0.29853	3.13827	0.0016995	0.024525	0.015359	Mturn
ENSMUSG00000020340	668.423	0.93588	0.486759	1.92268	0.0545207	0.220815	0.138287	Cyfip2
ENSMUSG00000020641	632.763	0.934533	0.732447	1.27591	0.201989	0.471388	0.295211	Rsad2
ENSMUSG00000074785	1046.82	0.934504	0.594211	1.57268	0.115793	0.343898	0.215369	Plxnc1
ENSMUSG00000020928	260.021	0.93312	0.513088	1.81863	0.0689673	0.252836	0.158341	Higd1b
ENSMUSG00000032305	766.588	0.932902	0.196054	4.75839	1.95145e-06	0.000169517	0.000106162	Fam219b
ENSMUSG00000038250	1420.2	0.931099	0.297321	3.13163	0.00173838	0.024788	0.0155237	Usp38
ENSMUSG00000053070	1072.04	0.929663	0.283963	3.27389	0.00106077	0.0176424	0.0110487	Cfap300
ENSMUSG00000004356	555.572	0.929385	0.38445	2.41744	0.0156301	0.104857	0.0656677	Utp20
ENSMUSG00000005034	2962.22	0.929198	0.222252	4.18082	2.90457e-05	0.00131148	0.000821327	Prkacb
ENSMUSG00000046380	585.848	0.929038	0.451332	2.05844	0.0395481	0.182782	0.114469	Jrk
ENSMUSG00000028753	4096.25	0.927722	0.358091	2.59075	0.00957683	0.0763439	0.047811	Vwa5b1
ENSMUSG00000038368	960.075	0.9272	0.435309	2.12998	0.033173	0.164994	0.103329	Focad
ENSMUSG00000029999	1065.7	0.926314	0.361752	2.56063	0.0104483	0.0807805	0.0505895	Tgfa
ENSMUSG00000031583	2137.26	0.925642	0.329613	2.80827	0.00498079	0.0497605	0.031163	Wrn
ENSMUSG00000032849	1661.64	0.925231	0.450227	2.05503	0.0398759	0.183855	0.115141	Abcc4
ENSMUSG00000027896	359.136	0.924334	0.931734	0.992058	NA	NA	NA	Slc16a4
ENSMUSG00000029248	136.142	0.924225	1.0751	0.859665	0.389974	0.665639	0.416863	Thegl
ENSMUSG00000056536	764.004	0.923665	0.404102	2.28572	0.0222706	0.131863	0.0825807	Pign
ENSMUSG00000042694	511.359	0.922345	0.973883	0.94708	0.343598	0.626817	0.39255	Stn1
ENSMUSG00000039552	6766.79	0.92227	0.321115	2.87208	0.00407775	0.0439279	0.0275103	Rsph4a
ENSMUSG00000102748	558.792	0.918437	1.53281	0.599185	NA	NA	NA	Pcdhgb2
ENSMUSG00000116673	334.018	0.917759	0.327746	2.80022	0.00510682	0.0506693	0.0317321	A630089N07Rik
ENSMUSG00000003617	2386.57	0.917529	0.284628	3.22361	0.00126585	0.0202375	0.0126739	Cp
ENSMUSG00000035032	1340.62	0.916176	0.273764	3.34659	0.000818115	0.014799	0.00926804	Nek11
ENSMUSG00000031352	1177.51	0.91568	0.222258	4.11989	3.79059e-05	0.00162883	0.00102007	Hccs
ENSMUSG00000058388	2731.68	0.915563	0.356851	2.56567	0.0102977	0.0800094	0.0501066	Phtf1
ENSMUSG00000063281	664.94	0.91552	0.623993	1.4672	0.142323	0.388181	0.243102	Zfp35
ENSMUSG00000039092	532.803	0.915139	0.552006	1.65784	0.0973491	0.309229	0.193657	Sptlc3
ENSMUSG00000037306	2089.77	0.91327	0.261334	3.49465	0.000474689	0.0102559	0.00642288	Man1c1
ENSMUSG00000021972	425.291	0.912057	0.667166	1.36706	NA	NA	NA	Hmbox1
ENSMUSG00000023235	334.041	0.911927	0.519338	1.75594	0.0790985	0.272681	0.170769	Ccl25
ENSMUSG00000047777	586.253	0.911736	0.36947	2.46768	0.013599	0.0952097	0.0596259	Phf13
ENSMUSG00000061731	1661.98	0.911469	0.441347	2.0652	NA	NA	NA	Ext1
ENSMUSG00000038011	1829.47	0.911083	0.336587	2.70683	0.00679293	0.061141	0.0382901	Dnah10
ENSMUSG00000035248	2162.34	0.910989	0.482085	1.88969	0.0588001	0.230709	0.144484	Tut7
ENSMUSG00000069135	1285.6	0.91073	0.238826	3.81337	0.000137085	0.00418844	0.00262305	Fgfr1op
ENSMUSG00000025551	272.571	0.910702	0.489131	1.86188	0.0626202	0.240075	0.150349	Fgf14
ENSMUSG00000021451	923.294	0.910359	0.623938	1.45905	0.14455	0.39207	0.245538	Sema4d
ENSMUSG00000032508	533.301	0.909828	0.454933	1.99992	0.0455091	0.199939	0.125214	Myd88
ENSMUSG00000037826	819.593	0.909124	0.472289	1.92493	0.0542381	0.219987	0.137769	Ppm1k
ENSMUSG00000026090	2044.38	0.908897	0.330709	2.74833	0.00598996	0.0562453	0.0352241	2010300C02Rik
ENSMUSG00000029863	636.391	0.908506	0.457998	1.98365	0.0472952	0.204085	0.12781	Casp2
ENSMUSG00000026279	742.057	0.908143	0.291095	3.11974	0.00181008	0.0255155	0.0159793	Thap4
ENSMUSG00000060843	375.694	0.907739	1.01202	0.896954	0.369744	0.649522	0.406769	Ctnna3
ENSMUSG00000015143	258.339	0.906772	0.537859	1.68589	0.0918166	0.298792	0.187121	Actn1
ENSMUSG00000027519	1800.9	0.905593	0.16135	5.61259	1.99317e-08	4.11411e-06	2.5765e-06	Rab22a
ENSMUSG00000027366	1857.49	0.905449	0.267198	3.38868	0.000702294	0.0132861	0.00832055	Sppl2a
ENSMUSG00000021275	971.846	0.904635	0.489661	1.84747	0.0646788	0.24363	0.152575	Tecpr2
ENSMUSG00000035403	3190.64	0.904491	0.334877	2.70096	0.00691387	0.0619026	0.0387671	Crb2
ENSMUSG00000025200	389.206	0.901657	0.494656	1.8228	0.0683343	0.251645	0.157595	Cwf19l1
ENSMUSG00000035211	628.188	0.900712	0.636881	1.41426	0.157287	0.411889	0.257949	Xrra1
ENSMUSG00000057637	797.37	0.900543	0.415443	2.16767	0.0301836	0.156228	0.0978391	Prdm2
ENSMUSG00000039901	463.501	0.900402	0.343121	2.62415	0.00868658	0.071669	0.0448833	Armh3
ENSMUSG00000038668	3348.37	0.900361	0.330329	2.72565	0.00641757	0.0590141	0.0369581	Lpar1
ENSMUSG00000015882	595.046	0.900343	0.635468	1.41682	0.156536	0.41076	0.257242	Lcorl
ENSMUSG00000030465	1007.92	0.899441	0.354334	2.5384	0.0111361	0.0840768	0.0526539	Psd3
ENSMUSG00000034247	557.751	0.899288	0.375583	2.39438	0.0166485	0.109136	0.0683477	Plekhm1
ENSMUSG00000026319	945.669	0.896296	0.186026	4.81811	1.44921e-06	0.00013619	8.52904e-05	Relch
ENSMUSG00000033703	798.768	0.894496	0.274973	3.25303	0.00114182	0.0185997	0.0116483	Fcsk
ENSMUSG00000021090	1392.87	0.891032	0.294356	3.02706	0.00246944	0.0315058	0.0197308	Lrrc9
ENSMUSG00000058093	356.9	0.890869	0.57327	1.55401	0.120181	0.352046	0.220472	Zfp729b
ENSMUSG00000041997	960.243	0.890439	0.311803	2.85578	0.00429318	0.0455274	0.028512	Tlk1
ENSMUSG00000022790	4104.3	0.890116	0.304616	2.92209	0.00347691	0.0399587	0.0250245	Igsf11
ENSMUSG00000029120	1476.65	0.889674	0.396479	2.24394	0.0248366	0.141229	0.0884458	Ppp2r2c
ENSMUSG00000042599	842.601	0.889666	0.320883	2.77255	0.00556188	0.0534751	0.0334893	Kdm7a
ENSMUSG00000015363	941.566	0.889207	0.327478	2.71532	0.00662126	0.0601727	0.0376837	Trabd
ENSMUSG00000001435	518.925	0.88917	0.730874	1.21659	0.223762	0.497206	0.31138	Col18a1
ENSMUSG00000038022	1209.18	0.888839	0.558804	1.59061	0.111698	0.337501	0.211363	Mindy4
ENSMUSG00000073418	13556.3	0.888352	0.17496	5.07747	3.825e-07	4.73826e-05	2.96738e-05	C4b
ENSMUSG00000024524	2332.73	0.888096	0.465646	1.90723	0.0564904	0.225474	0.141205	Gnal
ENSMUSG00000037101	1864.13	0.888062	0.231998	3.82788	0.000129252	0.00403792	0.00252878	Ttc29
ENSMUSG00000031731	2005.31	0.887879	0.269173	3.29854	0.000971879	0.0165719	0.0103783	Ap1g1
ENSMUSG00000029238	1225.44	0.887508	0.24022	3.69457	0.000220259	0.00586629	0.00367382	Clock
ENSMUSG00000029165	840.519	0.887374	0.65525	1.35425	0.175656	0.43805	0.274333	Agbl5
ENSMUSG00000023991	237.37	0.885032	0.509715	1.73633	0.0825061	0.279674	0.175148	Foxp4
ENSMUSG00000091405	136.367	0.884301	0.680961	1.29861	0.194079	0.462643	0.289734	H4c14
ENSMUSG00000020638	1632.27	0.883929	0.21267	4.15633	3.23394e-05	0.00142134	0.000890124	Cmpk2
ENSMUSG00000044948	4539.22	0.883165	0.282232	3.12921	0.00175275	0.0247981	0.0155301	Cfap43
ENSMUSG00000062116	469.016	0.882889	0.398172	2.21736	0.0265988	0.147038	0.0920837	Zfp954
ENSMUSG00000066892	473.519	0.882224	0.293234	3.0086	0.00262457	0.0329039	0.0206063	Fbxl12
ENSMUSG00000062040	579.932	0.881814	0.651658	1.35318	0.175997	0.438059	0.274338	Zfp27
ENSMUSG00000000402	626.593	0.881786	0.475069	1.85612	0.0634363	0.240887	0.150858	Egfl6
ENSMUSG00000020412	876.384	0.881037	0.305971	2.87948	0.00398333	0.0434371	0.0272029	Ascc2
ENSMUSG00000013523	8824.87	0.880472	0.761688	1.15595	0.247702	0.526902	0.329977	Bcas1
ENSMUSG00000060924	414.149	0.880354	0.37445	2.35106	0.0187202	0.117793	0.0737691	Csmd1
ENSMUSG00000071537	189.477	0.878999	0.530257	1.65769	0.0973807	0.309237	0.193663	Klrg2
ENSMUSG00000041193	144.95	0.878427	0.73228	1.19958	0.230304	0.50533	0.316468	Pla2g5
ENSMUSG00000090035	784.633	0.877277	0.421305	2.08229	0.0373164	0.177222	0.110987	Galnt4
ENSMUSG00000045064	1699.37	0.877048	1.34087	0.65409	0.513054	0.756219	0.473589	Zc2hc1c
ENSMUSG00000066232	1201.33	0.876819	0.484906	1.80822	0.0705715	0.255957	0.160296	Ipo7
ENSMUSG00000030649	287.687	0.876563	0.541724	1.6181	0.105641	0.325367	0.203764	Anapc15
ENSMUSG00000024983	2446.92	0.876348	0.167978	5.21703	1.81815e-07	2.63733e-05	1.65165e-05	Vti1a
ENSMUSG00000109572	317.329	0.876231	0.656382	1.33494	0.181896	0.446127	0.279391	Cfap99
ENSMUSG00000020932	22765.6	0.875178	0.214848	4.07348	4.63159e-05	0.00187848	0.00117641	Gfap
ENSMUSG00000039628	225.386	0.873909	1.00734	0.867541	0.385646	0.662368	0.414814	Hs3st6
ENSMUSG00000023043	1025.18	0.87319	0.291891	2.9915	0.00277611	0.0342466	0.0214472	Krt18
ENSMUSG00000070806	341.19	0.872654	0.314291	2.77658	0.00549339	0.0530477	0.0332216	Zmynd12
ENSMUSG00000046861	1290.54	0.872561	0.251178	3.47388	0.000512991	0.0108403	0.00678886	Hectd3
ENSMUSG00000050270	203.677	0.872487	0.448877	1.94371	0.0519306	0.214534	0.134354	Tmem220
ENSMUSG00000001864	2901.43	0.871849	0.190524	4.57607	4.73801e-06	0.000335992	0.000210418	Aif1l
ENSMUSG00000026383	2253.18	0.871257	0.273587	3.18457	0.0014497	0.0222537	0.0139366	Epb41l5
ENSMUSG00000035762	924.528	0.871078	0.237158	3.67298	0.000239737	0.00622724	0.00389986	Tmem161b
ENSMUSG00000007888	102.431	0.870386	0.547759	1.58899	0.112062	0.338292	0.211858	Crlf1
ENSMUSG00000026159	1655.7	0.87007	0.177588	4.89938	9.61395e-07	9.66327e-05	6.05171e-05	Agfg1
ENSMUSG00000067860	915.588	0.869424	0.2617	3.32222	0.000893051	0.0156406	0.00979505	Zic3
ENSMUSG00000030917	382.712	0.868195	0.571697	1.51863	0.128856	0.367765	0.230316	Tmem159
ENSMUSG00000021594	326.211	0.86801	0.555004	1.56397	0.117824	0.347698	0.217749	Srd5a1
ENSMUSG00000022359	1600.46	0.867824	0.244824	3.54469	0.000393073	0.00890888	0.00557927	Wdyhv1
ENSMUSG00000074166	329.324	0.867304	0.980434	0.884612	0.376366	0.654883	0.410127	AW146154
ENSMUSG00000003644	3016.97	0.867184	0.2379	3.64516	0.000267221	0.00678858	0.00425141	Rps6ka1
ENSMUSG00000038570	1821.11	0.866697	0.258617	3.35127	0.00080441	0.0146428	0.00917018	Saxo2
ENSMUSG00000020687	1213.57	0.866427	0.508969	1.70232	0.0886958	0.293175	0.183604	Cdc27
ENSMUSG00000020311	417.197	0.865933	0.460389	1.88087	0.059989	0.233723	0.146371	Erlec1
ENSMUSG00000022297	1710.71	0.865683	0.373337	2.31877	0.0204075	0.124546	0.077998	Fzd6
ENSMUSG00000030309	446.127	0.865568	0.845719	1.02347	0.306086	0.589101	0.36893	Caprin2
ENSMUSG00000029759	189.025	0.86525	1.27457	0.678854	NA	NA	NA	Pon3
ENSMUSG00000039929	606.039	0.864407	0.491376	1.75916	0.078551	0.271511	0.170036	Urb1
ENSMUSG00000031482	860.32	0.864288	0.398853	2.16693	0.03024	0.156396	0.0979443	Slc25a15
ENSMUSG00000021879	2988.61	0.864158	0.426535	2.026	0.0427652	0.192493	0.120551	Dnah12
ENSMUSG00000017210	2237.69	0.863324	0.219529	3.93262	8.40257e-05	0.00294727	0.00184575	Med24
ENSMUSG00000049690	1798.32	0.863124	0.242975	3.55231	0.000381858	0.00877513	0.00549551	Nckap5
ENSMUSG00000033985	631.673	0.862181	0.520743	1.65568	0.0977876	0.310188	0.194258	Tesk2
ENSMUSG00000039234	2595.7	0.86068	0.237278	3.6273	0.0002864	0.00715009	0.00447781	Sec24d
ENSMUSG00000038132	815.053	0.860482	0.267659	3.21485	0.00130513	0.0205812	0.0128892	Rbm24
ENSMUSG00000035847	3022.16	0.860434	0.265025	3.24662	0.00116785	0.018933	0.0118569	Ids
ENSMUSG00000022759	5187.27	0.860353	0.250417	3.43568	0.000591062	0.0117806	0.0073777	Lrrc74b
ENSMUSG00000041570	1817.7	0.859566	0.317965	2.70334	0.00686469	0.0615585	0.0385516	Camsap2
ENSMUSG00000005802	896.168	0.858521	0.421399	2.03731	0.041619	0.189036	0.118385	Slc30a4
ENSMUSG00000018648	2043	0.858002	0.305336	2.81002	0.00495382	0.0496198	0.0310748	Dusp14
ENSMUSG00000020630	318.301	0.85791	1.02091	0.840339	0.400718	0.673801	0.421974	Rnaseh1
ENSMUSG00000033542	376.471	0.856052	0.61193	1.39894	0.161832	0.417827	0.261668	Arhgef5
ENSMUSG00000020297	1229.08	0.855525	0.273025	3.1335	0.00172733	0.024772	0.0155137	Nsg2
ENSMUSG00000108841	3804.15	0.855238	0.271302	3.15234	0.00161965	0.02391	0.0149739	Frmpd2
ENSMUSG00000003934	320.926	0.85519	0.591629	1.44548	0.148323	0.397787	0.249117	Efnb3
ENSMUSG00000056174	5108.05	0.854619	0.271291	3.1502	0.00163161	0.0240253	0.015046	Col8a2
ENSMUSG00000037922	586.067	0.854519	0.388061	2.20202	0.0276638	0.149647	0.0937175	Bank1
ENSMUSG00000047181	315.252	0.853933	0.635497	1.34373	0.179037	0.442294	0.27699	Samd14
ENSMUSG00000031931	557.545	0.853879	0.333512	2.56027	0.0104592	0.0807805	0.0505895	Ankrd49
ENSMUSG00000034839	283.343	0.852688	0.477738	1.78484	0.0742868	0.263277	0.16488	Larp6
ENSMUSG00000049106	1247.51	0.85228	0.523045	1.62946	0.103216	0.320547	0.200746	Dcaf5
ENSMUSG00000021180	1113.52	0.852067	0.410481	2.07578	0.0379146	0.178674	0.111896	Rps6ka5
ENSMUSG00000026668	238.041	0.851989	1.02775	0.828989	0.407111	0.678851	0.425137	Ucma
ENSMUSG00000007812	1467.48	0.850258	0.380534	2.23438	0.0254582	0.143348	0.0897731	Zfp655
ENSMUSG00000066151	1822.9	0.848613	0.303464	2.79642	0.00516719	0.0510919	0.0319967	Fkbp15
ENSMUSG00000103749	746.214	0.847756	0.290724	2.91602	0.00354533	0.0402955	0.0252354	Pcdhgb5
ENSMUSG00000031722	713.225	0.847281	1.29738	0.65307	0.513711	0.756721	0.473903	Hp
ENSMUSG00000041957	249.944	0.846203	1.44377	0.586107	NA	NA	NA	Pkp2
ENSMUSG00000033943	2492.44	0.844827	0.367602	2.29821	0.0215498	0.128676	0.0805845	Mga
ENSMUSG00000040936	5708.61	0.843677	0.383712	2.19873	0.0278973	0.150186	0.0940555	Ulk4
ENSMUSG00000025188	1042.59	0.842871	0.597817	1.40991	0.158565	0.414099	0.259333	Hps1
ENSMUSG00000031529	1445.27	0.842384	0.43865	1.9204	0.0548076	0.221511	0.138723	Tnks
ENSMUSG00000070473	129.822	0.842322	1.08095	0.779245	0.435835	0.700184	0.438496	Cldn3
ENSMUSG00000022843	1978.16	0.842085	0.215496	3.90766	9.31955e-05	0.00321566	0.00201384	Clcn2
ENSMUSG00000041298	1287.78	0.841998	0.208366	4.04095	5.32351e-05	0.00209301	0.00131077	Katnal1
ENSMUSG00000032512	1625.17	0.841699	0.140475	5.99181	2.07514e-09	5.85039e-07	3.66386e-07	Wdr48
ENSMUSG00000040410	903.268	0.841392	0.2777	3.02986	0.00244667	0.0313885	0.0196573	Fbxl4
ENSMUSG00000115115	0.204619	0.841288	3.5338	0.238069	0.811828	0.924553	0.57901	AL607142.1
ENSMUSG00000018372	784.982	0.839394	0.661172	1.26955	0.204244	0.473686	0.29665	Cep95
ENSMUSG00000066595	1340.93	0.839332	0.431102	1.94695	0.0515412	0.213613	0.133777	Flvcr1
ENSMUSG00000029761	4878.4	0.838999	0.169663	4.9451	7.61061e-07	8.07074e-05	5.05437e-05	Cald1
ENSMUSG00000021831	1050.16	0.838767	1.13708	0.737652	0.460726	0.719109	0.450348	Ero1l
ENSMUSG00000038302	1277.54	0.838304	0.125749	6.6665	2.61972e-11	1.16467e-08	7.29383e-09	Afg1l
ENSMUSG00000039795	844.017	0.838115	0.622715	1.34591	0.178333	0.441592	0.276551	Zfand1
ENSMUSG00000021375	1575.85	0.838106	0.305946	2.73939	0.00615532	0.057194	0.0358183	Kif13a
ENSMUSG00000028893	746.558	0.838043	0.276586	3.02995	0.00244591	0.0313885	0.0196573	Sesn2
ENSMUSG00000027276	1175.88	0.83693	0.378667	2.2102	0.0270914	0.148599	0.0930614	Jag1
ENSMUSG00000000631	3332.5	0.836614	0.193695	4.31924	1.56564e-05	0.000811537	0.000508233	Myo18a
ENSMUSG00000078317	491.255	0.836607	0.363405	2.30213	0.0213276	0.127946	0.0801275	F8a
ENSMUSG00000019944	362.603	0.836208	0.66049	1.26604	0.205498	0.475727	0.297929	Rhobtb1
ENSMUSG00000027004	1255.44	0.835378	1.32306	0.631398	0.527781	0.767752	0.480811	Frzb
ENSMUSG00000022948	179.935	0.835162	0.846925	0.986111	0.324078	0.608911	0.381336	Setd4
ENSMUSG00000050677	1455.55	0.834715	0.314028	2.65809	0.00785844	0.0671862	0.0420759	Ccdc96
ENSMUSG00000024298	2786.56	0.83457	0.294667	2.83225	0.00462218	0.0474914	0.0297419	Zfp871
ENSMUSG00000031432	1547.28	0.833921	0.231302	3.60534	0.000311746	0.00756015	0.00473461	Prps1
ENSMUSG00000023232	590.827	0.833912	0.426315	1.95609	0.050454	0.210998	0.132139	Serinc2
ENSMUSG00000036095	2098.95	0.833235	0.258806	3.21954	0.00128396	0.0203119	0.0127205	Dgkb
ENSMUSG00000039155	3398.55	0.8327	0.335997	2.4783	0.0132011	0.0933854	0.0584834	Cdh26
ENSMUSG00000095304	1670.74	0.832278	0.333044	2.499	0.0124544	0.0900889	0.056419	Plac9a
ENSMUSG00000002797	146.909	0.831436	0.403389	2.06113	0.0392907	0.182303	0.114169	Ggct
ENSMUSG00000048330	2303.51	0.829542	0.206833	4.01069	6.05411e-05	0.00230195	0.00144162	Ric3
ENSMUSG00000024036	228.753	0.829311	0.57796	1.43489	0.151318	0.403014	0.252391	Slc37a1
ENSMUSG00000039735	488.436	0.828419	0.441882	1.87475	0.0608267	0.235719	0.147621	Fnbp1l
ENSMUSG00000021112	2397.77	0.827854	0.197744	4.1865	2.8329e-05	0.00128414	0.000804201	Mpp5
ENSMUSG00000039523	1923.74	0.827458	0.263152	3.14441	0.0016642	0.0242706	0.0151997	Cep104
ENSMUSG00000015214	1113.31	0.826929	0.472761	1.74915	0.0802652	0.275798	0.172721	Mtmr1
ENSMUSG00000027834	514.469	0.824907	0.278022	2.96706	0.00300666	0.0362777	0.0227192	Serpini1
ENSMUSG00000022364	912.588	0.824534	0.378774	2.17685	0.0294919	0.154252	0.0966016	Tbc1d31
ENSMUSG00000014361	4767.95	0.824376	0.249751	3.30079	0.000964137	0.0164859	0.0103244	Mertk
ENSMUSG00000038174	1059.92	0.82377	0.549562	1.49896	0.133885	0.37517	0.234954	Fam126b
ENSMUSG00000036395	841.956	0.823324	0.393217	2.09381	0.0362766	0.174717	0.109418	Glb1l2
ENSMUSG00000103677	1012.45	0.822938	1.1957	0.688248	NA	NA	NA	Pcdhga4
ENSMUSG00000027164	1280.84	0.822557	0.21169	3.88566	0.000102051	0.00339946	0.00212894	Traf6
ENSMUSG00000009406	500.028	0.822045	0.351737	2.3371	0.019434	0.120773	0.0756353	Elk1
ENSMUSG00000032224	1894.77	0.820945	0.340539	2.41072	0.015921	0.105856	0.0662935	Fam81a
ENSMUSG00000074259	577.815	0.820335	1.00807	0.813764	0.41578	0.684811	0.428869	Gramd2
ENSMUSG00000022837	1018.73	0.81999	0.322057	2.5461	0.0108934	0.0828397	0.0518791	Iqcb1
ENSMUSG00000047710	1462.39	0.818898	0.206602	3.96365	7.3811e-05	0.00266619	0.00166973	Champ1
ENSMUSG00000028256	1056.03	0.81889	0.54622	1.4992	0.133823	0.37517	0.234954	Odf2l
ENSMUSG00000040651	1476.11	0.818716	0.220234	3.71748	0.000201216	0.00548551	0.00343535	Tasor
ENSMUSG00000014932	1083.99	0.818497	0.253525	3.22847	0.00124454	0.0200637	0.0125651	Yes1
ENSMUSG00000024866	115.521	0.818403	1.05265	0.77747	0.436882	0.70112	0.439082	Acy3
ENSMUSG00000038886	3893.29	0.818078	0.203598	4.0181	5.86698e-05	0.0022581	0.00141416	Man2a2
ENSMUSG00000025558	2246.07	0.817806	0.241428	3.38738	0.00070564	0.0133276	0.00834653	Dock9
ENSMUSG00000020741	3540.73	0.817612	0.336161	2.43221	0.0150071	0.10204	0.0639033	Cluh
ENSMUSG00000020962	1676.9	0.816583	0.230863	3.5371	0.000404553	0.00906245	0.00567544	Gtf2a1
ENSMUSG00000021671	1933.26	0.816351	0.292437	2.79155	0.00524565	0.0516038	0.0323174	Poc5
ENSMUSG00000005986	463.742	0.815014	0.272583	2.98997	0.00279009	0.0343457	0.0215093	Ankrd13d
ENSMUSG00000019767	1938.57	0.814645	0.384212	2.1203	0.0339808	0.16714	0.104673	Ccdc170
ENSMUSG00000033192	873.729	0.813898	0.328586	2.47697	0.0132503	0.0936185	0.0586294	Lpcat2
ENSMUSG00000018425	1814.07	0.813802	0.159154	5.1133	3.16572e-07	4.06584e-05	2.54627e-05	Dhx40
ENSMUSG00000031970	670.545	0.813543	0.310682	2.61857	0.00882986	0.0721104	0.0451598	Dbndd1
ENSMUSG00000040296	854.928	0.813424	0.580242	1.40187	0.160954	0.416644	0.260927	Ddx58
ENSMUSG00000052273	1496.28	0.81318	0.479886	1.69453	0.0901649	0.296121	0.185448	Dnah3
ENSMUSG00000025656	1193.39	0.812406	0.227094	3.57741	0.000347018	0.00811981	0.0050851	Arhgef9
ENSMUSG00000028896	345.365	0.81239	0.99772	0.814247	0.415504	0.684706	0.428803	Rcc1
ENSMUSG00000026585	2122.72	0.812161	0.242477	3.34943	0.000809775	0.0146942	0.00920236	Kifap3
ENSMUSG00000029676	1148.51	0.812154	0.193085	4.2062	2.597e-05	0.00120075	0.000751981	Pot1a
ENSMUSG00000039410	1105.03	0.811567	0.444468	1.82593	0.067861	0.250797	0.157064	Prdm16
ENSMUSG00000028126	648.198	0.811349	0.569394	1.42493	0.154176	0.406819	0.254774	Pip5k1a
ENSMUSG00000071550	5332.75	0.810668	0.332345	2.43923	0.0147185	0.100788	0.0631196	Cfap44
ENSMUSG00000027860	2946.99	0.809755	0.243924	3.3197	0.000901157	0.0157587	0.009869	Vangl1
ENSMUSG00000040396	1669.68	0.809519	0.236462	3.42346	0.000618297	0.012134	0.007599	Abhd13
ENSMUSG00000028402	2922.41	0.809411	0.337169	2.40061	0.0163679	0.107682	0.0674366	Mpdz
ENSMUSG00000027858	1097.64	0.807336	0.26405	3.05751	0.00223182	0.0294157	0.0184219	Tspan2
ENSMUSG00000037486	1104.96	0.807212	0.280988	2.87276	0.00406902	0.0439063	0.0274967	Asxl2
ENSMUSG00000026404	590.34	0.806229	0.971583	0.82981	0.406646	0.678272	0.424774	Ddx59
ENSMUSG00000041534	626.053	0.805946	2.04065	0.394946	0.692883	0.86553	0.542046	Rbp3
ENSMUSG00000038122	1153.36	0.805896	0.372872	2.16132	0.0306706	0.158059	0.0989856	Tbc1d32
ENSMUSG00000057738	10396.3	0.804776	0.20478	3.92996	8.49607e-05	0.00296695	0.00185808	Sptan1
ENSMUSG00000028842	692.761	0.803399	0.389571	2.06227	0.0391823	0.18217	0.114086	Ago3
ENSMUSG00000069601	567.903	0.803135	0.839581	0.95659	0.338774	0.623177	0.39027	Ank3
ENSMUSG00000018405	449.63	0.803115	0.336326	2.38791	0.0169446	0.110566	0.0692427	Mrm1
ENSMUSG00000066643	5757.45	0.802994	0.316925	2.53371	0.0112863	0.0844846	0.0529092	Wdr35
ENSMUSG00000028433	936.079	0.801781	0.23987	3.34256	0.000830096	0.0149689	0.00937442	Ubap2
ENSMUSG00000084989	1909.93	0.801253	0.329106	2.43464	0.0149068	0.101537	0.0635882	Crocc2
ENSMUSG00000019718	278.612	0.79897	0.637653	1.25299	0.210211	0.481833	0.301752	L3hypdh
ENSMUSG00000038736	375.983	0.798534	0.485853	1.64357	0.100265	0.314336	0.196856	Nudcd1
ENSMUSG00000074102	1190.87	0.798245	0.304531	2.62122	0.00876147	0.0719786	0.0450772	Rbm15b
ENSMUSG00000027456	134.576	0.798235	1.00798	0.791913	0.428411	0.695389	0.435494	Sdcbp2
ENSMUSG00000023800	1319.19	0.798231	0.340011	2.34766	0.0188916	0.118356	0.0741218	Tiam2
ENSMUSG00000042272	566.068	0.797612	0.352072	2.26548	0.0234834	0.136329	0.0853772	Sestd1
ENSMUSG00000028696	392.338	0.797404	0.84105	0.948106	0.343076	0.626817	0.39255	Ipp
ENSMUSG00000022262	2091.58	0.796936	0.405468	1.96547	0.0493596	0.209122	0.130965	Dnah5
ENSMUSG00000102222	957.602	0.796465	0.383261	2.07813	0.0376977	0.1783	0.111662	Pcdhga10
ENSMUSG00000062646	1390.76	0.796427	0.302465	2.63313	0.00846028	0.0706187	0.0442256	Ganc
ENSMUSG00000036678	593.268	0.795024	0.197805	4.01924	5.83867e-05	0.00225716	0.00141357	Aaas
ENSMUSG00000055923	688.896	0.794434	0.452841	1.75433	0.0793733	0.273465	0.17126	Aasdh
ENSMUSG00000021733	516.196	0.793298	0.95394	0.831601	0.405634	0.677659	0.42439	Slc4a7
ENSMUSG00000043487	771.438	0.792267	0.209545	3.7809	0.000156262	0.0045497	0.00284929	Acot6
ENSMUSG00000032727	810.582	0.791926	0.504616	1.56937	0.116563	0.345278	0.216234	Mier3
ENSMUSG00000024483	2219.2	0.791261	0.256533	3.08444	0.00203934	0.0276352	0.0173068	Ankhd1
ENSMUSG00000027810	591.292	0.79009	0.265514	2.9757	0.00292318	0.0355674	0.0222744	Eif2a
ENSMUSG00000024271	2790.86	0.789363	0.113724	6.94103	3.89264e-12	2.24975e-09	1.40893e-09	Elp2
ENSMUSG00000079608	213.264	0.789166	1.054	0.748732	0.454019	0.715102	0.447839	Stard6
ENSMUSG00000027386	3521.63	0.7887	0.244914	3.22032	0.00128049	0.0203119	0.0127205	Fbln7
ENSMUSG00000054770	668.266	0.788376	0.376453	2.09422	0.0362404	0.174689	0.1094	Kctd18
ENSMUSG00000035047	306.964	0.788194	0.895189	0.880478	NA	NA	NA	Kri1
ENSMUSG00000000359	127.013	0.787118	1.07004	0.735599	0.461975	0.719672	0.450701	Rem1
ENSMUSG00000022685	2096.85	0.786732	0.124824	6.30271	2.92488e-10	9.65963e-08	6.04943e-08	Parn
ENSMUSG00000026377	999.874	0.786478	0.306792	2.56355	0.0103607	0.0802677	0.0502683	Nifk
ENSMUSG00000037509	6802.08	0.785564	0.264524	2.96973	0.00298062	0.0360387	0.0225696	Arhgef4
ENSMUSG00000034667	3353.8	0.785199	0.185599	4.23062	2.33046e-05	0.00111775	0.000700001	Xpot
ENSMUSG00000031880	189.926	0.785116	0.672661	1.16718	0.243138	0.521728	0.326737	Rrad
ENSMUSG00000027425	950.421	0.7851	0.346587	2.26523	0.0234986	0.136329	0.0853772	Kat14
ENSMUSG00000047248	2318.06	0.785064	0.34413	2.2813	0.0225308	0.13281	0.0831735	C2cd3
ENSMUSG00000006345	363.451	0.783649	1.02074	0.767725	0.442651	0.705349	0.441731	Ggt1
ENSMUSG00000024622	1803.35	0.78288	0.25255	3.0999	0.00193583	0.0267979	0.0167825	Hmgxb3
ENSMUSG00000026051	3436.08	0.782371	0.159355	4.90961	9.12567e-07	9.41818e-05	5.89822e-05	Ecrg4
ENSMUSG00000033569	2101.97	0.78187	0.384659	2.03263	0.0420896	0.190268	0.119157	Adgrb3
ENSMUSG00000003863	250.643	0.781593	0.644739	1.21226	NA	NA	NA	Ppfia3
ENSMUSG00000024526	423.36	0.781104	0.315278	2.47751	0.0132303	0.0935345	0.0585768	Cidea
ENSMUSG00000042810	2278.86	0.780842	0.27622	2.82689	0.00470029	0.047953	0.030031	Krba1
ENSMUSG00000044350	691.174	0.780831	0.400578	1.94926	0.051264	0.212721	0.133219	Lacc1
ENSMUSG00000025159	1359.33	0.779947	0.2415	3.2296	0.00123965	0.0200128	0.0125332	Mms19
ENSMUSG00000055044	405.376	0.779302	0.639528	1.21856	0.223012	0.496207	0.310754	Pdlim1
ENSMUSG00000030322	551.908	0.778914	0.846027	0.920672	0.357222	0.637924	0.399505	Mbd4
ENSMUSG00000015652	320.845	0.778875	1.01622	0.766442	0.443414	0.705887	0.442068	Steap1
ENSMUSG00000041605	520.644	0.778763	0.440231	1.76899	0.076896	0.267814	0.167721	Inava
ENSMUSG00000026662	1789.61	0.778467	0.269378	2.88986	0.00385409	0.042545	0.0266442	Sephs1
ENSMUSG00000042359	1679.22	0.777582	0.352184	2.20789	0.0272521	0.148964	0.0932898	Osbpl6
ENSMUSG00000052372	480.982	0.777536	0.282878	2.74867	0.00598384	0.0562335	0.0352167	Il1rapl1
ENSMUSG00000027177	2591.93	0.777058	0.252892	3.07269	0.0021214	0.0283811	0.0177739	Hipk3
ENSMUSG00000061802	3137.15	0.776449	0.272574	2.84859	0.0043914	0.0458538	0.0287164	Armc4
ENSMUSG00000052516	544.404	0.776321	0.301812	2.5722	0.0101054	0.0793537	0.0496959	Robo2
ENSMUSG00000047603	682.971	0.776299	1.25076	0.620663	NA	NA	NA	Zfp235
ENSMUSG00000001280	695.956	0.774354	0.430502	1.79872	0.0720625	0.258606	0.161955	Sp1
ENSMUSG00000036169	267.24	0.772615	0.783431	0.986194	0.324038	0.608911	0.381336	Sostdc1
ENSMUSG00000052861	4497.28	0.772164	0.328796	2.34846	0.0188512	0.118168	0.0740035	Dnah6
ENSMUSG00000022431	621.053	0.771124	0.477052	1.61644	0.106	0.32578	0.204022	Ribc2
ENSMUSG00000017057	472.398	0.771076	0.93318	0.826289	0.40864	0.680224	0.425996	Il13ra1
ENSMUSG00000041684	646.014	0.770679	1.29588	0.594715	0.552034	0.782159	0.489834	Bivm
ENSMUSG00000022100	1866.73	0.770092	0.355175	2.16821	0.0301429	0.156173	0.0978048	Xpo7
ENSMUSG00000004127	287.487	0.770064	0.662339	1.16264	0.244974	0.523862	0.328073	Trmt10a
ENSMUSG00000056158	337.938	0.769517	0.625403	1.23043	0.218535	0.491448	0.307774	Car10
ENSMUSG00000036676	780.696	0.768124	0.49261	1.55929	NA	NA	NA	Tmtc3
ENSMUSG00000015980	316.994	0.767697	0.461806	1.66238	0.0964369	0.307357	0.192485	Lrrc27
ENSMUSG00000049562	237.677	0.767289	0.969144	0.791718	0.428525	0.695389	0.435494	Ap5b1
ENSMUSG00000032555	706.138	0.767223	0.338335	2.26764	0.023351	0.135908	0.0851138	Topbp1
ENSMUSG00000035898	720.021	0.767008	0.515592	1.48763	0.13685	0.379795	0.23785	Uba6
ENSMUSG00000038175	428.232	0.766663	0.986565	0.777104	0.437098	0.701139	0.439095	Mylip
ENSMUSG00000025949	952.467	0.766142	0.407339	1.88085	0.0599928	0.233723	0.146371	Pikfyve
ENSMUSG00000004677	1165.76	0.76549	0.277266	2.76085	0.00576504	0.0548011	0.0343197	Myo9b
ENSMUSG00000027365	3109.78	0.765118	0.233607	3.27524	0.00105573	0.0176424	0.0110487	Trpm7
ENSMUSG00000033377	724.617	0.763121	0.305527	2.49772	0.0124994	0.0900889	0.056419	Palmd
ENSMUSG00000017713	241.928	0.76309	1.03132	0.739917	0.459351	0.7181	0.449717	Tha1
ENSMUSG00000037526	1366.34	0.762985	0.380624	2.00457	0.0450096	0.19861	0.124381	Atg14
ENSMUSG00000103037	509.433	0.762307	0.970838	0.785205	0.432333	0.697142	0.436591	Pcdhgb1
ENSMUSG00000079470	1183.58	0.761506	0.325798	2.33736	0.0194207	0.120755	0.0756239	Utp14b
ENSMUSG00000032705	1920.16	0.761325	0.162495	4.68523	2.79642e-06	0.000226041	0.00014156	Exd2
ENSMUSG00000036995	532.863	0.761234	0.886801	0.858404	0.390669	0.666026	0.417105	Asap3
ENSMUSG00000026764	1890.9	0.761151	0.369345	2.06081	0.0393211	0.182303	0.114169	Kif5c
ENSMUSG00000031438	508.385	0.760589	0.266503	2.85396	0.00431781	0.0456212	0.0285707	Rnf128
ENSMUSG00000038822	512.749	0.760182	0.926241	0.820717	0.411807	0.682546	0.427451	Hace1
ENSMUSG00000062373	1766.88	0.76008	0.297587	2.55415	0.0106449	0.0817025	0.0511669	Tmem65
ENSMUSG00000068732	1568.51	0.759749	0.131575	5.77425	7.72964e-09	1.77986e-06	1.11465e-06	Tmem167b
ENSMUSG00000042350	1454.29	0.759347	0.461086	1.64687	0.0995854	0.313142	0.196108	Arel1
ENSMUSG00000040812	761.814	0.75923	0.438372	1.73193	0.0832856	0.281491	0.176286	Agbl2
ENSMUSG00000027162	2677.16	0.758879	0.156892	4.83695	1.31844e-06	0.000125949	7.8877e-05	Lin7c
ENSMUSG00000031154	2377.94	0.758285	0.289433	2.6199	0.00879565	0.0721056	0.0451568	Otud5
ENSMUSG00000030770	2571.05	0.758129	0.203781	3.72032	0.000198974	0.00543721	0.0034051	Parva
ENSMUSG00000036975	564.79	0.757604	0.302987	2.50045	0.0124036	0.0899459	0.0563294	Tmem177
ENSMUSG00000029510	220.613	0.757306	1.02468	0.739066	0.459867	0.718526	0.449983	Gpc2
ENSMUSG00000037321	1473.83	0.757199	0.226672	3.34051	0.000836257	0.0150331	0.00941462	Tap1
ENSMUSG00000035239	318.253	0.756635	0.687608	1.10039	0.271163	0.554023	0.346962	Neu3
ENSMUSG00000037808	627.628	0.756364	0.338538	2.23421	0.0254694	0.143348	0.0897731	Fam76b
ENSMUSG00000057219	351.268	0.75608	1.01643	0.743861	0.456961	0.71669	0.448834	Armc7
ENSMUSG00000020628	2580.92	0.755955	0.269718	2.80276	0.00506666	0.0504007	0.0315639	Trappc12
ENSMUSG00000024668	1252.28	0.754726	0.345598	2.18383	0.0289749	0.153304	0.0960083	Sdhaf2
ENSMUSG00000040040	1545.64	0.754546	0.234331	3.22	0.0012819	0.0203119	0.0127205	Ift88
ENSMUSG00000041935	2550.51	0.75388	0.225836	3.33817	0.000843324	0.0151366	0.00947945	AW549877
ENSMUSG00000025735	347.396	0.753664	0.368869	2.04317	0.0410351	0.187258	0.117272	Rhbdl1
ENSMUSG00000026484	1186.5	0.753464	0.357885	2.10533	0.0352628	0.171478	0.10739	Rnf2
ENSMUSG00000020029	16018.3	0.75227	0.275529	2.73027	0.00632816	0.0584243	0.0365887	Nudt4
ENSMUSG00000048285	2158.36	0.752251	0.360621	2.08599	0.0369796	0.176497	0.110533	Frmd6
ENSMUSG00000025857	1820.99	0.751981	0.256905	2.92707	0.00342167	0.0395907	0.024794	Dnaaf5
ENSMUSG00000050244	805.096	0.751328	0.404147	1.85904	0.0630209	0.240213	0.150436	Heatr1
ENSMUSG00000057897	387.013	0.750548	1.16397	0.64482	NA	NA	NA	Camk2b
ENSMUSG00000021918	1764.95	0.750422	0.176955	4.24074	2.22783e-05	0.00107747	0.000674773	Nek4
ENSMUSG00000021357	2388.29	0.75037	0.178032	4.21481	2.49991e-05	0.0011605	0.000726775	Exoc2
ENSMUSG00000054146	427.574	0.750345	1.05971	0.708066	0.478905	0.734117	0.459747	Krt15
ENSMUSG00000026094	690.43	0.750209	0.243983	3.07484	0.00210614	0.028303	0.017725	Stk17b
ENSMUSG00000034235	3695.41	0.750199	0.238937	3.13973	0.00169101	0.0244636	0.0153206	Usp54
ENSMUSG00000021363	1159.01	0.750056	0.42965	1.74574	0.0808568	0.27699	0.173467	Mak
ENSMUSG00000018199	2099.38	0.749844	0.255263	2.93754	0.00330831	0.0385492	0.0241418	Ro60
ENSMUSG00000020546	2182.6	0.749551	0.173865	4.31111	1.62437e-05	0.000834491	0.000522608	Stxbp4
ENSMUSG00000026028	2211.64	0.749292	0.333824	2.24457	0.0247955	0.141229	0.0884458	Trak2
ENSMUSG00000038181	1244.68	0.74734	0.394536	1.89422	0.0581953	0.22927	0.143583	Chpf2
ENSMUSG00000020705	3091.44	0.746997	0.30802	2.42516	0.0153018	0.103375	0.0647393	Ddx42
ENSMUSG00000034842	696.733	0.746418	0.346423	2.15464	0.0311898	0.159381	0.099814	Art3
ENSMUSG00000017561	1513.65	0.746084	0.172397	4.32771	1.50669e-05	0.000795245	0.00049803	Crlf3
ENSMUSG00000021990	1601.89	0.74605	0.299158	2.49383	0.0126372	0.0906726	0.0567845	Spata13
ENSMUSG00000042251	805.71	0.746005	0.818051	0.91193	0.361805	0.642117	0.402132	Pm20d1
ENSMUSG00000002017	488.252	0.745296	0.378099	1.97116	0.048705	0.207436	0.129909	Fam98a
ENSMUSG00000042751	677.085	0.745265	0.368979	2.01981	0.0434035	0.194007	0.121498	Nmnat2
ENSMUSG00000040860	3599.97	0.745256	0.356349	2.09136	0.0364955	0.175164	0.109698	Crocc
ENSMUSG00000079450	115.99	0.745122	1.15619	0.644461	NA	NA	NA	Cldn34c1
ENSMUSG00000036962	1094.24	0.744956	0.284517	2.61832	0.00883645	0.0721104	0.0451598	Cfap221
ENSMUSG00000029202	1566.52	0.744334	0.299691	2.48368	0.0130034	0.0926673	0.0580338	Pds5a
ENSMUSG00000035764	888.204	0.743695	0.289336	2.57035	0.0101596	0.0795089	0.0497931	Fbxo45
ENSMUSG00000092074	190.747	0.743249	0.628531	1.18252	0.237	0.514457	0.322183	Dynlt1a
ENSMUSG00000036087	1941.51	0.743136	0.272121	2.7309	0.00631618	0.0583603	0.0365486	Slain2
ENSMUSG00000039738	564.183	0.74311	0.998433	0.744276	NA	NA	NA	Slx4
ENSMUSG00000005951	350.002	0.742851	1.00084	0.742229	0.457949	0.717174	0.449137	Shpk
ENSMUSG00000025789	1320.55	0.742737	0.985543	0.753632	0.45107	0.713277	0.446696	St8sia2
ENSMUSG00000020656	379.521	0.742221	0.8724	0.850781	NA	NA	NA	Grhl1
ENSMUSG00000027628	2460.35	0.742086	0.451418	1.6439	0.100197	0.31421	0.196777	Aar2
ENSMUSG00000031351	943.988	0.741907	0.364959	2.03285	0.0420675	0.190242	0.119141	Zfp185
ENSMUSG00000033257	1295.49	0.741699	0.378129	1.9615	0.0498212	0.209682	0.131316	Ttll4
ENSMUSG00000001228	398.489	0.741696	0.590868	1.25526	0.209383	0.48104	0.301256	Uhrf1
ENSMUSG00000028995	2340.47	0.740213	0.316918	2.33566	0.0195088	0.121097	0.075838	Fam126a
ENSMUSG00000041607	162170	0.739904	0.854848	0.86554	0.386743	0.662963	0.415186	Mbp
ENSMUSG00000024597	1383.93	0.738732	0.942601	0.783717	0.433206	0.697997	0.437127	Slc12a2
ENSMUSG00000026870	208.709	0.738612	0.590195	1.25147	0.210763	0.482441	0.302133	Cutal
ENSMUSG00000020115	1094.74	0.737266	0.161823	4.55601	5.21349e-06	0.000356585	0.000223314	Tbk1
ENSMUSG00000036990	1402.71	0.736798	0.260695	2.82628	0.00470918	0.047959	0.0300347	Otud4
ENSMUSG00000020189	644.078	0.736725	0.313418	2.35062	0.0187423	0.117868	0.0738162	Osbpl8
ENSMUSG00000096606	307.158	0.736459	1.85054	0.39797	NA	NA	NA	Tpbgl
ENSMUSG00000031367	616.654	0.736359	0.4235	1.73874	0.0820798	0.279129	0.174807	Ap1s2
ENSMUSG00000026018	217.133	0.735741	1.0731	0.685622	0.492951	0.744146	0.466028	Ica1l
ENSMUSG00000016918	1982.75	0.735078	0.470802	1.56133	0.118445	0.348729	0.218395	Sulf1
ENSMUSG00000021662	1073.36	0.734842	0.383543	1.91593	0.0553736	0.222553	0.139376	Arhgef28
ENSMUSG00000042608	1631.16	0.734724	0.336527	2.18325	0.0290172	0.153343	0.0960324	Stk40
ENSMUSG00000034801	1573.59	0.734545	0.396556	1.85231	0.0639809	0.24216	0.151655	Sos2
ENSMUSG00000029263	898.557	0.734203	0.273881	2.68074	0.00734596	0.0644738	0.0403773	Pigg
ENSMUSG00000029587	1402.36	0.734042	0.265661	2.76308	0.00572586	0.0544734	0.0341145	Zfp12
ENSMUSG00000029049	1750.99	0.733512	0.236661	3.09942	0.00193898	0.0268094	0.0167896	Morn1
ENSMUSG00000028228	1740.25	0.733385	0.258752	2.83432	0.00459233	0.0473531	0.0296553	Cpne3
ENSMUSG00000036879	2852.73	0.73329	0.16515	4.44015	8.98962e-06	0.000532133	0.000333253	Phkb
ENSMUSG00000034320	754.72	0.733124	0.446747	1.64103	0.100791	0.315731	0.197729	Slc26a2
ENSMUSG00000048078	1591.67	0.733067	0.352756	2.07811	0.0376992	0.1783	0.111662	Tenm4
ENSMUSG00000041438	811.439	0.732857	0.326348	2.24563	0.024728	0.141012	0.0883099	Utp4
ENSMUSG00000021775	4892.22	0.732829	0.250007	2.93123	0.00337623	0.0392614	0.0245878	Nr1d2
ENSMUSG00000022309	635.972	0.731507	0.363843	2.0105	0.0443784	0.197144	0.123463	Angpt1
ENSMUSG00000021709	2860.51	0.730179	0.196138	3.72277	0.000197045	0.00543641	0.0034046	Erbin
ENSMUSG00000031885	985.732	0.729965	0.201351	3.62534	0.000288581	0.00715818	0.00448287	Cbfb
ENSMUSG00000054604	2774.43	0.729642	0.228983	3.18645	0.00144031	0.0221685	0.0138832	Cggbp1
ENSMUSG00000070730	1365.47	0.729291	0.385606	1.89128	0.0585866	0.230419	0.144302	Rmdn3
ENSMUSG00000020963	456.717	0.729185	1.04424	0.698295	0.484993	0.738213	0.462313	Tshr
ENSMUSG00000031148	2029.62	0.729156	0.177348	4.11144	3.93195e-05	0.00167178	0.00104696	Gpkow
ENSMUSG00000009092	118.725	0.729009	1.01636	0.717273	NA	NA	NA	Derl3
ENSMUSG00000061458	348.493	0.728503	0.581364	1.25309	0.210172	0.481833	0.301752	Nol10
ENSMUSG00000030393	524.136	0.728344	0.37062	1.96521	0.0493904	0.209122	0.130965	Zik1
ENSMUSG00000096141	752.152	0.728328	0.407332	1.78805	0.0737685	0.262285	0.164259	Dnah7a
ENSMUSG00000014329	1621.1	0.728215	0.287786	2.5304	0.0113932	0.0850188	0.0532438	Bicc1
ENSMUSG00000020697	1289.03	0.727338	0.561427	1.29552	0.195142	0.464029	0.290602	Lig3
ENSMUSG00000026667	1630.08	0.727172	0.421437	1.72546	0.0844448	0.284162	0.177959	Uhmk1
ENSMUSG00000028278	1380.25	0.727065	0.245991	2.95566	0.00312002	0.0372553	0.0233315	Rragd
ENSMUSG00000025964	438.239	0.7261	1.13914	0.63741	0.523858	0.764555	0.478809	Adam23
ENSMUSG00000036435	2408.03	0.726056	0.175696	4.13246	3.58897e-05	0.00155374	0.000973044	Exoc1
ENSMUSG00000036552	1079.13	0.725954	0.245154	2.96122	0.00306421	0.0368183	0.0230578	Ermard
ENSMUSG00000028826	969.518	0.725897	0.304133	2.38678	0.0169968	0.110685	0.0693174	Maco1
ENSMUSG00000039512	2594.06	0.725612	0.32033	2.26521	0.0235001	0.136329	0.0853772	Uhrf1bp1
ENSMUSG00000064330	35.0636	0.724021	1.25594	0.576477	0.564293	0.790826	0.495262	Pde6h
ENSMUSG00000029056	752.453	0.723171	0.490194	1.47527	0.140139	0.385651	0.241518	Pank4
ENSMUSG00000042790	829.333	0.723089	0.366917	1.97071	0.0487565	0.207579	0.129998	Rnf214
ENSMUSG00000031939	536.111	0.722177	0.327792	2.20316	0.0275838	0.149621	0.0937013	Taf1d
ENSMUSG00000028668	1917.04	0.721865	0.241659	2.98713	0.00281611	0.034519	0.0216178	Eloa
ENSMUSG00000035184	627.875	0.721505	0.350292	2.05972	0.0394251	0.182505	0.114295	Fam124a
ENSMUSG00000036983	139.471	0.721249	1.23373	0.58461	NA	NA	NA	Tfb1m
ENSMUSG00000042046	2848.97	0.721078	0.290322	2.48372	0.0130019	0.0926673	0.0580338	Dstyk
ENSMUSG00000026425	1803.12	0.720715	0.30192	2.38711	0.0169815	0.110675	0.0693114	Srgap2
ENSMUSG00000061882	382.14	0.720711	0.511683	1.40851	0.15898	0.414264	0.259436	Ccdc62
ENSMUSG00000033014	768.512	0.720384	0.612149	1.17681	0.23927	0.517064	0.323816	Trim33
ENSMUSG00000026407	534.197	0.719492	0.51076	1.40867	0.158933	0.414264	0.259436	Cacna1s
ENSMUSG00000023999	2391.7	0.719322	0.208018	3.45798	0.000544233	0.0112941	0.00707301	Kif6
ENSMUSG00000074519	154.858	0.718371	0.687778	1.04448	0.296263	0.579638	0.363004	Zfp971
ENSMUSG00000031669	160.491	0.717699	1.0891	0.658983	0.509907	0.753404	0.471826	Gins3
ENSMUSG00000061313	829.997	0.717295	0.248958	2.88119	0.00396182	0.0432842	0.0271071	Ddhd2
ENSMUSG00000061778	268.06	0.717288	0.511963	1.40105	0.161198	0.416935	0.26111	Mospd2
ENSMUSG00000041483	1650.26	0.717255	0.206661	3.47068	0.000519134	0.0108905	0.00682028	Zfp281
ENSMUSG00000039579	1840.49	0.716986	0.286558	2.50206	0.0123471	0.0897614	0.0562139	Grin3a
ENSMUSG00000020400	424.346	0.716949	0.884304	0.81075	0.417509	0.686778	0.430101	Tnip1
ENSMUSG00000026819	1569.36	0.716132	0.900582	0.795188	0.426504	0.693506	0.434315	Slc25a25
ENSMUSG00000076434	131.333	0.716024	1.05873	0.676302	0.498849	0.747312	0.468011	Wfdc3
ENSMUSG00000030094	2553.76	0.715716	0.223473	3.2027	0.00136146	0.021324	0.0133544	Xpc
ENSMUSG00000031993	2868.91	0.715077	0.211465	3.38154	0.000720816	0.0134603	0.00842962	Snx19
ENSMUSG00000031786	5238.09	0.714793	0.312361	2.28835	0.0221169	0.131507	0.0823575	Drc7
ENSMUSG00000062151	1058.68	0.714483	0.255	2.8019	0.0050803	0.0504929	0.0316216	Unc13c
ENSMUSG00000022772	729.441	0.713482	0.350708	2.03441	0.0419107	0.189882	0.118915	Senp5
ENSMUSG00000021133	3693.63	0.713037	0.303156	2.35205	0.0186704	0.117608	0.0736534	Susd6
ENSMUSG00000038530	3174.95	0.712943	0.254129	2.80544	0.0050248	0.0500704	0.031357	Rgs4
ENSMUSG00000063364	55.6798	0.712777	1.16553	0.611547	0.540838	0.7767	0.486415	3300002I08Rik
ENSMUSG00000028309	1880.32	0.712527	0.273412	2.60606	0.00915907	0.0739313	0.0463002	Rnf20
ENSMUSG00000074264	788.028	0.711993	0.251556	2.83036	0.00464959	0.047646	0.0298387	Amy1
ENSMUSG00000042216	1300.99	0.711324	0.435651	1.63278	0.102515	0.318968	0.199757	Sgsm1
ENSMUSG00000028654	631.471	0.710918	0.555271	1.28031	0.200437	0.470089	0.294398	Mycl
ENSMUSG00000025377	553.948	0.710639	0.317089	2.24113	0.0250177	0.142033	0.0889496	Tepsin
ENSMUSG00000024142	1573.01	0.710321	0.290059	2.44888	0.0143301	0.0990679	0.0620421	Mlst8
ENSMUSG00000078894	603.371	0.710279	0.533569	1.33118	0.183129	0.447523	0.280265	2210418O10Rik
ENSMUSG00000036097	1295.89	0.710062	0.281593	2.52159	0.0116826	0.0864834	0.054161	Slf2
ENSMUSG00000047832	654.245	0.709624	0.300918	2.3582	0.0183638	0.116887	0.0732018	Cdca4
ENSMUSG00000062054	424.415	0.709616	0.428382	1.6565	0.0976204	0.309743	0.193979	Iah1
ENSMUSG00000022867	1379.35	0.709157	0.399832	1.77364	0.0761231	0.266477	0.166884	Usp25
ENSMUSG00000021902	262.494	0.709041	1.00428	0.706018	0.480177	0.735049	0.460331	Phf7
ENSMUSG00000074909	1300.32	0.707147	0.257411	2.74715	0.0060115	0.0563677	0.0353008	Ranbp6
ENSMUSG00000044768	1168.86	0.707081	0.166019	4.25904	2.05307e-05	0.00101633	0.000636489	D1Ertd622e
ENSMUSG00000026628	425.957	0.706528	0.994067	0.710745	0.477242	0.732596	0.458795	Atf3
ENSMUSG00000091586	544.416	0.7063	0.31031	2.27611	0.0228394	0.133671	0.0837127	Cyp4f17
ENSMUSG00000033970	286.512	0.706	0.895472	0.788411	0.430456	0.696208	0.436007	Rfc3
ENSMUSG00000025907	2563.92	0.705601	0.205381	3.43557	0.000591304	0.0117806	0.0073777	Rb1cc1
ENSMUSG00000041544	1618	0.705433	1.32332	0.53308	0.593978	0.810123	0.507347	Disp3
ENSMUSG00000067586	3421.28	0.705222	0.188489	3.74145	0.000182964	0.00513321	0.00321472	S1pr3
ENSMUSG00000020363	828.704	0.70522	0.664754	1.06087	0.288747	0.572596	0.358593	Gfpt2
ENSMUSG00000075470	582.17	0.705215	0.391617	1.80077	0.0717384	0.258047	0.161604	Alg10b
ENSMUSG00000023088	1126.73	0.705172	0.417366	1.68958	0.0911089	0.297326	0.186203	Abcc1
ENSMUSG00000031561	2630.02	0.704891	0.30841	2.28557	0.0222795	0.131863	0.0825807	Tenm3
ENSMUSG00000038756	558.319	0.704147	0.404072	1.74263	0.0813985	0.277997	0.174098	Ttll6
ENSMUSG00000018974	1953.54	0.703807	0.298864	2.35494	0.0185256	0.117092	0.0733302	Sart3
ENSMUSG00000036093	2430.32	0.70373	0.206337	3.41059	0.000648222	0.0125929	0.00788644	Arl5a
ENSMUSG00000044770	293.053	0.703725	0.941282	0.747624	0.454687	0.715127	0.447855	Scml4
ENSMUSG00000066406	1581.91	0.703441	0.238264	2.95236	0.00315356	0.0374635	0.0234618	Akap13
ENSMUSG00000024125	91.1666	0.703067	1.05636	0.665557	0.505694	0.75094	0.470283	Sbpl
ENSMUSG00000042202	838.325	0.702546	0.290851	2.41548	0.0157143	0.105003	0.0657593	Slc35e2
ENSMUSG00000021703	1954.54	0.702267	0.42615	1.64793	0.0993662	0.313134	0.196103	Serinc5
ENSMUSG00000042548	1100.87	0.701556	0.322905	2.17264	0.0298075	0.154991	0.0970644	Asxl1
ENSMUSG00000002343	704.945	0.70151	0.252528	2.77795	0.00547029	0.0530462	0.0332207	Armc6
ENSMUSG00000024924	784.725	0.700432	0.329622	2.12496	0.03359	0.166139	0.104046	Vldlr
ENSMUSG00000027201	827.761	0.700364	0.483503	1.44852	0.147472	0.396771	0.248481	Myef2
ENSMUSG00000030249	1426.57	0.700293	0.354035	1.97803	0.0479252	0.205334	0.128592	Abcc9
ENSMUSG00000038042	1299.02	0.699917	0.333241	2.10034	0.0356993	0.173236	0.108491	Ptpdc1
ENSMUSG00000030386	1534.84	0.699696	0.245467	2.85047	0.00436551	0.0458538	0.0287164	Zfp606
ENSMUSG00000038914	3073.48	0.699572	0.21056	3.32243	0.000892368	0.0156406	0.00979505	Dido1
ENSMUSG00000024998	4199.62	0.699435	0.318377	2.19688	0.0280291	0.150273	0.0941099	Plce1
ENSMUSG00000045382	243.832	0.699403	0.68041	1.02791	0.30399	0.586988	0.367607	Cxcr4
ENSMUSG00000037286	1699.54	0.699051	0.292949	2.38625	0.0170211	0.110725	0.0693426	Stag1
ENSMUSG00000089997	463.669	0.698903	1.01762	0.686804	0.492206	0.743734	0.46577	1810020O05Rik
ENSMUSG00000072676	770.831	0.698828	0.279742	2.49811	0.0124856	0.0900889	0.056419	Tmem254a
ENSMUSG00000037007	763.581	0.698288	0.286486	2.43743	0.0147922	0.101182	0.0633663	Zfp113
ENSMUSG00000038143	1540.59	0.698264	0.259383	2.69202	0.00710206	0.0630183	0.0394658	Stox2
ENSMUSG00000052299	2054.34	0.697866	0.364092	1.91673	0.0552721	0.222485	0.139333	Ltn1
ENSMUSG00000039789	339.785	0.697642	0.759096	0.919043	0.358073	0.638631	0.399949	Zfp597
ENSMUSG00000037606	1798.9	0.697287	0.194294	3.58883	0.000332171	0.00785187	0.0049173	Osbpl5
ENSMUSG00000026872	2136.67	0.697256	0.199286	3.49877	0.000467409	0.0101365	0.0063481	Zeb2
ENSMUSG00000033152	804.548	0.696995	0.326495	2.13478	0.032779	0.164094	0.102765	Podxl2
ENSMUSG00000028173	13959.6	0.696817	0.17694	3.93816	8.21105e-05	0.00289364	0.00181217	Wls
ENSMUSG00000028318	279.969	0.696655	0.698881	0.996815	0.318855	0.60213	0.37709	Polr1e
ENSMUSG00000035473	658.017	0.696627	1.27066	0.54824	0.583527	0.80382	0.503399	Galm
ENSMUSG00000042105	1213.9	0.696081	0.285866	2.43499	0.0148921	0.101537	0.0635882	Inpp5f
ENSMUSG00000027803	2664.15	0.695782	0.211938	3.28295	0.00102729	0.0173113	0.0108414	Wwtr1
ENSMUSG00000022391	1454.91	0.694985	0.628685	1.10546	0.268961	0.551374	0.345303	Rangap1
ENSMUSG00000024169	2818.05	0.694828	0.38434	1.80785	0.0706298	0.256089	0.160378	Ift140
ENSMUSG00000042042	686.316	0.694018	0.429995	1.61401	0.106525	0.326697	0.204597	Csgalnact2
ENSMUSG00000022724	404.12	0.693699	0.842948	0.822943	0.41054	0.68162	0.42687	Riox2
ENSMUSG00000026885	265.115	0.692414	0.759785	0.911329	0.362122	0.642482	0.40236	Ttll11
ENSMUSG00000034430	1146.72	0.692322	0.31446	2.20162	0.0276922	0.149647	0.0937175	Zxdc
ENSMUSG00000025261	2590.14	0.691237	0.267758	2.58158	0.00983505	0.0780792	0.0488978	Huwe1
ENSMUSG00000039157	3837.22	0.690998	0.243481	2.838	0.00453974	0.0469364	0.0293944	Fam102a
ENSMUSG00000033502	1722.78	0.690706	0.256171	2.69627	0.00701214	0.0624447	0.0391066	Cdc14a
ENSMUSG00000020482	1586.89	0.690416	0.424695	1.62568	0.104018	0.322	0.201656	Ccdc117
ENSMUSG00000020868	1474.56	0.690318	0.227932	3.02861	0.00245681	0.0314487	0.0196951	Xylt2
ENSMUSG00000024083	5033.65	0.690313	0.194082	3.5568	0.000375395	0.0086711	0.00543036	Pja2
ENSMUSG00000037933	3875.74	0.69014	0.197014	3.503	0.000460054	0.00999579	0.00625996	Bicd2
ENSMUSG00000042557	1133.06	0.688832	0.401229	1.71681	0.0860143	0.287846	0.180266	Sin3a
ENSMUSG00000032998	1228.27	0.688617	0.218032	3.15833	0.00158678	0.0235753	0.0147642	Foxj3
ENSMUSG00000019945	1650.79	0.688176	0.272504	2.52538	0.0115574	0.0859666	0.0538374	Cabcoco1
ENSMUSG00000027424	559.254	0.686777	0.440071	1.56061	0.118617	0.348967	0.218544	Mgme1
ENSMUSG00000029580	52143.9	0.68677	0.152572	4.50129	6.75415e-06	0.000430132	0.000269374	Actb
ENSMUSG00000051329	813.908	0.686731	0.242321	2.83397	0.00459731	0.0473621	0.029661	Nup160
ENSMUSG00000040820	622.011	0.68637	0.508828	1.34892	0.177362	0.440317	0.275752	Hlcs
ENSMUSG00000047412	907.551	0.686327	0.314311	2.18359	0.0289924	0.153304	0.0960083	Zbtb44
ENSMUSG00000021585	1251.07	0.686155	0.249368	2.75158	0.00593091	0.0560093	0.0350763	Cast
ENSMUSG00000019878	261.785	0.686041	0.60269	1.1383	0.254996	0.536589	0.336044	Hsf2
ENSMUSG00000046637	1982.23	0.684947	0.413439	1.65671	0.0975791	0.309697	0.193951	Ttc34
ENSMUSG00000027867	2111.72	0.684315	0.484549	1.41227	0.157869	0.41276	0.258495	Spag17
ENSMUSG00000031015	1177.2	0.682984	0.629074	1.0857	0.277613	0.560315	0.350902	Swap70
ENSMUSG00000030556	541.066	0.682725	0.23089	2.95693	0.00310718	0.0371433	0.0232614	Lrrc28
ENSMUSG00000020604	506.236	0.68264	0.55006	1.24103	0.214595	0.486605	0.304741	Arsg
ENSMUSG00000021540	2188.74	0.682251	0.496843	1.37317	0.169699	0.428006	0.268043	Smad5
ENSMUSG00000020841	6754.54	0.681927	0.228194	2.98836	0.00280476	0.0344163	0.0215535	Cpd
ENSMUSG00000039110	4912.42	0.68068	0.289839	2.34847	0.0188506	0.118168	0.0740035	Mycbpap
ENSMUSG00000023079	2536.88	0.679982	0.285587	2.381	0.0172656	0.111754	0.0699871	Gtf2ird1
ENSMUSG00000050621	42.7791	0.679778	0.620349	1.0958	0.273167	0.556002	0.348201	Rps27rt
ENSMUSG00000021068	5210.9	0.67947	0.265364	2.56052	0.0104515	0.0807805	0.0505895	Nin
ENSMUSG00000030314	1420.02	0.679424	0.186316	3.64662	0.000265714	0.00676517	0.00423675	Atg7
ENSMUSG00000042460	610.498	0.678908	0.300578	2.25868	0.0239035	0.137531	0.0861302	C1galt1
ENSMUSG00000053153	3286.2	0.678751	0.308196	2.20234	0.0276415	0.149647	0.0937175	Spag16
ENSMUSG00000042502	1958.14	0.678422	0.149166	4.54812	5.41285e-06	0.000363763	0.00022781	Cd2bp2
ENSMUSG00000038957	1042.13	0.678267	0.373299	1.81695	0.0692241	0.253456	0.158729	Edc3
ENSMUSG00000032178	1877.28	0.677283	0.155587	4.35309	1.34234e-05	0.000728458	0.000456203	Ilf3
ENSMUSG00000001473	235.607	0.677066	0.991583	0.682813	0.494725	0.745084	0.466616	Tubb6
ENSMUSG00000031767	469.237	0.677033	1.11514	0.607125	NA	NA	NA	Nudt7
ENSMUSG00000042408	2221.9	0.676974	0.309368	2.18825	0.0286514	0.152268	0.0953589	Zmym6
ENSMUSG00000091002	367.411	0.676913	0.307008	2.20487	0.0274635	0.149459	0.0935999	Tcerg1l
ENSMUSG00000022783	5375.23	0.676612	0.250751	2.69834	0.00696863	0.0622595	0.0389906	Spag6l
ENSMUSG00000029169	2215.13	0.676481	0.187529	3.60734	0.000309349	0.00755977	0.00473437	Dhx15
ENSMUSG00000044221	2290.85	0.675452	0.230954	2.92462	0.00344881	0.0397791	0.024912	Grsf1
ENSMUSG00000049659	1611.98	0.675072	0.270219	2.49825	0.012481	0.0900889	0.056419	Aftph
ENSMUSG00000034037	425.907	0.67496	0.479388	1.40796	0.159142	0.414264	0.259436	Fgd5
ENSMUSG00000051674	1249.09	0.673804	0.434383	1.55117	NA	NA	NA	Dcun1d4
ENSMUSG00000041720	2670.23	0.673653	0.255232	2.63938	0.00830589	0.0699595	0.0438128	Pi4ka
ENSMUSG00000026489	1713.1	0.673394	0.262371	2.56657	0.0102709	0.0799473	0.0500677	Coq8a
ENSMUSG00000020657	1221.3	0.672703	0.481149	1.39812	0.162077	0.418088	0.261831	Dnajc27
ENSMUSG00000026301	5400.36	0.672489	0.24509	2.74384	0.00607247	0.0566925	0.0355042	Iqca
ENSMUSG00000038987	1140.68	0.672468	0.39791	1.69	0.0910281	0.297326	0.186203	Cfap157
ENSMUSG00000027799	1130.95	0.67217	0.307518	2.18579	0.028831	0.15287	0.0957364	Nbea
ENSMUSG00000032514	2488.29	0.672096	0.316926	2.12067	0.0339492	0.167058	0.104621	Ttc21a
ENSMUSG00000035064	3068.8	0.672062	0.213561	3.14693	0.00164992	0.0241514	0.015125	Eef2k
ENSMUSG00000042446	1291.49	0.671988	0.244814	2.7449	0.00605298	0.056646	0.0354751	Zmym4
ENSMUSG00000029594	313.536	0.671749	1.0855	0.618841	0.536021	0.773324	0.484301	Rbm19
ENSMUSG00000038759	1103.59	0.67148	0.360433	1.86298	0.0624647	0.239638	0.150076	Nup205
ENSMUSG00000039328	597.602	0.671201	0.211633	3.17153	0.00151637	0.0229421	0.0143677	Rnf122
ENSMUSG00000022021	438.56	0.671033	0.524063	1.28044	0.200389	0.470089	0.294398	Diaph3
ENSMUSG00000039361	678.658	0.670672	0.198165	3.38442	0.000713297	0.0134283	0.00840962	Picalm
ENSMUSG00000026097	561.474	0.670561	0.24889	2.6942	0.00705576	0.0627849	0.0393196	Ormdl1
ENSMUSG00000024238	2346.04	0.669756	0.351097	1.90761	0.0564417	0.225435	0.141181	Zeb1
ENSMUSG00000027951	1616.21	0.669269	0.174622	3.83268	0.000126756	0.0040032	0.00250704	Adar
ENSMUSG00000002718	2104.88	0.669063	0.139432	4.7985	1.59861e-06	0.000144362	9.04077e-05	Cse1l
ENSMUSG00000025893	339.468	0.669	0.304053	2.20027	0.0277874	0.149881	0.0938643	Kbtbd3
ENSMUSG00000027122	1121.95	0.668345	0.250752	2.66536	0.00769068	0.0662912	0.0415155	Arl14ep
ENSMUSG00000017485	4091.72	0.668218	0.293774	2.2746	0.0229299	0.13393	0.0838746	Top2b
ENSMUSG00000058318	948.176	0.667916	0.296451	2.25304	0.0242566	0.138872	0.0869696	Phf21a
ENSMUSG00000021745	2896.9	0.667641	0.282904	2.35995	0.0182774	0.116585	0.0730123	Ptprg
ENSMUSG00000028613	7055.17	0.667327	0.216647	3.08025	0.00206828	0.0279317	0.0174925	Lrp8
ENSMUSG00000032842	561.311	0.667132	0.369208	1.80693	0.0707733	0.256232	0.160467	Abcc10
ENSMUSG00000025089	2218.67	0.666925	0.376125	1.77315	0.0762045	0.2666	0.166961	Gfra1
ENSMUSG00000038121	899.456	0.666645	0.394188	1.69119	0.0908015	0.297246	0.186153	Fam210a
ENSMUSG00000027374	1259.54	0.666466	0.198068	3.36483	0.000765919	0.0141652	0.00887109	Mrps5
ENSMUSG00000027495	1668.85	0.665665	0.25893	2.57084	0.0101454	0.0795052	0.0497909	Fam210b
ENSMUSG00000034501	2182.7	0.664157	0.294007	2.25899	0.0238842	0.137489	0.0861035	Pcnx4
ENSMUSG00000001942	1888.57	0.66412	0.190732	3.48195	0.000497778	0.0106355	0.00666059	Siae
ENSMUSG00000042535	1210.21	0.663678	0.284791	2.3304	0.0197848	0.121894	0.076337	Gtpbp1
ENSMUSG00000028381	779.983	0.662994	0.321447	2.06253	0.0391571	0.18217	0.114086	Ugcg
ENSMUSG00000028894	1415.28	0.662742	0.192348	3.44553	0.000569938	0.0116394	0.00728929	Inpp5b
ENSMUSG00000031701	3329.67	0.662211	0.113241	5.84783	4.98038e-09	1.22486e-06	7.67077e-07	Dnaja2
ENSMUSG00000079469	986.085	0.662044	0.197348	3.3547	0.000794517	0.0145207	0.00909373	Pigb
ENSMUSG00000024789	1902.81	0.661655	0.37263	1.77563	0.0757934	0.266046	0.166614	Jak2
ENSMUSG00000032531	5324.56	0.661509	0.337121	1.96223	0.0497356	0.209682	0.131316	Amotl2
ENSMUSG00000038831	991.112	0.661015	0.406391	1.62655	0.103833	0.321684	0.201457	Ralgps1
ENSMUSG00000021500	1655.51	0.660325	0.254327	2.59636	0.00942164	0.0753145	0.0471664	Ddx46
ENSMUSG00000055024	1804.06	0.660095	0.306236	2.15551	0.0311218	0.159381	0.099814	Ep300
ENSMUSG00000045114	833.164	0.659963	0.44745	1.47494	0.140228	0.385651	0.241518	Prrt2
ENSMUSG00000057054	329.247	0.659667	0.453153	1.45573	0.145468	0.393418	0.246382	Inca1
ENSMUSG00000037855	654.359	0.659165	0.258962	2.54542	0.0109148	0.0829479	0.0519469	Zfp365
ENSMUSG00000040297	1163.37	0.659093	0.187102	3.52264	0.000427279	0.00944344	0.00591404	Suco
ENSMUSG00000037166	72.0415	0.659048	1.17733	0.559782	0.575628	0.798067	0.499796	Ppp1r14a
ENSMUSG00000032307	1268	0.658664	0.16697	3.9448	7.98654e-05	0.0028405	0.00177889	Ube2q2
ENSMUSG00000047414	1291.87	0.658324	0.241196	2.72941	0.00634479	0.0585311	0.0366556	Flrt2
ENSMUSG00000021913	1668.09	0.657484	0.470966	1.39603	0.162705	0.418587	0.262144	Ogdhl
ENSMUSG00000019790	581.612	0.657412	0.626814	1.04882	0.294263	0.576994	0.361348	Stxbp5
ENSMUSG00000030111	4260.93	0.655486	0.197665	3.31614	0.000912687	0.0158643	0.00993515	A2m
ENSMUSG00000071202	1972.24	0.654997	0.256122	2.55736	0.010547	0.0813295	0.0509333	Ccdc78
ENSMUSG00000034751	2742.6	0.65461	0.233251	2.80646	0.00500889	0.049998	0.0313117	Mast4
ENSMUSG00000046798	1756.96	0.653975	0.183381	3.56621	0.000362175	0.0084233	0.00527517	Cldn12
ENSMUSG00000038014	2496.38	0.653797	0.226583	2.88546	0.00390844	0.042825	0.0268195	Fam120a
ENSMUSG00000037343	1214.12	0.653738	0.434792	1.50357	0.132693	0.373279	0.233769	Taf2
ENSMUSG00000033585	3422.19	0.653593	0.200894	3.25342	0.00114023	0.0185997	0.0116483	Ndn
ENSMUSG00000059149	182.728	0.652436	0.736241	0.886171	0.375525	0.654212	0.409706	Mfsd4a
ENSMUSG00000042734	3288.68	0.652379	0.289054	2.25695	0.0240112	0.13791	0.0863673	Ttc9
ENSMUSG00000033594	278.099	0.652233	0.432298	1.50876	0.131361	0.371793	0.232839	Spata2l
ENSMUSG00000024270	1651.1	0.651941	0.171873	3.79316	0.000148742	0.00440847	0.00276085	Slc39a6
ENSMUSG00000042097	439.299	0.651841	0.409232	1.59284	0.111196	0.336646	0.210828	Zfp239
ENSMUSG00000056832	1394.57	0.651447	0.504243	1.29193	0.196381	0.465749	0.291679	Ttc26
ENSMUSG00000049680	3535.46	0.651298	0.142446	4.57226	4.82487e-06	0.000338004	0.000211678	Urgcp
ENSMUSG00000010307	1212.27	0.650653	0.400349	1.62521	0.104117	0.322103	0.20172	Tmem86a
ENSMUSG00000014355	5548.53	0.650037	0.299246	2.17225	0.0298367	0.155003	0.0970722	Anapc1
ENSMUSG00000041229	999.791	0.64961	0.636317	1.02089	0.307307	0.589765	0.369346	Phf8
ENSMUSG00000098176	226.192	0.649175	1.00723	0.644514	0.519242	0.760634	0.476354	Ccdc166
ENSMUSG00000022358	1144.79	0.648805	0.25512	2.54313	0.0109864	0.0832817	0.0521559	Fbxo32
ENSMUSG00000070709	612.423	0.648457	0.530854	1.22154	0.221883	0.495273	0.310169	Zfp974
ENSMUSG00000034484	1376.84	0.647562	0.356014	1.81892	0.0689229	0.252836	0.158341	Snx2
ENSMUSG00000020280	588.879	0.646901	0.477584	1.35453	NA	NA	NA	Pus10
ENSMUSG00000044667	1057.45	0.6468	0.427408	1.51331	0.130201	0.370615	0.232101	Plppr4
ENSMUSG00000098022	253.298	0.646352	0.460485	1.40363	0.160428	0.416059	0.260561	Zfp82
ENSMUSG00000058706	724.136	0.6449	0.408447	1.57891	0.114357	0.341917	0.214129	0610030E20Rik
ENSMUSG00000025240	2488.56	0.64457	0.170329	3.78427	0.000154163	0.00452276	0.00283242	Sacm1l
ENSMUSG00000020521	2642.47	0.644461	0.208156	3.09605	0.00196118	0.0268912	0.0168408	Rnft1
ENSMUSG00000021756	9225.08	0.644419	0.130962	4.92066	8.6251e-07	8.98212e-05	5.62513e-05	Il6st
ENSMUSG00000002983	269.418	0.644288	0.806705	0.798667	0.424484	0.691903	0.43331	Relb
ENSMUSG00000029471	315.026	0.643937	0.619758	1.03901	0.298798	0.582037	0.364506	Camkk2
ENSMUSG00000029601	802.658	0.643573	0.667419	0.964272	0.33491	0.619135	0.387739	Iqcd
ENSMUSG00000038615	4576.08	0.643033	0.354814	1.81231	0.0699386	0.254877	0.159619	Nfe2l1
ENSMUSG00000026678	1728.28	0.642951	0.323075	1.9901	0.0465802	0.202489	0.126811	Rgs5
ENSMUSG00000010517	1444.89	0.642714	0.276951	2.32068	0.020304	0.12398	0.0776435	Faf1
ENSMUSG00000090546	2545.96	0.642351	0.327151	1.96347	0.0495917	0.209591	0.131258	Cdr1
ENSMUSG00000052632	704.595	0.642215	0.30078	2.13517	0.0327474	0.164085	0.10276	Asap2
ENSMUSG00000035401	1748.3	0.641914	0.312336	2.05521	0.039859	0.183851	0.115138	Emsy
ENSMUSG00000028328	1126.9	0.641859	0.412387	1.55645	0.119601	0.350792	0.219687	Tmod1
ENSMUSG00000021892	946.016	0.641535	0.37479	1.71172	0.0869485	0.289767	0.181469	Sh3bp5
ENSMUSG00000021779	1158.02	0.641164	0.297611	2.15437	0.0312114	0.159381	0.099814	Thrb
ENSMUSG00000058298	789.379	0.640245	0.74618	0.85803	0.390876	0.666195	0.417211	Mcm9
ENSMUSG00000035235	357.13	0.640068	0.314398	2.03585	0.0417651	0.189417	0.118624	Trim13
ENSMUSG00000023968	58.2651	0.639491	0.914019	0.699648	0.484147	0.737544	0.461894	Crip3
ENSMUSG00000039099	1278.69	0.638663	0.453078	1.40961	0.158655	0.414159	0.259371	Wdr93
ENSMUSG00000015843	198.888	0.638473	0.895488	0.712989	0.475852	0.731142	0.457884	Rxrg
ENSMUSG00000031979	1633.34	0.63811	0.197768	3.22656	0.0012529	0.0201142	0.0125967	Cog2
ENSMUSG00000000823	1418.08	0.638033	0.319362	1.99783	0.0457347	0.200532	0.125585	Zfp512b
ENSMUSG00000047246	1323.8	0.637898	0.168295	3.79036	0.000150426	0.00444121	0.00278135	H2bc6
ENSMUSG00000024552	2139.46	0.637372	0.276636	2.30401	0.0212218	0.127695	0.0799704	Slc14a2
ENSMUSG00000037458	3115.49	0.63701	0.163395	3.89859	9.6754e-05	0.00328504	0.00205729	Azin1
ENSMUSG00000022558	1031.74	0.636965	0.321168	1.98328	0.0473365	0.204165	0.12786	Mroh1
ENSMUSG00000041757	1183.61	0.636918	0.672506	0.947082	0.343597	0.626817	0.39255	Plekha6
ENSMUSG00000025757	7219.92	0.636293	0.290978	2.18674	0.0287616	0.152653	0.0956001	Hspa4l
ENSMUSG00000028247	675.198	0.636101	0.278258	2.28601	0.0222537	0.131863	0.0825807	Coq3
ENSMUSG00000022704	619.155	0.635893	0.37938	1.67614	0.0937116	0.301647	0.188909	Qtrt2
ENSMUSG00000073434	2185.62	0.635351	0.291327	2.18089	0.0291915	0.153838	0.0963424	Wdr90
ENSMUSG00000029627	417.85	0.634627	0.260398	2.43714	0.0148038	0.101193	0.0633731	Zkscan14
ENSMUSG00000031093	674.916	0.634313	1.33978	0.473447	0.635895	0.834784	0.522791	Dock11
ENSMUSG00000024502	367.886	0.634077	0.733226	0.864778	0.387161	0.663385	0.415451	Jakmip2
ENSMUSG00000102543	1627.96	0.633896	0.441661	1.43525	0.151215	0.402964	0.25236	Pcdhgc5
ENSMUSG00000045106	72.9375	0.63385	1.11157	0.570231	0.568521	0.793983	0.497239	Ccdc73
ENSMUSG00000034157	3284.33	0.633292	0.229566	2.75865	0.00580404	0.0550812	0.0344951	Cipc
ENSMUSG00000072473	1920.16	0.631306	0.227739	2.77206	0.00557035	0.0534781	0.0334912	1700024G13Rik
ENSMUSG00000001524	593.047	0.631061	0.49225	1.28199	0.199845	0.469377	0.293951	Gtf2h4
ENSMUSG00000045659	1173.46	0.631038	0.370361	1.70385	0.0884098	0.292816	0.183379	Plekha7
ENSMUSG00000021182	3507.73	0.630952	0.222436	2.83656	0.00456027	0.0470778	0.0294829	Ccdc88c
ENSMUSG00000068479	1748.59	0.630738	0.151262	4.16984	3.04809e-05	0.00135511	0.000848649	Mfap1a
ENSMUSG00000063531	520.219	0.630652	1.1	0.573321	NA	NA	NA	Sema3e
ENSMUSG00000018599	1394.44	0.630555	0.198348	3.17904	0.00147763	0.0225032	0.0140928	Mief2
ENSMUSG00000041268	1201.03	0.630519	0.211957	2.97476	0.00293222	0.0356399	0.0223198	Dmxl2
ENSMUSG00000015484	875.632	0.630396	0.695439	0.906472	0.364686	0.644751	0.403781	Fam163a
ENSMUSG00000022443	2177.89	0.630356	0.402379	1.56657	0.117214	0.346379	0.216923	Myh9
ENSMUSG00000062778	457.223	0.630318	0.807034	0.78103	0.434785	0.699177	0.437866	Chia1
ENSMUSG00000043671	3903.86	0.629395	0.311489	2.0206	0.0433209	0.193787	0.121361	Dpy19l3
ENSMUSG00000040029	1403.9	0.629356	0.482423	1.30457	NA	NA	NA	Ipo8
ENSMUSG00000037683	3692.8	0.62927	0.298065	2.11118	0.0347566	0.169587	0.106205	Armc3
ENSMUSG00000028653	509.411	0.628995	0.507807	1.23865	0.215475	0.487629	0.305382	Trit1
ENSMUSG00000024164	2912.81	0.628751	0.689098	0.912426	NA	NA	NA	C3
ENSMUSG00000063160	477.618	0.628562	0.403165	1.55907	0.11898	0.349946	0.219157	Numbl
ENSMUSG00000032743	1139.88	0.628484	0.351041	1.79034	0.0733991	0.261535	0.163789	D430042O09Rik
ENSMUSG00000029554	668.1	0.628474	0.357884	1.75608	0.079074	0.272678	0.170767	Mad1l1
ENSMUSG00000046785	2329.12	0.628458	0.197685	3.17909	0.00147739	0.0225032	0.0140928	Epm2aip1
ENSMUSG00000026594	1777.87	0.62777	0.311586	2.01476	0.04393	0.195916	0.122694	Ralgps2
ENSMUSG00000020553	229.418	0.627164	0.861641	0.727872	0.466692	0.723413	0.453044	Pctp
ENSMUSG00000032607	183.492	0.626996	0.609367	1.02893	0.303512	0.586848	0.367519	Amt
ENSMUSG00000050697	1607.47	0.626113	0.321104	1.94988	0.051191	0.212695	0.133202	Prkaa1
ENSMUSG00000031425	7912.23	0.625969	0.579791	1.07965	0.2803	0.563787	0.353077	Plp1
ENSMUSG00000028464	278.648	0.625877	0.51061	1.22574	0.220295	0.493295	0.308931	Tpm2
ENSMUSG00000030213	2529.89	0.625744	0.269168	2.32474	0.0200861	0.122974	0.0770137	Atf7ip
ENSMUSG00000036167	1091.06	0.625659	0.467184	1.33921	0.180501	0.444674	0.278481	Pphln1
ENSMUSG00000022682	1312.01	0.625607	0.400237	1.56309	0.118031	0.347863	0.217853	Rrn3
ENSMUSG00000022550	729.477	0.625345	0.358235	1.74563	0.0808755	0.27699	0.173467	Adck5
ENSMUSG00000026491	1583.65	0.625321	0.322167	1.94098	0.0522604	0.215177	0.134757	Ahctf1
ENSMUSG00000062901	3065.21	0.625208	0.25252	2.47587	0.013291	0.0938491	0.0587738	Klhl24
ENSMUSG00000032601	2155.67	0.624559	0.285909	2.18447	0.0289278	0.153253	0.095976	Prkar2a
ENSMUSG00000054934	454.779	0.624088	0.393875	1.58448	0.113085	0.339695	0.212737	Kcnmb4
ENSMUSG00000024070	1332.26	0.622481	0.331813	1.876	0.0606555	0.235353	0.147392	Prkd3
ENSMUSG00000036281	815.494	0.621554	0.480155	1.29449	0.195498	0.464588	0.290953	Snapc4
ENSMUSG00000000738	1792.26	0.620279	0.2025	3.06311	0.00219052	0.0289705	0.018143	Spg7
ENSMUSG00000036898	841.527	0.619547	0.265671	2.332	0.0197005	0.121644	0.0761809	Zfp157
ENSMUSG00000021302	1953.06	0.618927	0.163591	3.78339	0.000154708	0.00452725	0.00283523	Ggps1
ENSMUSG00000022299	451.493	0.618502	1.50098	0.412065	NA	NA	NA	Slc25a32
ENSMUSG00000046807	667.349	0.618448	0.46279	1.33635	0.181436	0.445746	0.279152	Lrrc75b
ENSMUSG00000039086	547.468	0.618446	0.321259	1.92507	0.0542208	0.219987	0.137769	Ss18l1
ENSMUSG00000035299	271.427	0.617784	0.825536	0.748343	0.454253	0.715127	0.447855	Mid1
ENSMUSG00000004069	3128.04	0.617655	0.301991	2.04527	0.040828	0.18646	0.116772	Dnaja3
ENSMUSG00000049396	1646.51	0.617576	1.10228	0.56027	0.575296	0.798067	0.499796	Gemin4
ENSMUSG00000048911	1342.63	0.617038	0.485273	1.27153	0.203541	0.473183	0.296335	Rnf24
ENSMUSG00000035247	3574.76	0.61688	0.243203	2.53648	0.0111972	0.0842633	0.0527707	Hectd1
ENSMUSG00000016194	3875.16	0.616128	0.322838	1.90847	0.05633	0.225207	0.141038	Hsd11b1
ENSMUSG00000042650	1866.78	0.615174	0.229106	2.68511	0.00725052	0.0639877	0.0400729	Alkbh5
ENSMUSG00000020186	1427.45	0.614655	0.220765	2.7842	0.00536602	0.0524753	0.0328631	Csrp2
ENSMUSG00000023755	137.416	0.614548	0.732708	0.838735	0.401618	0.67435	0.422318	Rhebl1
ENSMUSG00000090150	2094.03	0.614535	0.253164	2.42742	0.0152066	0.102972	0.0644872	Acad11
ENSMUSG00000022779	1745.15	0.613658	0.404289	1.51787	0.129047	0.368219	0.2306	Top3b
ENSMUSG00000049969	1712.92	0.613622	0.318814	1.9247	0.0542669	0.220018	0.137788	Plekhf2
ENSMUSG00000031022	1328.74	0.61331	0.237688	2.58032	0.00987092	0.0780958	0.0489082	BC051019
ENSMUSG00000001767	1202.04	0.613175	0.234317	2.61686	0.00887427	0.0723397	0.0453034	Crnkl1
ENSMUSG00000022507	1818.78	0.613014	0.186597	3.28524	0.00101897	0.0172448	0.0107997	1810013L24Rik
ENSMUSG00000006056	204.769	0.612661	1.08602	0.564136	0.572662	0.796175	0.498612	Calcoco2
ENSMUSG00000029822	757.963	0.612516	0.493664	1.24075	0.214697	0.486605	0.304741	Osbpl3
ENSMUSG00000045875	715.135	0.61241	0.362417	1.68979	0.0910675	0.297326	0.186203	Adra1a
ENSMUSG00000043059	500.897	0.611633	1.00467	0.608789	0.542664	0.77757	0.48696	Zfp513
ENSMUSG00000026200	1673.12	0.611605	0.206648	2.95965	0.00307989	0.0369683	0.0231517	Glb1l
ENSMUSG00000028528	1368.62	0.611329	0.347762	1.7579	0.0787651	0.271856	0.170252	Dnajc6
ENSMUSG00000072825	1603.77	0.610994	0.350978	1.74083	0.0817128	0.278304	0.17429	Cep170b
ENSMUSG00000054519	542.356	0.610986	0.480315	1.27205	0.203355	0.473144	0.29631	Zfp867
ENSMUSG00000024827	3387.25	0.610966	0.287713	2.12352	0.03371	0.166354	0.104181	Gldc
ENSMUSG00000038446	1297.02	0.610832	0.552611	1.10536	0.269005	0.551374	0.345303	Cdc40
ENSMUSG00000022822	4345.78	0.610642	0.147293	4.14576	3.38683e-05	0.00147174	0.000921691	Abcc5
ENSMUSG00000048388	4243.91	0.610609	0.262598	2.32526	0.0200581	0.122933	0.0769878	Fam171b
ENSMUSG00000027499	1198.56	0.609871	0.229109	2.66192	0.00776959	0.0666731	0.0417546	Pkia
ENSMUSG00000044681	282.256	0.609324	1.46184	0.41682	0.67681	0.857833	0.537225	Cnpy1
ENSMUSG00000030486	313.811	0.609043	0.970806	0.627359	0.530424	0.769884	0.482146	Zfp108
ENSMUSG00000026471	2995.05	0.608731	0.142984	4.25733	2.06886e-05	0.00101633	0.000636489	Mr1
ENSMUSG00000020114	4047.23	0.608727	0.177203	3.43519	0.000592138	0.0117806	0.0073777	Cand1
ENSMUSG00000004798	3626.84	0.608383	0.26729	2.27612	0.0228388	0.133671	0.0837127	Ulk2
ENSMUSG00000006464	1449.01	0.608256	0.236269	2.57442	0.0100409	0.078901	0.0494124	Bbs1
ENSMUSG00000028089	1220.75	0.60729	0.17822	3.40753	0.000655542	0.0126713	0.00793549	Chd1l
ENSMUSG00000063145	408.006	0.607166	0.441347	1.37571	0.168911	0.427044	0.26744	Bbs5
ENSMUSG00000020930	1041.21	0.607151	0.304984	1.99076	0.0465069	0.202323	0.126707	Ccdc103
ENSMUSG00000029775	2147.87	0.606766	0.27386	2.21561	0.0267181	0.147486	0.0923641	Klhdc10
ENSMUSG00000026807	2321.54	0.606337	0.293044	2.0691	0.0385368	0.180635	0.113125	Ak8
ENSMUSG00000022899	3491.57	0.606084	0.189513	3.1981	0.00138334	0.021521	0.0134777	Slc15a2
ENSMUSG00000021140	1434.16	0.605837	0.534625	1.1332	0.257131	0.53834	0.33714	Pcnx
ENSMUSG00000035133	12944.1	0.605638	0.164643	3.67849	0.00023462	0.0061496	0.00385124	Arhgap5
ENSMUSG00000022702	278.095	0.605579	0.937458	0.645979	0.518293	0.760176	0.476067	Hira
ENSMUSG00000045761	4804.39	0.605548	0.258501	2.34254	0.0191531	0.119606	0.0749043	Togaram2
ENSMUSG00000019988	667.796	0.605532	0.298387	2.02935	0.0424224	0.191323	0.119818	Nedd1
ENSMUSG00000022805	3421.17	0.605394	0.318372	1.90153	0.0572329	0.227456	0.142446	Maats1
ENSMUSG00000068250	813.901	0.605254	0.215488	2.80876	0.00497324	0.0497281	0.0311427	Amn1
ENSMUSG00000021767	1072.63	0.604934	0.291349	2.07632	0.0378647	0.178667	0.111892	Kat6b
ENSMUSG00000034858	4086.89	0.604551	0.268947	2.24785	0.024586	0.140599	0.0880516	Fam214a
ENSMUSG00000030880	975.244	0.604467	0.47024	1.28544	0.198638	0.467723	0.292916	Polr3e
ENSMUSG00000017858	1877.18	0.60372	0.301608	2.00167	0.04532	0.19926	0.124788	Ift52
ENSMUSG00000031314	1745.41	0.603279	0.280016	2.15444	0.0312055	0.159381	0.099814	Taf1
ENSMUSG00000031060	1570.91	0.603059	0.277286	2.17486	0.0296405	0.15447	0.0967381	Rbm10
ENSMUSG00000036006	2039.9	0.602898	0.194712	3.09636	0.00195915	0.0268912	0.0168408	Ripor2
ENSMUSG00000028630	875.668	0.60276	0.288119	2.09205	0.0364337	0.175109	0.109664	Dyrk2
ENSMUSG00000078451	1136.51	0.602623	0.256251	2.3517	0.018688	0.117655	0.0736826	Ppil6
ENSMUSG00000020668	1447.49	0.602388	0.228508	2.63618	0.00838455	0.0703434	0.0440532	Kif3c
ENSMUSG00000020576	1770.25	0.601895	0.37828	1.59113	0.11158	0.337454	0.211334	Nbas
ENSMUSG00000029781	6002.67	0.601832	0.14645	4.10948	3.96549e-05	0.00167178	0.00104696	Fkbp9
ENSMUSG00000023052	57.9637	0.601498	0.986523	0.609715	0.54205	0.777172	0.486711	Npff
ENSMUSG00000074811	472.907	0.601032	0.970867	0.619067	0.535872	0.773243	0.48425	Hps6
ENSMUSG00000047759	388.86	0.600788	0.385885	1.55691	0.119492	0.350688	0.219621	Hs3st3a1
ENSMUSG00000074918	1275.01	0.60064	0.179057	3.35446	0.000795191	0.0145207	0.00909373	Inafm2
ENSMUSG00000034723	3971.77	0.600576	0.235579	2.54936	0.010792	0.0823372	0.0515644	Tmx4
ENSMUSG00000073988	795.838	0.599787	0.250194	2.39729	0.0165169	0.108415	0.0678959	Ttpa
ENSMUSG00000028431	2230.99	0.599756	0.181827	3.2985	0.000972033	0.0165719	0.0103783	Elp1
ENSMUSG00000055541	297.788	0.598912	0.993195	0.603016	0.546498	0.779772	0.488339	Lair1
ENSMUSG00000010044	2258.04	0.598848	0.198183	3.02169	0.00251371	0.032	0.0200403	Zmynd10
ENSMUSG00000022994	521.341	0.598786	0.311425	1.92273	0.054514	0.220815	0.138287	Adcy6
ENSMUSG00000035757	2209.87	0.598316	0.452631	1.32186	0.186214	0.450868	0.28236	Selenoo
ENSMUSG00000047766	1756.41	0.597428	0.176654	3.38192	0.00071982	0.0134603	0.00842962	Lrrc49
ENSMUSG00000061898	447.728	0.596967	0.922667	0.647002	0.517631	0.759603	0.475708	Rbak
ENSMUSG00000045690	282.302	0.596944	0.486637	1.22667	0.219946	0.492778	0.308607	Wdr89
ENSMUSG00000068617	3016.68	0.596371	0.220042	2.71026	0.00672302	0.0606173	0.0379621	Efcab1
ENSMUSG00000021669	717.49	0.596364	0.269587	2.21214	0.0269571	0.148309	0.0928797	Col4a3bp
ENSMUSG00000040209	1758.42	0.596103	0.363384	1.64042	0.100918	0.315955	0.19787	Zfp704
ENSMUSG00000000794	877.047	0.595727	0.277293	2.14837	0.0316845	0.160567	0.100556	Kcnn3
ENSMUSG00000019699	422.234	0.59426	0.530562	1.12006	0.262689	0.544077	0.340733	Akt3
ENSMUSG00000027630	1073.55	0.593996	0.280964	2.11414	0.0345036	0.168844	0.10574	Tbl1xr1
ENSMUSG00000020696	499.309	0.593712	0.890996	0.666346	0.50519	0.750384	0.469935	Rffl
ENSMUSG00000024369	1373.89	0.593573	0.249733	2.37683	0.0174621	0.112637	0.0705396	Nelfe
ENSMUSG00000039031	2112.98	0.593399	0.297852	1.99226	0.0463425	0.201912	0.126449	Arhgap18
ENSMUSG00000020706	1362.87	0.593389	0.133501	4.44482	8.79654e-06	0.00052412	0.000328235	Ftsj3
ENSMUSG00000008730	4907.63	0.593106	0.377545	1.57096	0.116193	0.344732	0.215891	Hipk1
ENSMUSG00000038637	825.327	0.592943	0.279085	2.1246	0.0336203	0.166173	0.104067	Lrrc56
ENSMUSG00000026799	600.951	0.592896	0.39517	1.50036	0.133522	0.374607	0.234601	Med27
ENSMUSG00000031628	329.872	0.592699	0.72503	0.817482	NA	NA	NA	Casp3
ENSMUSG00000000148	1301.47	0.592603	0.261908	2.26263	0.0236583	0.136733	0.0856302	Brat1
ENSMUSG00000056870	625.326	0.592463	0.750873	0.789032	0.430093	0.696208	0.436007	Gulp1
ENSMUSG00000079418	612.138	0.591889	0.207631	2.85067	0.00436269	0.0458538	0.0287164	Atg4a
ENSMUSG00000003974	6657.77	0.591777	0.188056	3.14681	0.00165063	0.0241514	0.015125	Grm3
ENSMUSG00000033933	3025.38	0.590972	0.111539	5.29832	1.16873e-07	1.85059e-05	1.15895e-05	Vhl
ENSMUSG00000038305	1591.57	0.590483	0.274204	2.15344	0.031284	0.159501	0.0998891	Spats2l
ENSMUSG00000020122	3428.38	0.590346	0.231132	2.55416	0.0106445	0.0817025	0.0511669	Egfr
ENSMUSG00000029840	5059.05	0.590283	0.127251	4.63873	3.50554e-06	0.000268348	0.000168056	Mtpn
ENSMUSG00000016831	2784.75	0.589914	0.110644	5.33163	9.7334e-08	1.56262e-05	9.78603e-06	Tox4
ENSMUSG00000048707	370.284	0.589494	0.847447	0.695612	0.486672	0.739589	0.463174	Tprn
ENSMUSG00000033707	191.592	0.588664	1.00101	0.588068	0.556487	0.785492	0.491922	Lrrc24
ENSMUSG00000042564	272.815	0.588602	0.580236	1.01442	0.310383	0.592746	0.371213	Fam227a
ENSMUSG00000025354	1698.59	0.588424	0.158534	3.71165	0.000205913	0.00557411	0.00349084	Dnajc14
ENSMUSG00000026037	861.886	0.587993	0.466964	1.25918	0.207964	0.479048	0.300008	Orc2
ENSMUSG00000024422	1800.72	0.587948	0.215875	2.72356	0.00645818	0.0593403	0.0371624	Dhx16
ENSMUSG00000044308	1289.51	0.587891	0.43747	1.34384	0.178999	0.442293	0.27699	Ubr3
ENSMUSG00000036120	1360.45	0.587618	0.359798	1.63319	0.10243	0.318875	0.199698	Rfxank
ENSMUSG00000040025	2341.56	0.587125	0.224217	2.61856	0.00883013	0.0721104	0.0451598	Ythdf2
ENSMUSG00000034354	4120.52	0.587003	0.253946	2.31152	0.0208039	0.126166	0.0790126	Mtmr3
ENSMUSG00000020495	672.341	0.586615	0.307879	1.90534	0.0567355	0.226062	0.141573	Smg8
ENSMUSG00000028399	2525.9	0.586557	0.209999	2.79314	0.00521994	0.0514385	0.0322138	Ptprd
ENSMUSG00000039765	2412.79	0.586547	0.279684	2.09718	0.0359778	0.173786	0.108835	Cc2d2a
ENSMUSG00000022388	595.463	0.586164	0.419336	1.39784	0.162162	0.418174	0.261885	Ttll8
ENSMUSG00000020522	1971.39	0.585738	0.288626	2.0294	0.0424171	0.191323	0.119818	Mfap3
ENSMUSG00000058385	58.1624	0.585546	1.18341	0.494795	0.620745	0.826	0.51729	H2bc8
ENSMUSG00000041809	2004.63	0.585533	0.283598	2.06466	0.0389554	0.181713	0.1138	Efhc1
ENSMUSG00000034445	1338.46	0.585472	0.372175	1.57311	0.115694	0.34378	0.215295	Cyb561a3
ENSMUSG00000041323	8165.05	0.5854	0.241272	2.42631	0.0152534	0.103228	0.0646475	Ak7
ENSMUSG00000027387	299.201	0.585342	0.943011	0.620716	0.534787	0.772799	0.483972	Zc3h8
ENSMUSG00000021982	1126.17	0.585066	0.427488	1.36861	0.17112	0.430464	0.269582	Cdadc1
ENSMUSG00000033955	891.501	0.584915	0.429963	1.36038	0.173708	0.435423	0.272688	Tnks1bp1
ENSMUSG00000043881	1051.81	0.584862	0.275217	2.12509	0.0335787	0.166139	0.104046	Kbtbd7
ENSMUSG00000058748	302.271	0.584696	0.343972	1.69984	0.0891615	0.294051	0.184152	Zfp958
ENSMUSG00000049382	1210.3	0.584474	0.407386	1.43469	0.151375	0.403073	0.252428	Krt8
ENSMUSG00000051727	482.734	0.583946	0.623295	0.93687	0.348825	0.631469	0.395463	Kctd14
ENSMUSG00000030739	3457.26	0.583869	0.232366	2.51271	0.0119808	0.0877607	0.0549609	Myh14
ENSMUSG00000023931	906.136	0.583801	0.553736	1.0543	0.291748	0.575205	0.360228	Efhb
ENSMUSG00000020326	3623.39	0.583565	0.164027	3.55774	0.000374061	0.0086711	0.00543036	Ccng1
ENSMUSG00000049791	1369.98	0.583499	0.228257	2.55633	0.0105783	0.0814622	0.0510164	Fzd4
ENSMUSG00000053646	7236.94	0.583246	0.224576	2.5971	0.00940141	0.0752568	0.0471303	Plxnb1
ENSMUSG00000032489	3032.43	0.582691	0.219898	2.64982	0.00805344	0.0684483	0.0428664	Kif9
ENSMUSG00000079215	1836.6	0.582604	0.301144	1.93463	0.0530352	0.217003	0.1359	Zfp664
ENSMUSG00000029287	1896.28	0.582555	0.265602	2.19334	0.0282832	0.150962	0.0945416	Tgfbr3
ENSMUSG00000029432	2331.73	0.582236	0.197932	2.9416	0.00326522	0.0382488	0.0239537	Nipsnap2
ENSMUSG00000118462	1131.24	0.581826	0.273032	2.13098	0.0330907	0.164898	0.103269	AC151602.1
ENSMUSG00000028641	401.358	0.581762	0.52502	1.10808	0.267829	0.550175	0.344552	P3h1
ENSMUSG00000001156	1503.58	0.581669	0.177181	3.28292	0.00102739	0.0173113	0.0108414	Mxd1
ENSMUSG00000034573	2830.33	0.581537	0.710368	0.818641	0.412991	0.683065	0.427775	Ptpn13
ENSMUSG00000032688	271.597	0.58099	0.38678	1.50212	0.133066	0.373821	0.234109	Malt1
ENSMUSG00000012117	1688.55	0.580942	0.151898	3.82456	0.000131008	0.00407076	0.00254935	Dhdds
ENSMUSG00000020111	4115.43	0.580535	0.341471	1.7001	0.0891118	0.294051	0.184152	Micu1
ENSMUSG00000027001	331.652	0.580476	0.471317	1.2316	0.218097	0.490751	0.307337	Dusp19
ENSMUSG00000027861	1149.07	0.579635	0.248987	2.32797	0.0199135	0.122241	0.0765546	Casq2
ENSMUSG00000037652	757.186	0.579306	0.380234	1.52355	0.12762	0.365773	0.229068	Phc3
ENSMUSG00000045975	672.031	0.57828	0.454115	1.27342	0.202869	0.472559	0.295944	C2cd2
ENSMUSG00000036333	7719.36	0.578272	0.161832	3.57328	0.000352537	0.00823228	0.00515554	Kidins220
ENSMUSG00000032278	1580.5	0.578126	0.316718	1.82537	0.0679454	0.250901	0.157129	Paqr5
ENSMUSG00000038550	747.557	0.577617	0.454788	1.27008	0.204056	0.473537	0.296557	Ciart
ENSMUSG00000026676	5441.21	0.577575	0.236586	2.44129	0.0146349	0.100503	0.0629411	Ccdc3
ENSMUSG00000031833	963.016	0.577464	0.34176	1.68968	0.0910899	0.297326	0.186203	Mast3
ENSMUSG00000060548	6315.81	0.577026	0.262404	2.199	0.0278778	0.150186	0.0940555	Tnfrsf19
ENSMUSG00000039004	3006.05	0.576886	0.275834	2.09143	0.0364898	0.175164	0.109698	Bmp6
ENSMUSG00000021796	3921.56	0.576492	0.250675	2.29976	0.0214621	0.12834	0.0803738	Bmpr1a
ENSMUSG00000039982	2286.75	0.575349	0.190055	3.02728	0.00246764	0.0315058	0.0197308	Dtx4
ENSMUSG00000007833	250.709	0.575211	0.706347	0.814346	0.415447	0.684706	0.428803	Aldh16a1
ENSMUSG00000018415	1823.35	0.574737	0.300778	1.91083	0.056026	0.224395	0.14053	Gid4
ENSMUSG00000061374	1128.75	0.574232	0.451856	1.27083	0.203789	0.473244	0.296373	Fiz1
ENSMUSG00000050714	485.486	0.574115	0.705216	0.814098	NA	NA	NA	Zbtb26
ENSMUSG00000059854	2775.91	0.573353	0.361118	1.58771	0.112351	0.338936	0.212262	Hydin
ENSMUSG00000029330	2984.04	0.573182	0.280143	2.04603	0.0407534	0.186414	0.116743	Cds1
ENSMUSG00000026867	5096.7	0.572995	0.256454	2.2343	0.0254634	0.143348	0.0897731	Gapvd1
ENSMUSG00000031709	576.846	0.572396	0.385305	1.48557	0.137394	0.38103	0.238623	Tbc1d9
ENSMUSG00000021277	961.944	0.572386	1.07187	0.534006	0.593337	0.809535	0.506979	Traf3
ENSMUSG00000027546	3240.59	0.572271	0.388806	1.47187	0.141057	0.386696	0.242172	Atp9a
ENSMUSG00000031600	1725.23	0.572068	0.187663	3.04839	0.00230075	0.0300403	0.018813	Vps37a
ENSMUSG00000104063	3880.68	0.57205	0.274126	2.08681	0.0369051	0.176494	0.110531	Pcdhgb7
ENSMUSG00000031010	3725.96	0.571791	0.275348	2.07661	0.0378376	0.178662	0.111889	Usp9x
ENSMUSG00000031754	1617.88	0.571641	0.215027	2.65846	0.00784985	0.0671624	0.042061	Nudt21
ENSMUSG00000029276	326.574	0.571211	0.301545	1.89428	0.0581878	0.22927	0.143583	Glmn
ENSMUSG00000056050	2630.66	0.571049	0.199615	2.86075	0.00422644	0.0450262	0.028198	Mia3
ENSMUSG00000036550	5285.15	0.570664	0.229815	2.48314	0.013023	0.0926925	0.0580495	Cnot1
ENSMUSG00000033790	1103.66	0.570559	0.377184	1.51268	0.130361	0.37087	0.232261	Tubgcp5
ENSMUSG00000037730	1428.2	0.570516	0.148357	3.84558	0.00012027	0.00383998	0.00240482	Mynn
ENSMUSG00000021870	1707.3	0.570269	0.281934	2.0227	0.043104	0.193566	0.121223	Slmap
ENSMUSG00000022519	1326.63	0.570037	0.440914	1.29285	0.196062	0.465451	0.291493	Srl
ENSMUSG00000029153	526.397	0.569668	0.26515	2.14848	0.0316759	0.160567	0.100556	Ociad2
ENSMUSG00000024276	1681.96	0.569337	0.278752	2.04245	0.0411066	0.187436	0.117384	Zfp397
ENSMUSG00000063568	208.782	0.569153	1.03683	0.548938	0.583048	0.803655	0.503296	Jazf1
ENSMUSG00000074863	305.998	0.568813	0.515452	1.10352	0.2698	0.552331	0.345902	Platr25
ENSMUSG00000018931	871.827	0.568806	0.300892	1.8904	0.0587043	0.230568	0.144396	Natd1
ENSMUSG00000062115	1161.08	0.568165	0.332926	1.70658	0.0879006	0.291672	0.182662	Rai1
ENSMUSG00000043621	7529.16	0.56673	0.211157	2.68393	0.00727628	0.0641056	0.0401467	Ubxn10
ENSMUSG00000009470	1575.55	0.566421	0.313076	1.80922	0.0704176	0.255911	0.160267	Tnpo1
ENSMUSG00000046096	408.617	0.56601	0.535327	1.05732	0.290367	0.57416	0.359573	Mosmo
ENSMUSG00000028845	309.314	0.565995	0.95158	0.594795	0.551981	0.782159	0.489834	Tekt2
ENSMUSG00000063409	1212.12	0.565815	0.290087	1.9505	0.0511166	0.212462	0.133056	Lrrc43
ENSMUSG00000046186	2860.72	0.564247	0.380999	1.48097	0.138616	0.383315	0.240055	Cd109
ENSMUSG00000029467	26113.7	0.564117	0.128759	4.3812	1.18025e-05	0.000657148	0.000411545	Atp2a2
ENSMUSG00000041986	3492.28	0.563991	0.262303	2.15015	0.0315434	0.160354	0.100423	Elmod1
ENSMUSG00000052397	20561.8	0.563818	0.162544	3.46871	0.000522961	0.0109311	0.00684572	Ezr
ENSMUSG00000006010	1278.7	0.563582	0.206167	2.73362	0.00626416	0.0579723	0.0363057	Odr4
ENSMUSG00000041415	989.147	0.563561	0.376922	1.49517	0.134871	0.376201	0.235599	Dicer1
ENSMUSG00000024773	1249.97	0.563415	0.289447	1.94652	0.0515917	0.21362	0.133782	Atg2a
ENSMUSG00000035311	1892.52	0.563295	0.402997	1.39777	0.162183	0.418174	0.261885	Gnptab
ENSMUSG00000058440	1407.23	0.563094	0.219292	2.56779	0.010235	0.0798737	0.0500216	Nrf1
ENSMUSG00000027189	2836.88	0.562859	0.19157	2.93813	0.00330193	0.0385137	0.0241195	Trim44
ENSMUSG00000032057	382.063	0.562362	0.289674	1.94137	0.052214	0.215177	0.134757	4833427G06Rik
ENSMUSG00000050122	1863.42	0.56201	0.474348	1.18481	0.236094	0.513645	0.321675	Vwa3b
ENSMUSG00000004929	1789.95	0.561936	0.311619	1.80328	0.0713441	0.257212	0.161081	Thop1
ENSMUSG00000019577	1668.52	0.561435	0.233312	2.40637	0.0161118	0.106752	0.0668542	Pdk4
ENSMUSG00000056602	3922.99	0.560786	0.265461	2.1125	0.0346438	0.169179	0.10595	Fry
ENSMUSG00000039168	355.647	0.56049	0.779975	0.7186	0.472387	0.72814	0.456005	Dap
ENSMUSG00000056167	3254.14	0.560332	0.158111	3.54392	0.000394223	0.00891747	0.00558464	Cnot10
ENSMUSG00000018548	6589.97	0.560122	0.201966	2.77335	0.00554825	0.0533991	0.0334416	Trim37
ENSMUSG00000026575	1393.04	0.559828	0.487971	1.14725	0.251276	0.531668	0.332962	Nme7
ENSMUSG00000064128	287.833	0.558491	0.469971	1.18835	0.234695	0.512243	0.320797	Cenpj
ENSMUSG00000026788	1095.46	0.558224	0.421412	1.32465	0.185287	0.450423	0.282082	Zbtb43
ENSMUSG00000024978	17495.7	0.558113	0.226795	2.46087	0.01386	0.0965104	0.0604405	Gpam
ENSMUSG00000071648	423.563	0.557983	1.01712	0.54859	0.583287	0.803698	0.503323	Rom1
ENSMUSG00000026576	2254	0.557723	0.325494	1.71347	0.0866266	0.288897	0.180924	Atp1b1
ENSMUSG00000051427	3186.37	0.557614	0.255277	2.18435	0.0289365	0.153253	0.095976	Ccdc157
ENSMUSG00000046139	635.173	0.557482	0.391888	1.42255	0.154865	0.408044	0.255541	Patl1
ENSMUSG00000030979	810.342	0.557272	0.501327	1.11159	0.266313	0.548383	0.34343	Uros
ENSMUSG00000027087	5076.16	0.557167	0.220924	2.52199	0.0116693	0.0864652	0.0541496	Itgav
ENSMUSG00000042269	969.859	0.556945	0.296824	1.87634	0.0606082	0.235296	0.147356	Fam92b
ENSMUSG00000033458	544.692	0.556513	0.481838	1.15498	0.248099	0.527164	0.330141	Fan1
ENSMUSG00000041638	2950.38	0.555496	0.247919	2.24063	0.0250499	0.142077	0.0889768	Gcn1
ENSMUSG00000060657	400.512	0.555351	0.541194	1.02616	0.304817	0.588014	0.368249	Marf1
ENSMUSG00000056820	3272.17	0.554654	0.121107	4.57987	4.65261e-06	0.000335992	0.000210418	Tsnax
ENSMUSG00000028647	1026.13	0.554638	0.29432	1.88447	0.0595009	0.232591	0.145662	Mycbp
ENSMUSG00000037519	1602.81	0.554436	0.321379	1.72518	0.0844955	0.284167	0.177962	Ppfia1
ENSMUSG00000022055	445.955	0.553857	0.737308	0.751188	0.452539	0.713824	0.447039	Nefl
ENSMUSG00000071302	475.632	0.553733	0.527567	1.0496	0.293903	0.576583	0.36109	2610044O15Rik8
ENSMUSG00000031216	1963.78	0.55351	1.02451	0.540268	0.589012	0.807171	0.505498	Stard8
ENSMUSG00000038369	1368.71	0.553322	0.265345	2.08529	0.0370431	0.176497	0.110533	Ncoa6
ENSMUSG00000029407	2110.53	0.552997	0.14485	3.81772	0.000134689	0.00414062	0.0025931	Uso1
ENSMUSG00000032066	309.535	0.552844	0.399037	1.38545	0.165916	0.423283	0.265085	Bco2
ENSMUSG00000021276	680.523	0.552477	0.712987	0.774876	0.438413	0.701983	0.439623	Cinp
ENSMUSG00000031274	811.646	0.55214	0.208633	2.64647	0.00813366	0.0688594	0.0431238	Col4a5
ENSMUSG00000024215	734.594	0.552032	0.45848	1.20405	0.228571	0.503305	0.315199	Spdef
ENSMUSG00000024294	1825.55	0.551958	0.285568	1.93285	0.0532553	0.217673	0.136319	Mib1
ENSMUSG00000034854	343.577	0.551855	0.517288	1.06682	0.286052	0.56959	0.356711	Mfsd12
ENSMUSG00000022906	644.202	0.551577	0.275401	2.00282	0.045197	0.199086	0.124679	Parp9
ENSMUSG00000059588	402.657	0.551216	0.427252	1.29014	0.197001	0.465778	0.291697	Calcrl
ENSMUSG00000102018	254.263	0.551161	0.526018	1.0478	0.294732	0.577722	0.361803	Iqank1
ENSMUSG00000030844	94.7929	0.550741	1.35948	0.40511	NA	NA	NA	Rgs10
ENSMUSG00000040738	1599.36	0.550607	0.288674	1.90737	0.0564728	0.225474	0.141205	Ints8
ENSMUSG00000053161	902.045	0.550437	0.249837	2.20318	0.0275818	0.149621	0.0937013	Daw1
ENSMUSG00000047793	1053.04	0.550061	0.276255	1.99113	0.0464661	0.202228	0.126647	Sned1
ENSMUSG00000028145	1140.78	0.550018	0.366174	1.50207	0.13308	0.373821	0.234109	Them4
ENSMUSG00000067872	473.211	0.549659	1.05724	0.519902	0.603132	0.815221	0.51054	Ccdc87
ENSMUSG00000027006	4372.73	0.549562	0.165615	3.31831	0.000905639	0.0157893	0.00988817	Dnajc10
ENSMUSG00000021431	685.427	0.549556	0.432627	1.27028	0.203987	0.47347	0.296515	Snrnp48
ENSMUSG00000026663	1276.88	0.549461	0.22543	2.4374	0.0147935	0.101182	0.0633663	Atf6
ENSMUSG00000030323	4273.32	0.549294	0.183086	3.0002	0.00269801	0.0335697	0.0210233	Ift122
ENSMUSG00000038060	338.461	0.549034	0.548036	1.00182	0.31643	0.599014	0.375138	Dlec1
ENSMUSG00000038267	4292.11	0.5486	0.332006	1.65238	0.0984569	0.311627	0.195159	Slc22a23
ENSMUSG00000026245	1594.17	0.548329	0.161205	3.40143	0.000670339	0.0128286	0.008034	Farsb
ENSMUSG00000019189	3296.13	0.54795	0.206947	2.64778	0.00810224	0.0686611	0.0429997	Rnf145
ENSMUSG00000051285	2426.3	0.5478	0.248144	2.20759	0.0272731	0.148984	0.0933025	Pcmtd1
ENSMUSG00000031451	13801.9	0.547084	0.164278	3.33023	0.000867732	0.0153903	0.00963832	Gas6
ENSMUSG00000062014	3459.81	0.546808	0.173568	3.1504	0.00163044	0.0240253	0.015046	Gmfb
ENSMUSG00000032417	189.724	0.546737	1.0836	0.504556	0.613871	0.822484	0.515088	Rwdd2a
ENSMUSG00000006930	2273.91	0.546729	0.232705	2.34945	0.018801	0.118077	0.0739467	Hap1
ENSMUSG00000054387	1786.58	0.546677	0.197578	2.76689	0.00565946	0.0541651	0.0339214	Mdm4
ENSMUSG00000005907	657.241	0.546582	0.418318	1.30662	0.191342	0.458673	0.287248	Pex1
ENSMUSG00000049922	657.717	0.546525	0.371992	1.46919	0.141783	0.387477	0.242661	Slc35c1
ENSMUSG00000072675	433.823	0.546071	1.06739	0.511595	0.608935	0.819021	0.512919	Duxbl2
ENSMUSG00000028107	1095.65	0.545971	0.251158	2.17381	0.0297191	0.154616	0.0968296	Tars2
ENSMUSG00000061322	3988.77	0.545875	0.239936	2.27509	0.0229008	0.133892	0.083851	Dnaic1
ENSMUSG00000025155	897.249	0.544947	0.361319	1.50822	0.131499	0.372093	0.233026	Dus1l
ENSMUSG00000059834	961.242	0.544926	0.504736	1.07963	0.280309	0.563787	0.353077	Sclt1
ENSMUSG00000038095	2726.99	0.544867	0.210657	2.58651	0.00969527	0.0770754	0.0482692	Sbno1
ENSMUSG00000042742	979.673	0.544776	0.158567	3.43563	0.000591183	0.0117806	0.0073777	Bmt2
ENSMUSG00000022533	713.263	0.544558	0.466837	1.16648	0.243419	0.521961	0.326883	Atp13a3
ENSMUSG00000041130	446.094	0.544526	0.451611	1.20574	0.227917	0.502766	0.314862	Zfp598
ENSMUSG00000031099	364.956	0.54401	0.572185	0.950758	0.341727	0.625796	0.391911	Smarca1
ENSMUSG00000048058	2064.25	0.54382	0.253193	2.14784	0.0317262	0.160567	0.100556	Ldlrad3
ENSMUSG00000047126	11555.9	0.543778	0.21434	2.53699	0.011181	0.0842541	0.0527649	Cltc
ENSMUSG00000024260	1054.56	0.543407	0.394483	1.37752	0.168352	0.426751	0.267257	Sap130
ENSMUSG00000078607	985.803	0.542842	0.202967	2.67454	0.00748323	0.0651928	0.0408276	1810010H24Rik
ENSMUSG00000025184	1257.85	0.542686	0.260825	2.08065	0.0374659	0.17756	0.111198	R3hcc1l
ENSMUSG00000027933	1255.01	0.542275	0.304506	1.78084	0.0749391	0.264495	0.165642	Ints3
ENSMUSG00000019951	2099.34	0.542043	0.370007	1.46495	0.142934	0.389153	0.243711	Uhrf1bp1l
ENSMUSG00000038463	276.514	0.541942	0.540927	1.00188	0.316403	0.599014	0.375138	Olfml2b
ENSMUSG00000029505	1709.3	0.541376	0.312872	1.73034	0.0835691	0.282036	0.176628	Ep400
ENSMUSG00000043079	618.249	0.541059	0.439856	1.23008	0.218666	0.491553	0.307839	Synpo
ENSMUSG00000039318	1305.63	0.5409	0.287326	1.88253	0.059764	0.233225	0.146059	Rab3gap2
ENSMUSG00000038774	917.667	0.540404	0.428276	1.26181	0.207016	0.478006	0.299356	Ascc3
ENSMUSG00000003308	2508.7	0.53983	0.282745	1.90925	0.05623	0.224978	0.140895	Keap1
ENSMUSG00000021009	782.721	0.539034	0.500095	1.07786	0.281095	0.564277	0.353384	Ptpn21
ENSMUSG00000024118	233.852	0.538894	0.380219	1.41733	0.156387	0.410557	0.257115	Tedc2
ENSMUSG00000018572	843.229	0.538524	0.326989	1.64692	0.0995746	0.313142	0.196108	Phf23
ENSMUSG00000032492	1010.39	0.538454	0.274774	1.95963	0.0500394	0.209795	0.131386	Pth1r
ENSMUSG00000025202	74.8273	0.538304	1.56205	0.344615	0.730384	0.885609	0.55462	Scd3
ENSMUSG00000012535	2913.78	0.538002	0.246381	2.18362	0.0289905	0.153304	0.0960083	Tnpo3
ENSMUSG00000024228	1123.58	0.537876	1.31359	0.409471	0.682194	0.859915	0.53853	Nudt12
ENSMUSG00000062257	192.62	0.537807	0.802138	0.670467	0.50256	0.748657	0.468853	Opcml
ENSMUSG00000027272	1978.41	0.537727	0.402749	1.33514	0.18183	0.446127	0.279391	Ubr1
ENSMUSG00000021171	3747.79	0.537551	0.16693	3.22022	0.00128091	0.0203119	0.0127205	Esyt2
ENSMUSG00000074646	107.46	0.536965	0.915228	0.586701	0.557405	0.786171	0.492347	6430550D23Rik
ENSMUSG00000035107	1062.16	0.536062	0.259229	2.06791	0.0386484	0.180865	0.113268	Dcbld2
ENSMUSG00000090112	1292.79	0.536045	0.211416	2.5355	0.0112288	0.0843337	0.0528147	Shprh
ENSMUSG00000020262	706.437	0.535671	0.331606	1.61539	0.106227	0.326217	0.204296	Adarb1
ENSMUSG00000002058	1002.28	0.535281	0.238276	2.24648	0.0246735	0.14084	0.0882022	Unc119
ENSMUSG00000039246	238.418	0.535132	0.449237	1.1912	0.233574	0.510857	0.319929	Lyplal1
ENSMUSG00000038642	205.436	0.535118	0.618541	0.865128	0.386968	0.663251	0.415367	Ctss
ENSMUSG00000046991	377.664	0.534621	0.49166	1.08738	0.276868	0.559652	0.350487	Wdr27
ENSMUSG00000031365	794.396	0.534363	0.29964	1.78335	0.0745296	0.263414	0.164966	Zfp275
ENSMUSG00000056899	161.905	0.53401	0.388723	1.37376	0.169518	0.427803	0.267915	Immp2l
ENSMUSG00000068854	936.236	0.533792	0.242215	2.20379	0.027539	0.149588	0.0936807	H2bc21
ENSMUSG00000047694	1600.58	0.533563	0.21233	2.51289	0.0119746	0.0877607	0.0549609	Yipf6
ENSMUSG00000030494	2483.06	0.532506	0.335021	1.58947	0.111954	0.338057	0.211711	Rhpn2
ENSMUSG00000040270	425.968	0.532401	0.392689	1.35578	0.175169	0.437501	0.273989	Bach2
ENSMUSG00000032449	1475.97	0.532152	0.352603	1.50921	0.131245	0.371738	0.232804	Slc25a36
ENSMUSG00000037236	7040.77	0.532029	0.172378	3.08641	0.0020259	0.0274852	0.0172129	Matr3
ENSMUSG00000042788	2104.46	0.531398	0.245868	2.16132	0.0306709	0.158059	0.0989856	Fam166b
ENSMUSG00000031924	6740.75	0.53088	0.179872	2.95143	0.00316302	0.0374989	0.023484	Cyb5b
ENSMUSG00000034377	2054.5	0.530806	0.329159	1.61261	0.106828	0.327194	0.204908	Tulp4
ENSMUSG00000041477	649.515	0.530663	0.585505	0.906333	0.36476	0.644751	0.403781	Dcp1b
ENSMUSG00000035919	1743.11	0.530637	0.32785	1.61854	0.105547	0.325165	0.203638	Bbs9
ENSMUSG00000064289	824.877	0.530255	0.224894	2.35779	0.0183838	0.116919	0.0732215	Tank
ENSMUSG00000038840	130.99	0.530224	0.571815	0.927266	0.353788	0.635204	0.397802	Birc7
ENSMUSG00000068566	1423.55	0.529857	0.276231	1.91817	0.0550895	0.222367	0.139259	Myadm
ENSMUSG00000020491	450.39	0.529857	0.828178	0.639786	0.522312	0.763165	0.477939	2810021J22Rik
ENSMUSG00000027714	785.179	0.52951	0.3761	1.4079	0.159161	0.414264	0.259436	Exosc9
ENSMUSG00000021185	1185.48	0.529353	0.361539	1.46417	0.143149	0.389606	0.243994	Dglucy
ENSMUSG00000039703	2911.95	0.52905	0.24271	2.17977	0.0292748	0.153838	0.0963424	Nploc4
ENSMUSG00000031715	3575.22	0.528944	0.232246	2.27752	0.0227554	0.133517	0.0836165	Smarca5
ENSMUSG00000049606	2047.04	0.528283	0.185378	2.84976	0.00437516	0.0458538	0.0287164	Zfp644
ENSMUSG00000048967	59.1909	0.528056	1.14511	0.461138	0.644699	0.840334	0.526267	Yjefn3
ENSMUSG00000039068	1095.26	0.527802	0.192874	2.73651	0.00620946	0.0575582	0.0360464	Zzz3
ENSMUSG00000000538	6345.54	0.527256	0.14848	3.55102	0.000383743	0.00880097	0.00551168	Tom1l2
ENSMUSG00000024530	693.932	0.527124	0.325512	1.61937	0.105368	0.324873	0.203455	Prelid3a
ENSMUSG00000024427	698.606	0.5271	0.399754	1.31856	0.187316	0.452116	0.283142	Spry4
ENSMUSG00000002996	3652.52	0.526989	0.221493	2.37926	0.0173477	0.112211	0.0702733	Hbp1
ENSMUSG00000026705	513.206	0.52693	0.398353	1.32277	0.185911	0.450608	0.282197	Klhl20
ENSMUSG00000041771	1427.56	0.52672	0.245519	2.14533	0.0319261	0.161412	0.101086	Slc24a4
ENSMUSG00000021613	604.904	0.526483	0.424274	1.2409	0.214641	0.486605	0.304741	Hapln1
ENSMUSG00000051390	544.096	0.52615	0.284173	1.85151	0.0640956	0.242335	0.151764	Zbtb22
ENSMUSG00000037552	459.79	0.525973	0.997906	0.527077	0.59814	0.812737	0.508984	Plekhg2
ENSMUSG00000045594	1694.13	0.52547	0.30345	1.73165	0.0833354	0.281577	0.17634	Glb1
ENSMUSG00000038456	1549.96	0.525426	0.254342	2.06583	0.0388448	0.18149	0.11366	Dennd2a
ENSMUSG00000027465	1235.98	0.525326	0.286303	1.83486	0.0665259	0.248456	0.155598	Tbc1d20
ENSMUSG00000028803	463.746	0.52488	0.367566	1.42799	0.153296	0.40613	0.254342	Nipal3
ENSMUSG00000022893	1482.9	0.524722	0.571457	0.918217	0.358505	0.638811	0.400061	Adamts1
ENSMUSG00000019647	974.217	0.524609	0.379688	1.38169	0.167068	0.424893	0.266093	Sema6a
ENSMUSG00000047216	1353.46	0.524431	0.229437	2.28574	0.0222698	0.131863	0.0825807	Cdh19
ENSMUSG00000055809	1176.66	0.524251	0.398606	1.31521	0.188439	0.453501	0.284009	Dnaaf3
ENSMUSG00000035547	547.708	0.52381	1.01001	0.518619	0.604026	0.816029	0.511045	Capn5
ENSMUSG00000049327	872.302	0.523407	0.217283	2.40887	0.0160018	0.106241	0.0665341	Kmt5a
ENSMUSG00000034863	833.822	0.523384	0.81748	0.640241	0.522016	0.763165	0.477939	Ano8
ENSMUSG00000032680	2265.91	0.523189	0.356718	1.46667	0.142465	0.388385	0.24323	6820408C15Rik
ENSMUSG00000032905	1731.49	0.522803	0.206521	2.53148	0.0113584	0.0848135	0.0531152	Atg12
ENSMUSG00000044712	224.031	0.522661	0.690402	0.757039	NA	NA	NA	Slc38a6
ENSMUSG00000031823	1658.76	0.52259	0.165251	3.1624	0.00156473	0.0233678	0.0146343	Zdhhc7
ENSMUSG00000096255	2358.83	0.522579	0.217646	2.40105	0.016348	0.107612	0.067393	Dynlt1b
ENSMUSG00000035696	606.25	0.522438	0.49026	1.06563	0.286589	0.570096	0.357027	Rnf38
ENSMUSG00000034371	387.234	0.522407	0.282084	1.85196	0.0640318	0.242205	0.151683	Tkfc
ENSMUSG00000004768	1569.05	0.521526	0.221388	2.35571	0.0184872	0.116999	0.0732716	Rab23
ENSMUSG00000043262	464.12	0.521428	0.48609	1.0727	0.283406	0.566666	0.35488	Uevld
ENSMUSG00000035126	3786.28	0.521241	0.220191	2.36722	0.0179222	0.115027	0.0720365	Wdr78
ENSMUSG00000049670	1191.23	0.520834	0.32218	1.61659	0.105966	0.32578	0.204022	Morn4
ENSMUSG00000030166	398.388	0.520825	0.476687	1.09259	0.274573	0.557283	0.349003	Rad52
ENSMUSG00000045205	618.132	0.520584	0.282085	1.84549	0.0649668	0.244291	0.15299	Dpy19l4
ENSMUSG00000036923	350.01	0.520122	0.44673	1.16429	0.244307	0.522952	0.327504	Stox1
ENSMUSG00000042707	5512.38	0.519879	0.329844	1.57614	0.114994	0.342511	0.214501	Dnali1
ENSMUSG00000028073	516.358	0.519751	0.704636	0.737616	0.460748	0.719109	0.450348	Pear1
ENSMUSG00000051146	100.767	0.519087	0.51335	1.01118	0.311932	0.594104	0.372063	Camk2n2
ENSMUSG00000024593	2574.72	0.519057	0.32991	1.57333	0.115643	0.343717	0.215256	Megf10
ENSMUSG00000043415	1449.18	0.518827	0.408141	1.2712	0.203659	0.47319	0.29634	Otud1
ENSMUSG00000039578	649.863	0.518597	0.326702	1.58737	0.112429	0.338936	0.212262	Ccser1
ENSMUSG00000031568	851.28	0.517916	0.437213	1.18459	0.236181	0.513645	0.321675	Rwdd4a
ENSMUSG00000046201	1809.24	0.517766	0.361989	1.43034	0.152621	0.404991	0.253629	Scaf8
ENSMUSG00000021694	330.382	0.517564	0.249911	2.07099	0.0383593	0.179949	0.112695	Ercc8
ENSMUSG00000001750	1651.78	0.51702	0.308445	1.67621	0.0936965	0.301647	0.188909	Tcirg1
ENSMUSG00000047205	3156.21	0.516967	0.193422	2.67274	0.00752349	0.0653374	0.0409181	Dusp18
ENSMUSG00000054474	1077.1	0.516717	0.406407	1.27143	0.203576	0.473183	0.296335	Thnsl2
ENSMUSG00000034101	2511.76	0.516342	0.282143	1.83007	0.0672388	0.249826	0.156456	Ctnnd1
ENSMUSG00000018651	747.888	0.515754	0.346087	1.49024	0.13616	0.378381	0.236964	Tada2a
ENSMUSG00000016024	6787.2	0.515296	0.265341	1.94201	0.0521356	0.21515	0.13474	Lbp
ENSMUSG00000040549	15798.8	0.514983	0.167054	3.08273	0.0020511	0.0277619	0.0173861	Ckap5
ENSMUSG00000021069	1359.52	0.514621	0.408011	1.26129	0.207204	0.478247	0.299507	Pygl
ENSMUSG00000047909	998.359	0.514524	0.325571	1.58037	0.114022	0.341448	0.213835	Ankrd16
ENSMUSG00000040183	2321.55	0.514125	0.25604	2.00799	0.0446444	0.197946	0.123965	Ankrd6
ENSMUSG00000053436	1351.79	0.513806	0.224653	2.28711	0.0221895	0.131735	0.0825003	Mapk14
ENSMUSG00000060477	2887.24	0.51379	0.168127	3.05597	0.00224334	0.0294667	0.0184538	Irak2
ENSMUSG00000033389	616.774	0.513372	0.532559	0.963972	NA	NA	NA	Arhgap44
ENSMUSG00000099655	218.303	0.513074	0.930785	0.551227	0.581478	0.802453	0.502544	2310034G01Rik
ENSMUSG00000026213	1404.21	0.512896	0.403044	1.27256	0.203175	0.472821	0.296108	Stk11ip
ENSMUSG00000035967	1761.39	0.512843	0.28491	1.80002	0.0718578	0.258192	0.161695	Ints6l
ENSMUSG00000027883	1266.32	0.512772	0.213514	2.40159	0.0163239	0.107536	0.0673451	Gpsm2
ENSMUSG00000025086	506.445	0.512684	0.271101	1.89111	0.058609	0.230429	0.144308	Trub1
ENSMUSG00000028637	2454.59	0.512361	0.45667	1.12195	NA	NA	NA	Ccdc30
ENSMUSG00000038975	473.49	0.512149	0.629112	0.814082	0.415598	0.684706	0.428803	Rabggtb
ENSMUSG00000051853	4494.64	0.512062	0.26789	1.91146	0.055945	0.224148	0.140375	Arf3
ENSMUSG00000060279	2486.72	0.511833	0.26918	1.90145	0.0572428	0.227456	0.142446	Ap2a1
ENSMUSG00000072663	4669.46	0.511758	0.25922	1.97422	0.0483563	0.206346	0.129226	Spef2
ENSMUSG00000042428	787.326	0.511466	0.286618	1.78449	0.0743446	0.263277	0.16488	Mgat3
ENSMUSG00000022656	1980.76	0.511396	0.199251	2.5666	0.0102702	0.0799473	0.0500677	Nectin3
ENSMUSG00000032374	1215.82	0.511219	0.42127	1.21352	0.224932	0.499326	0.312707	Plod2
ENSMUSG00000003865	2404.2	0.51069	0.219468	2.32695	0.0199681	0.122447	0.0766832	Gys1
ENSMUSG00000024790	461.625	0.51008	0.410224	1.24342	0.213715	0.48571	0.304181	Sac3d1
ENSMUSG00000059263	3636.76	0.509634	0.192468	2.6479	0.00809945	0.0686611	0.0429997	Usp47
ENSMUSG00000017119	7576	0.509445	0.15976	3.18882	0.00142855	0.0220462	0.0138067	Nbr1
ENSMUSG00000035142	705.728	0.509439	0.727213	0.700536	0.483593	0.73735	0.461772	Nubpl
ENSMUSG00000022889	1421.99	0.509417	0.340591	1.49568	0.134736	0.376005	0.235476	Mrpl39
ENSMUSG00000033615	188.811	0.509307	1.07391	0.474254	0.635319	0.834521	0.522627	Cplx1
ENSMUSG00000087651	159.766	0.50906	1.03251	0.49303	0.621992	0.826699	0.517728	1500009L16Rik
ENSMUSG00000039356	643.938	0.509019	0.555414	0.916467	0.359422	0.639384	0.40042	Exosc2
ENSMUSG00000024143	2562.76	0.508763	0.165881	3.06704	0.00216191	0.0287567	0.0180091	Rhoq
ENSMUSG00000028439	277.536	0.508389	0.444966	1.14253	0.253232	0.534253	0.334581	Fam219a
ENSMUSG00000027344	657.545	0.508056	0.398598	1.27461	0.202448	0.471984	0.295584	Fsip1
ENSMUSG00000034973	1255.97	0.507872	0.229817	2.20989	0.0271127	0.148599	0.0930614	Dop1a
ENSMUSG00000024812	6860.04	0.507551	0.160119	3.16983	0.00152527	0.0230465	0.0144331	Tjp2
ENSMUSG00000020986	1577.85	0.507484	0.257887	1.96786	0.0490842	0.208522	0.130589	Sec23a
ENSMUSG00000024817	1530.95	0.507446	0.177418	2.86017	0.00423413	0.0450665	0.0282233	Uhrf2
ENSMUSG00000027550	846.959	0.507424	0.355899	1.42575	0.15394	0.406531	0.254594	Lrrcc1
ENSMUSG00000089862	878.954	0.506836	0.318658	1.59053	0.111715	0.337501	0.211363	Umad1
ENSMUSG00000031090	569.57	0.506771	0.513904	0.986118	0.324075	0.608911	0.381336	Nadsyn1
ENSMUSG00000033392	5554.23	0.505673	0.278045	1.81867	0.0689614	0.252836	0.158341	Clasp2
ENSMUSG00000024712	3830.13	0.505256	0.191884	2.63313	0.0084602	0.0706187	0.0442256	Rfk
ENSMUSG00000072214	957.512	0.504848	0.286278	1.76349	0.0778183	0.270202	0.169216	Septin5
ENSMUSG00000052656	3266.39	0.504843	0.213548	2.36407	0.0180752	0.115687	0.0724502	Rnf103
ENSMUSG00000030268	410.534	0.504652	0.492198	1.0253	0.305221	0.588344	0.368456	Bcat1
ENSMUSG00000008226	1173.67	0.503698	0.320624	1.57099	0.116184	0.344732	0.215891	Scrn3
ENSMUSG00000032410	1173.48	0.503362	0.270075	1.86379	0.0623517	0.239284	0.149854	Xrn1
ENSMUSG00000030788	2029.53	0.502943	0.177075	2.84029	0.00450729	0.0467682	0.029289	Rnf141
ENSMUSG00000027665	2116.55	0.50257	0.328624	1.52931	0.126187	0.363105	0.227398	Pik3ca
ENSMUSG00000053279	4469.89	0.50241	0.287071	1.75013	0.0800966	0.275465	0.172512	Aldh1a1
ENSMUSG00000045333	4417.29	0.502203	0.254598	1.97254	0.0485484	0.206921	0.129586	Zfp423
ENSMUSG00000022792	559.379	0.500987	0.567177	0.8833	NA	NA	NA	Yars2
ENSMUSG00000037685	4711.44	0.500831	0.250674	1.99793	0.0457237	0.200532	0.125585	Atp8a1
ENSMUSG00000030772	11376.9	0.500764	0.211167	2.37141	0.0177203	0.114111	0.071463	Dkk3
ENSMUSG00000035151	2284.57	0.500166	0.282323	1.77161	0.0764598	0.266979	0.167198	Elmod2
ENSMUSG00000055407	927.917	0.500109	0.488126	1.02455	0.305576	0.588496	0.368551	Map6
ENSMUSG00000046836	2588.05	0.499947	0.162781	3.07128	0.00213142	0.0284822	0.0178372	Brox
ENSMUSG00000024966	5664.33	0.49984	0.239021	2.09119	0.0365106	0.175164	0.109698	Stip1
ENSMUSG00000046605	395.375	0.499784	0.531833	0.939738	0.347352	0.630612	0.394926	B3gntl1
ENSMUSG00000043885	981.899	0.499732	0.305499	1.63579	0.101884	0.317541	0.198863	Slc36a4
ENSMUSG00000037259	1749.86	0.499694	0.305538	1.63546	0.101953	0.317541	0.198863	Dzank1
ENSMUSG00000048833	3281.42	0.499662	0.174573	2.8622	0.00420713	0.0449032	0.0281211	Slc39a9
ENSMUSG00000035295	644.329	0.499337	0.310998	1.60559	0.108364	0.329885	0.206594	Wdr38
ENSMUSG00000039182	1549.33	0.499021	0.189999	2.62644	0.00862836	0.0715975	0.0448386	AW209491
ENSMUSG00000022462	3110.77	0.499019	0.273556	1.82419	0.0681232	0.251016	0.157201	Slc38a2
ENSMUSG00000001870	1262.54	0.498881	0.540624	0.922786	0.356119	0.637152	0.399022	Ltbp1
ENSMUSG00000015711	506.747	0.498783	0.293936	1.69691	0.0897134	0.295227	0.184888	Prune1
ENSMUSG00000033059	37904.7	0.498216	0.0754002	6.60762	3.90536e-11	1.61221e-08	1.00966e-08	Pygb
ENSMUSG00000031209	2063.23	0.498023	0.228673	2.17788	0.0294148	0.153988	0.0964364	Heph
ENSMUSG00000038861	848.247	0.497882	0.451699	1.10224	0.270356	0.553008	0.346326	Pi4kb
ENSMUSG00000032479	11136.8	0.497719	0.18454	2.69707	0.00699518	0.0623418	0.0390421	Map4
ENSMUSG00000035824	1652.96	0.497445	0.239219	2.07946	0.0375754	0.177933	0.111432	Tk2
ENSMUSG00000021234	1756.2	0.497325	0.347383	1.43163	0.152249	0.40447	0.253303	Fam161b
ENSMUSG00000031988	2358.32	0.497149	0.176449	2.81753	0.00483953	0.0489843	0.0306769	Vps26b
ENSMUSG00000022306	913.797	0.497049	0.368475	1.34894	0.177358	0.440317	0.275752	Zfpm2
ENSMUSG00000026784	266.976	0.49649	0.345967	1.43508	0.151264	0.402964	0.25236	Pdss1
ENSMUSG00000067288	443.023	0.496449	0.335833	1.47826	0.139338	0.384381	0.240722	Rps28
ENSMUSG00000021838	470.627	0.496388	0.64703	0.767179	0.442975	0.705671	0.441933	Samd4
ENSMUSG00000023949	923.223	0.496381	0.416401	1.19208	0.233232	0.510398	0.319642	Tcte1
ENSMUSG00000036586	36.8387	0.49582	0.770231	0.643728	0.519752	0.760867	0.4765	Grifin
ENSMUSG00000070939	1078.51	0.4957	0.250575	1.97825	0.0479008	0.205334	0.128592	Tgfbrap1
ENSMUSG00000020124	1352.79	0.495591	0.215295	2.30191	0.0213402	0.127946	0.0801275	Usp15
ENSMUSG00000050967	980.466	0.494495	0.312044	1.58469	0.113036	0.339695	0.212737	Creg2
ENSMUSG00000009070	1290.59	0.494386	0.381459	1.29604	0.194962	0.463764	0.290436	Rsph14
ENSMUSG00000027489	496.93	0.494319	0.386246	1.27981	0.200614	0.470089	0.294398	Necab3
ENSMUSG00000034848	591.035	0.4943	0.632762	0.781178	0.434698	0.699133	0.437839	Ttc21b
ENSMUSG00000031666	3464.55	0.49403	0.205274	2.40669	0.0160979	0.106752	0.0668542	Rbl2
ENSMUSG00000062203	1697.03	0.493862	0.110321	4.47659	7.58454e-06	0.000468822	0.000293604	Gspt1
ENSMUSG00000039509	1010.07	0.493837	0.305589	1.61602	0.10609	0.325969	0.204141	Nup133
ENSMUSG00000021400	1784.28	0.493649	0.301579	1.63688	0.101655	0.317099	0.198586	Wrnip1
ENSMUSG00000058914	466.265	0.49356	0.448833	1.09965	0.271484	0.554333	0.347156	C1qtnf3
ENSMUSG00000037674	1066.22	0.493514	0.380387	1.2974	0.194494	0.463184	0.290073	Rfx7
ENSMUSG00000026657	2384.77	0.493323	0.188422	2.61818	0.0088399	0.0721104	0.0451598	Frmd4a
ENSMUSG00000033961	1079.06	0.493186	0.296746	1.66198	0.0965161	0.307421	0.192525	Zfp446
ENSMUSG00000061584	261.647	0.493137	0.603822	0.816693	0.414104	0.683803	0.428238	Lyg2
ENSMUSG00000000194	2837.63	0.493044	0.293106	1.68213	0.0925429	0.29928	0.187427	Gpr107
ENSMUSG00000072674	13665.8	0.492422	0.220225	2.236	0.0253518	0.143017	0.0895657	Plac9b
ENSMUSG00000027650	1136.87	0.49205	0.359756	1.36773	0.171396	0.430908	0.26986	Tti1
ENSMUSG00000039206	4657.06	0.491834	0.107447	4.57747	4.70627e-06	0.000335992	0.000210418	Daglb
ENSMUSG00000024163	5835.46	0.491783	0.272652	1.8037	0.0712778	0.257122	0.161025	Mapk8ip3
ENSMUSG00000027363	3451.06	0.491782	0.215975	2.27703	0.0227842	0.133619	0.08368	Usp8
ENSMUSG00000036249	1202.8	0.491718	0.460678	1.06738	0.2858	0.569286	0.356521	Rbm43
ENSMUSG00000016308	1067.16	0.491505	0.190526	2.57972	0.00988796	0.0781771	0.0489591	Ube2a
ENSMUSG00000030016	3166.52	0.491041	0.274319	1.79004	0.073448	0.261629	0.163847	Zfp638
ENSMUSG00000030259	313.295	0.490765	0.67127	0.731098	0.464719	0.721904	0.452099	Rassf8
ENSMUSG00000026874	827.542	0.490446	0.228275	2.14848	0.0316753	0.160567	0.100556	Hc
ENSMUSG00000010080	234.839	0.490388	0.871575	0.562646	0.573676	0.796723	0.498955	Epn3
ENSMUSG00000095990	267.25	0.490096	0.588897	0.832227	NA	NA	NA	Zfp97
ENSMUSG00000021113	1165.72	0.489945	0.318879	1.53646	0.124425	0.360729	0.22591	Snapc1
ENSMUSG00000045216	1224.96	0.489853	0.255888	1.91433	0.0555786	0.223144	0.139746	Hs6st1
ENSMUSG00000025762	318.174	0.489805	0.528397	0.926963	0.353946	0.635288	0.397855	Larp1b
ENSMUSG00000013646	1252.66	0.488701	0.159225	3.06926	0.00214593	0.0286429	0.0179379	Sh3bp5l
ENSMUSG00000030374	3041.78	0.488701	0.271743	1.79839	0.0721144	0.258632	0.161971	Strn4
ENSMUSG00000013878	870.385	0.488673	0.23065	2.11867	0.034118	0.167674	0.105007	Rnf170
ENSMUSG00000001630	1412.52	0.488564	0.526038	0.928762	0.353012	0.634698	0.397485	Stk38l
ENSMUSG00000024411	38536.8	0.4879	0.155429	3.13906	0.00169489	0.024489	0.0153365	Aqp4
ENSMUSG00000039715	2587.11	0.487769	0.389179	1.25333	0.210086	0.481833	0.301752	Wdr34
ENSMUSG00000026775	1549.64	0.487617	0.249468	1.95462	0.0506276	0.211265	0.132307	Yme1l1
ENSMUSG00000031596	2389.32	0.487519	0.206801	2.35744	0.0184016	0.116919	0.0732215	Slc7a2
ENSMUSG00000061589	530.922	0.487427	0.458245	1.06368	0.287473	0.570846	0.357498	Dot1l
ENSMUSG00000023147	4601.01	0.487385	0.207486	2.349	0.0188237	0.118123	0.0739756	Get1
ENSMUSG00000033161	9114.14	0.487279	0.326851	1.49083	0.136006	0.378236	0.236874	Atp1a1
ENSMUSG00000027886	662.19	0.486837	0.41737	1.16644	0.243437	0.521961	0.326883	1700013F07Rik
ENSMUSG00000028273	3554.71	0.486396	0.193248	2.51695	0.0118376	0.0872088	0.0546153	Pdlim5
ENSMUSG00000038349	561.817	0.48629	0.372717	1.30472	0.191989	0.459843	0.287981	Plcl1
ENSMUSG00000057541	1590.91	0.48625	0.240625	2.02078	0.0433024	0.193787	0.121361	Pus7
ENSMUSG00000029211	1435.76	0.486179	0.170049	2.85906	0.00424895	0.0451726	0.0282898	Gabra4
ENSMUSG00000001924	8348.75	0.4858	0.16114	3.01477	0.00257175	0.0324884	0.0203461	Uba1
ENSMUSG00000007989	3365.11	0.4854	0.329092	1.47497	0.140221	0.385651	0.241518	Fzd3
ENSMUSG00000025437	2315.11	0.484886	0.292054	1.66026	0.0968619	0.308098	0.192949	Usp33
ENSMUSG00000022270	1150.07	0.484637	0.245083	1.97744	0.0479922	0.205477	0.128682	Retreg1
ENSMUSG00000027210	765.17	0.484321	0.267974	1.80734	0.0707089	0.256196	0.160445	Meis2
ENSMUSG00000025246	3162.93	0.484062	0.21035	2.30122	0.0213789	0.127975	0.0801456	Tbl1x
ENSMUSG00000028886	193.507	0.483743	0.566995	0.853168	0.393566	0.667607	0.418095	Eya3
ENSMUSG00000029624	1053.38	0.483638	0.270987	1.78473	0.0743059	0.263277	0.16488	Ptcd1
ENSMUSG00000036377	379.987	0.483623	0.262292	1.84384	0.065207	0.244955	0.153406	C530008M17Rik
ENSMUSG00000016526	1444.46	0.483329	0.399285	1.21049	0.226092	0.500555	0.313477	Dyrk3
ENSMUSG00000011179	8441.97	0.483203	0.235428	2.05245	0.0401263	0.184468	0.115525	Odc1
ENSMUSG00000013736	1272.9	0.482755	0.189406	2.54879	0.0108097	0.0823661	0.0515825	Trnt1
ENSMUSG00000039908	683.716	0.482323	0.273009	1.76669	0.0772798	0.268648	0.168243	Slc26a11
ENSMUSG00000000881	881.409	0.482297	0.213829	2.25552	0.0241006	0.138252	0.0865819	Dlg3
ENSMUSG00000020075	599.925	0.482043	0.26673	1.80723	0.0707259	0.256196	0.160445	Ddx21
ENSMUSG00000055917	1408.77	0.481487	0.191365	2.51607	0.0118671	0.0872172	0.0546206	Zfp277
ENSMUSG00000025766	1110.21	0.481457	0.20796	2.31514	0.0206051	0.125355	0.0785045	D3Ertd751e
ENSMUSG00000078622	4502.56	0.481323	0.264477	1.8199	0.0687739	0.252625	0.158209	Ccdc47
ENSMUSG00000048939	2090.25	0.480815	0.271414	1.77152	0.0764745	0.266979	0.167198	Atp13a5
ENSMUSG00000020155	2310.46	0.480806	0.293369	1.63891	0.101231	0.316509	0.198217	Kcnmb1
ENSMUSG00000025178	3349.63	0.48043	0.235683	2.03846	0.041504	0.188727	0.118192	Pi4k2a
ENSMUSG00000029366	403.457	0.48017	0.348607	1.3774	0.168389	0.426751	0.267257	Dck
ENSMUSG00000030898	1769.76	0.479928	0.40314	1.19048	0.233859	0.51105	0.32005	Cckbr
ENSMUSG00000044795	528.207	0.479917	0.371679	1.29121	0.19663	0.465749	0.291679	Cyb5d1
ENSMUSG00000050625	1579.2	0.479844	0.22551	2.12782	0.0333522	0.165529	0.103664	Ccdc121
ENSMUSG00000033170	456.728	0.479229	1.00935	0.474787	0.634938	0.834353	0.522521	Card10
ENSMUSG00000047824	1847.42	0.479057	0.227353	2.1071	0.0351086	0.170944	0.107055	Pygo2
ENSMUSG00000091387	847.515	0.478434	0.754332	0.634248	0.525919	0.766015	0.479724	Gcnt4
ENSMUSG00000008318	602.577	0.477927	0.306833	1.55761	0.119325	0.350603	0.219568	Relt
ENSMUSG00000015243	8637.76	0.477841	0.227942	2.09633	0.0360527	0.174074	0.109015	Abca1
ENSMUSG00000040219	1931.04	0.477113	0.168853	2.82562	0.00471892	0.0479749	0.0300447	Ttc12
ENSMUSG00000072875	270.948	0.47703	1.10408	0.432062	0.665696	0.854313	0.535021	Gpr27
ENSMUSG00000031386	2019.72	0.47689	0.397488	1.19976	0.230233	0.505272	0.316431	Hcfc1
ENSMUSG00000029640	483.199	0.476696	0.506341	0.941453	0.346473	0.629851	0.39445	Usp12
ENSMUSG00000031644	3484.81	0.476505	0.228778	2.08283	0.0372666	0.177188	0.110965	Nek1
ENSMUSG00000022466	1557.68	0.476379	0.205585	2.31719	0.0204935	0.124792	0.0781519	Rpap3
ENSMUSG00000002565	367.57	0.475952	0.989627	0.480941	0.630558	0.832555	0.521395	Scin
ENSMUSG00000032469	352.499	0.475274	0.460414	1.03228	0.301943	0.585499	0.366674	Dbr1
ENSMUSG00000027263	1359.71	0.475144	0.27382	1.73524	0.0826988	0.280081	0.175403	Tubgcp4
ENSMUSG00000021945	1739.36	0.475128	0.249911	1.90119	0.0572768	0.227513	0.142482	Zmym2
ENSMUSG00000031487	488.733	0.475096	0.659774	0.720089	0.47147	0.727217	0.455426	Brf2
ENSMUSG00000027508	708.549	0.474858	0.310148	1.53107	0.125752	0.362217	0.226842	Pag1
ENSMUSG00000028331	167.636	0.474714	1.34015	0.354224	NA	NA	NA	Trmo
ENSMUSG00000022808	1850.92	0.474633	0.227961	2.08208	0.037335	0.17723	0.110992	Snx4
ENSMUSG00000055373	2699.21	0.474611	0.212566	2.23277	0.025564	0.143653	0.0899639	Fut9
ENSMUSG00000033365	3073.47	0.474557	0.150701	3.149	0.00163831	0.024032	0.0150502	Ipo13
ENSMUSG00000019795	4358.46	0.474337	0.0988347	4.79929	1.59228e-06	0.000144362	9.04077e-05	Pcmt1
ENSMUSG00000033400	2168.22	0.47432	0.247434	1.91695	0.0552439	0.222485	0.139333	Agl
ENSMUSG00000020175	3395.74	0.474251	0.20068	2.36323	0.0181166	0.115824	0.0725357	Rab36
ENSMUSG00000045248	503.671	0.474248	0.937724	0.505744	0.613036	0.821888	0.514714	Med26
ENSMUSG00000078908	1144.45	0.474247	1.09661	0.432467	0.665402	0.854219	0.534962	Mon1b
ENSMUSG00000042570	722.176	0.474238	0.178969	2.64984	0.00805307	0.0684483	0.0428664	Mier2
ENSMUSG00000039834	699.074	0.474159	0.247465	1.91607	0.0553565	0.222553	0.139376	Zfp335
ENSMUSG00000006599	973.804	0.473948	0.273738	1.73139	0.0833814	0.281589	0.176348	Gtf2h1
ENSMUSG00000047514	2519	0.473859	0.171855	2.75731	0.00582785	0.0552165	0.0345798	Tspyl1
ENSMUSG00000026224	1086.52	0.472918	0.259941	1.81933	0.0688618	0.252836	0.158341	4933407L21Rik
ENSMUSG00000037594	1712.35	0.47261	0.214749	2.20076	0.0277533	0.149836	0.0938364	Clba1
ENSMUSG00000037260	3247.91	0.47249	0.219744	2.15018	0.0315409	0.160354	0.100423	Hgsnat
ENSMUSG00000032932	2313.55	0.472128	0.319433	1.47802	0.139403	0.384389	0.240727	Hspa13
ENSMUSG00000027207	1819.33	0.472095	0.194408	2.42837	0.0151668	0.102877	0.0644279	Galk2
ENSMUSG00000048478	845.71	0.472079	0.478539	0.986501	NA	NA	NA	Spata33
ENSMUSG00000021650	1108.98	0.471944	0.239243	1.97265	0.0485349	0.206921	0.129586	Ptcd2
ENSMUSG00000030701	37641.5	0.471626	0.264344	1.78414	0.0744012	0.263277	0.16488	Plekhb1
ENSMUSG00000035765	1537.52	0.471486	0.266082	1.77196	0.0764018	0.266887	0.16714	Dym
ENSMUSG00000034544	1214.07	0.471371	0.180694	2.60867	0.00908956	0.0736361	0.0461152	Rsrc1
ENSMUSG00000029403	1011.03	0.470774	0.374649	1.25657	0.208909	0.480457	0.300891	Cdkl2
ENSMUSG00000034121	1370.04	0.470504	0.37615	1.25084	0.210992	0.482641	0.302258	Mks1
ENSMUSG00000038072	1735.69	0.470413	0.248989	1.88929	0.0588523	0.230836	0.144563	Galnt11
ENSMUSG00000022788	1416.71	0.470083	0.201856	2.32881	0.0198693	0.122035	0.0764255	Fgd4
ENSMUSG00000019961	3116.42	0.46998	0.170918	2.74974	0.0059643	0.0561411	0.0351589	Tmpo
ENSMUSG00000022760	789.587	0.469578	0.303756	1.54591	0.122127	0.355315	0.222519	Thap7
ENSMUSG00000029061	113.629	0.468981	1.0634	0.441022	0.659197	0.850219	0.532457	Mmp23
ENSMUSG00000031592	2873.08	0.468733	0.227909	2.05667	0.0397182	0.183494	0.114915	Pcm1
ENSMUSG00000026816	2079.06	0.468641	0.170178	2.75383	0.00589017	0.0557156	0.0348924	Gtf3c5
ENSMUSG00000029636	892.407	0.468358	0.230979	2.0277	0.0425906	0.191932	0.120199	Wasf3
ENSMUSG00000010136	2357.18	0.467943	0.215848	2.16793	0.0301638	0.156211	0.0978288	Pifo
ENSMUSG00000025234	1020.17	0.467892	0.172495	2.71249	0.00667792	0.0604464	0.0378551	Arih1
ENSMUSG00000025812	1573.4	0.46784	0.141293	3.31114	0.000929166	0.0160024	0.0100217	Pard3
ENSMUSG00000067430	567.494	0.467748	0.518597	0.901949	NA	NA	NA	Zfp763
ENSMUSG00000021901	3214.33	0.467646	0.13264	3.52569	0.000422379	0.00935302	0.00585741	Bap1
ENSMUSG00000023886	282.826	0.467601	1.04813	0.446127	0.655506	0.848022	0.531081	Smoc2
ENSMUSG00000034525	1378.56	0.467461	0.227951	2.05071	0.0402951	0.184903	0.115797	Ice1
ENSMUSG00000002205	1635	0.46713	0.270756	1.72528	0.0844774	0.284167	0.177962	Vrk3
ENSMUSG00000020623	377.776	0.467021	0.366646	1.27377	0.202747	0.47249	0.295901	Map2k6
ENSMUSG00000057421	2076.79	0.466739	0.19814	2.3556	0.0184927	0.116999	0.0732716	Las1l
ENSMUSG00000020832	1072.17	0.466521	0.296631	1.57273	0.115781	0.343898	0.215369	Eral1
ENSMUSG00000004846	2012.35	0.466394	0.254985	1.82911	0.0673836	0.249964	0.156542	Plod3
ENSMUSG00000031601	1563.6	0.466336	0.174835	2.66729	0.00764666	0.0661118	0.0414031	Cnot7
ENSMUSG00000027188	4760.44	0.466334	0.192075	2.42788	0.0151875	0.102903	0.0644437	Pamr1
ENSMUSG00000020817	2016.53	0.465949	0.135361	3.44226	0.000576877	0.0117215	0.00734072	Rabep1
ENSMUSG00000030532	820.404	0.465519	0.237748	1.95804	0.0502254	0.210346	0.131731	Hddc3
ENSMUSG00000060733	1385.92	0.465465	0.23922	1.94576	0.0516835	0.213872	0.133939	Ipmk
ENSMUSG00000032534	1287.52	0.465364	0.255047	1.82462	0.0680582	0.250901	0.157129	Cep63
ENSMUSG00000062861	510.466	0.465068	0.988731	0.470368	0.638092	0.836058	0.523589	Zfp28
ENSMUSG00000020964	7225.76	0.464579	0.150002	3.09716	0.00195387	0.0268803	0.016834	Sel1l
ENSMUSG00000055912	310.037	0.464447	0.290877	1.59671	0.11033	0.334638	0.20957	Tmem150a
ENSMUSG00000003810	1366.61	0.464274	0.359874	1.2901	0.197015	0.465778	0.291697	Mast2
ENSMUSG00000095217	16.7072	0.464027	1.3653	0.339872	0.733953	0.88691	0.555436	H2bc15
ENSMUSG00000021097	1557.79	0.46374	0.295895	1.56725	0.117057	0.346141	0.216774	Clmn
ENSMUSG00000006498	4670.49	0.463595	0.205713	2.25361	0.024221	0.138737	0.0868851	Ptbp1
ENSMUSG00000031864	1934.69	0.46313	0.291732	1.58752	0.112394	0.338936	0.212262	Ints10
ENSMUSG00000047786	2975.36	0.462968	0.156571	2.95692	0.00310733	0.0371433	0.0232614	Lix1
ENSMUSG00000024382	656.248	0.462826	0.647613	0.714665	0.474816	0.730154	0.457266	Ercc3
ENSMUSG00000024240	1004.81	0.462792	0.345122	1.34095	0.179936	0.443926	0.278012	Epc1
ENSMUSG00000028522	1003.99	0.462787	0.410319	1.12787	0.259374	0.540807	0.338685	Mier1
ENSMUSG00000029752	277.815	0.462753	0.818397	0.565438	0.571776	0.795955	0.498474	Asns
ENSMUSG00000046442	493.225	0.462654	0.472732	0.978682	0.327737	0.612104	0.383336	Ppm1e
ENSMUSG00000037234	2560.41	0.462006	0.175536	2.63197	0.00848913	0.07067	0.0442577	Hook3
ENSMUSG00000053460	1719.46	0.461809	0.300428	1.53717	0.124252	0.3605	0.225767	Ggcx
ENSMUSG00000029710	1313.18	0.461733	0.341803	1.35087	0.176736	0.439437	0.275201	Ephb4
ENSMUSG00000005370	1300.75	0.461732	0.292618	1.57794	0.11458	0.342054	0.214214	Msh6
ENSMUSG00000033149	713.312	0.461567	0.356337	1.29531	0.195213	0.464102	0.290648	Phldb2
ENSMUSG00000047037	1857.18	0.4613	0.179812	2.56545	0.0103041	0.0800094	0.0501066	Nipa1
ENSMUSG00000037363	790.6	0.460887	0.474445	0.971424	0.331337	0.615375	0.385384	Letm2
ENSMUSG00000035246	1545.53	0.460518	0.373645	1.2325	0.217762	0.490569	0.307223	Pcyt1b
ENSMUSG00000118506	9053.84	0.460409	0.195336	2.35701	0.0184227	0.116919	0.0732215	1700094D03Rik
ENSMUSG00000023186	2383.33	0.460366	0.182595	2.52124	0.0116942	0.0864834	0.054161	Vwa5a
ENSMUSG00000036606	16458.8	0.459925	0.214715	2.14202	0.0321918	0.162279	0.101629	Plxnb2
ENSMUSG00000018196	1220.98	0.459686	0.167559	2.74343	0.00608009	0.0566925	0.0355042	Glrx2
ENSMUSG00000034245	462.339	0.458371	0.365778	1.25314	0.210154	0.481833	0.301752	Hdac11
ENSMUSG00000048416	4095.91	0.457732	0.266613	1.71684	0.0860077	0.287846	0.180266	Mlf1
ENSMUSG00000023439	532.199	0.457364	1.57902	0.28965	0.772084	0.904911	0.566709	Gnb3
ENSMUSG00000034274	713.852	0.457005	0.232576	1.96498	0.049417	0.209158	0.130987	Thoc5
ENSMUSG00000029657	8264.8	0.456635	0.260849	1.75058	0.080019	0.27528	0.172396	Hsph1
ENSMUSG00000020453	2498.24	0.456324	0.299586	1.52318	0.127713	0.365948	0.229179	Patz1
ENSMUSG00000060678	162.83	0.456221	1.02609	0.444622	0.656593	0.848659	0.53148	H4c3
ENSMUSG00000069539	295.907	0.456182	0.576464	0.791344	0.428743	0.695389	0.435494	Scyl2
ENSMUSG00000023571	302.697	0.455964	0.872894	0.522359	0.60142	0.814566	0.510129	C1qtnf12
ENSMUSG00000022421	566.769	0.455618	0.66081	0.689483	0.490519	0.742426	0.464951	Nptxr
ENSMUSG00000026556	1534.4	0.455207	0.305394	1.49056	0.136078	0.378289	0.236907	Vangl2
ENSMUSG00000030256	1395.25	0.455157	0.302183	1.50623	0.132008	0.372621	0.233357	Bhlhe41
ENSMUSG00000019943	3716.92	0.455144	0.256016	1.7778	0.075437	0.265679	0.166384	Atp2b1
[truncated: 9,724 more rows]
