# Supplementary material for: Novel Roles for the Ectoenzyme CD38 in the Maintenance of Transcriptional and Metabolic Homeostasis in Astrocytes
Source: Glia. 2025 Dec 16;74(2):e70112. doi: 10.1002/glia.70112 (PMC12706826; doi:10.1002/glia.70112)
Supplement: Supplementary file 6 — Table S3: GO pathway analysis derived by pairwise comparisons between Cd38+/− to Cd38+/+ and Cd38−/− to Cd38+/+. [file GLIA-74-0-s005.xls]

## Sheet: Cd38 WT v Cd38 HET
ID	Term	Ontology Source	Term PValue	Term PValue Corrected with Bonferroni step down	Group PValue	Group PValue Corrected with Bonferroni step down	GOLevels	GOGroups	% Associated Genes	Nr. Genes	Associated Genes Found
GO:0007600	sensory perception	GO_BiologicalProcess-EBI-UniProt-GOA-ACAP-ARAP_25.05.2022_00h00	5.91744e-08	8.15424e-05	5.91744e-08	4.73395e-07	[4]	Group00	0.351229	7	[Aqp1, Aqp4, Atp2b2, Gpx1, Grm3, Lamc1, Olfm2]
GO:0007264	small GTPase mediated signal transduction	GO_BiologicalProcess-EBI-UniProt-GOA-ACAP-ARAP_25.05.2022_00h00	2.17278e-05	0.028659	2.17278e-05	4.34556e-05	[4, 5, 6]	Group01	4.56522	21	[Abca1, Adcyap1r1, Adra1b, Arf6, Arhgap5, Arhgdia, Cdh13, Cdh2, Chn2, Ctnnal1, Dennd4c, Dnmt1, Itgav, Ogt, Pdgfrb, Rab39b, Rapgef4, Rhof, Rhoq, Sipa1l1, Uso1]
GO:0009987	cellular process	GO_BiologicalProcess-EBI-UniProt-GOA-ACAP-ARAP_25.05.2022_00h00	2.23317e-06	0.00300585	2.23317e-06	6.69952e-06	[1]	Group02	1.77803	318	[A2m, Abca1, Abca3, Abcb7, Abcc5, Abhd1, Acacb, Acox1, Actb, Acvr2b, Acvrl1, Adar, Adcy4, Adcyap1r1, Adra1b, Aip, Alas2, Amacr, Amfr, Ank2, Aqp1, Aqp4, Arf5, Arf6, Arhgap21, Arhgap27, Arhgap5, Arhgdia, Arhgef16, Arid1b, Arl6ip4, Atg2b, Atm, Atox1, Atp1a2, Atp2a2, Atp2b2, Atp6v1c1, Atp6v1g1, Atpif1, Avp, Avpi1, B3galt1, B3galt5, Basp1, Bicd2, Bmp2k, Bmpr1b, Brca2, Cacng4, Cad, Calm1, Calm2, Cavin3…
GO:0051235	maintenance of location	GO_BiologicalProcess-EBI-UniProt-GOA-ACAP-ARAP_25.05.2022_00h00	1.41469e-06	0.00190983	1.41469e-06	5.65876e-06	[2]	Group03	5.45455	21	[Acacb, Ank2, Arhgap21, Calm1, Calm2, Cd19, Chchd10, Crip2, Ftl1, Itgav, Itpr2, Kdelr3, Lats1, Lgals9, Nfkbia, Pfn1, Psmd10, Scarb1, Sorl1, Tmsb4x, Tom1l2]
GO:0007186	G protein-coupled receptor signaling pathway	GO_BiologicalProcess-EBI-UniProt-GOA-ACAP-ARAP_25.05.2022_00h00	1.30368e-07	0.000179256	1.30368e-07	9.12577e-07	[3, 4, 5]	Group04	0.466299	11	[Abca1, Adcy4, Adcyap1r1, Adra1b, Gabbr1, Grm3, Prex1, Prkacb, Ramp2, Rapgef4, Sorl1]
GO:0004930	G protein-coupled receptor activity	GO_BiologicalProcess-EBI-UniProt-GOA-ACAP-ARAP_25.05.2022_00h00	2.54168e-09	3.5253e-06	1.30368e-07	9.12577e-07	[4, 5, 6]	Group04	0.256016	5	[Adcyap1r1, Adra1b, Gabbr1, Grm3, Ramp2]
GO:0051606	detection of stimulus	GO_BiologicalProcess-EBI-UniProt-GOA-ACAP-ARAP_25.05.2022_00h00	4.26521e-06	0.00571112	8.46921e-05	8.46921e-05	[2]	Group05	0.345304	5	[Atp2b2, Calm1, Calm2, Itgav, Scarb1]
GO:0030235	nitric-oxide synthase regulator activity	GO_BiologicalProcess-EBI-UniProt-GOA-ACAP-ARAP_25.05.2022_00h00	1.3095e-05	0.0173115	8.46921e-05	8.46921e-05	[5]	Group05	40	4	[Calm1, Calm2, Egfr, Hsp90ab1]
GO:0007267	cell-cell signaling	GO_BiologicalProcess-EBI-UniProt-GOA-ACAP-ARAP_25.05.2022_00h00	5.3719e-07	0.00073219	3.95412e-10	3.95412e-09	[2, 3]	Group06	3.26023	55	[Abca1, Acvr2b, Adra1b, Amfr, Ank2, Aqp1, Arid1b, Atp2a2, Atp2b2, Cacng4, Calm1, Calm2, Cdh2, Clock, Ddx3x, Egfr, Fgfr3, Gabbr1, Gabra4, Gabrg1, Gfap, Gli3, Gria1, Gria2, Grm3, Hsp90ab1, Igfbp3, Itgav, Kif1b, Klf15, Lats1, Lif, Lrrk2, Ly6a, Ly6c1, Ly6e, Med12, Mink1, Nkd1, Nsmf, Ptk2, Ptprd, Rapgef4, Sipa1l1, Slc12a6, Snx19, Sorcs2, Stx4a, Syt12, Tom1l2, Tpgs1, Trim9, Ubr5, Vgf, Vhl]
GO:0023051	regulation of signaling	GO_BiologicalProcess-EBI-UniProt-GOA-ACAP-ARAP_25.05.2022_00h00	2.10661e-09	2.92398e-06	3.95412e-10	3.95412e-09	[2, 3]	Group06	2.86678	102	[Abca1, Acvr2b, Acvrl1, Adar, Adcyap1r1, Adra1b, Aip, Amfr, Ank2, Arf6, Arhgdia, Atm, Atp2a2, Atp2b2, Avp, Avpi1, Bmp2k, Bmpr1b, Brca2, Cacng4, Calm1, Calm2, Cavin3, Cd19, Cd74, Cdh13, Cdh2, Chmp6, Chn2, Clock, Crebrf, Ctsh, Cxcl5, Cyp1b1, Ddx3x, Dennd4c, Ecm1, Egfr, Elp2, Fas, Fgfr3, Gabbr1, Gfap, Gli3, Gpx1, Gria1, Gria2, Grm3, Hsp90ab1, Hspb1, Igfbp3, Il6st, Inpp4b, Irak2, Itgav, Klf15, Klf2, …
GO:0010646	regulation of cell communication	GO_BiologicalProcess-EBI-UniProt-GOA-ACAP-ARAP_25.05.2022_00h00	2.00498e-09	2.78492e-06	3.95412e-10	3.95412e-09	[3, 4]	Group06	2.87405	102	[Abca1, Acvr2b, Acvrl1, Adar, Adcyap1r1, Adra1b, Aip, Amfr, Ank2, Arf6, Arhgdia, Atm, Atp2a2, Atp2b2, Avp, Avpi1, Bmp2k, Bmpr1b, Brca2, Cacng4, Calm1, Calm2, Cavin3, Cd19, Cd74, Cdh13, Cdh2, Chmp6, Chn2, Clock, Crebrf, Ctsh, Cxcl5, Cyp1b1, Ddx3x, Dennd4c, Ecm1, Egfr, Elp2, Fas, Fgfr3, Gabbr1, Gfap, Gli3, Gpx1, Gria1, Gria2, Grm3, Hsp90ab1, Hspb1, Igfbp3, Il6st, Inpp4b, Irak2, Itgav, Klf15, Klf2, …
GO:0050804	modulation of chemical synaptic transmission	GO_BiologicalProcess-EBI-UniProt-GOA-ACAP-ARAP_25.05.2022_00h00	3.72051e-05	0.0485899	3.95412e-10	3.95412e-09	[4, 5, 6, 7, 8]	Group06	4.16667	23	[Atp2a2, Atp2b2, Cacng4, Calm1, Calm2, Cdh2, Egfr, Gabbr1, Gfap, Gria1, Gria2, Grm3, Lrrk2, Nsmf, Ptk2, Ptprd, Rapgef4, Sipa1l1, Sorcs2, Stx4a, Syt12, Vgf, Vhl]
GO:0007268	chemical synaptic transmission	GO_BiologicalProcess-EBI-UniProt-GOA-ACAP-ARAP_25.05.2022_00h00	3.51909e-07	0.000481763	3.95412e-10	3.95412e-09	[6, 7]	Group06	4.22886	34	[Arid1b, Atp2a2, Atp2b2, Cacng4, Calm1, Calm2, Cdh2, Egfr, Gabbr1, Gabra4, Gabrg1, Gfap, Gria1, Gria2, Grm3, Kif1b, Lrrk2, Ly6a, Ly6c1, Ly6e, Mink1, Nsmf, Ptk2, Ptprd, Rapgef4, Sipa1l1, Slc12a6, Sorcs2, Stx4a, Syt12, Tpgs1, Trim9, Vgf, Vhl]
GO:0065008	regulation of biological quality	GO_BiologicalProcess-EBI-UniProt-GOA-ACAP-ARAP_25.05.2022_00h00	5.21447e-11	7.27941e-08	3.55793e-09	3.20214e-08	[2]	Group07	2.85922	118	[Abca1, Abca3, Abcb7, Acacb, Acox1, Acvr2b, Acvrl1, Adar, Adcyap1r1, Adra1b, Alas2, Ank2, Aqp1, Aqp4, Arf6, Arhgap5, Atox1, Atp1a2, Atp2a2, Atp2b2, Atp6v1g1, Atpif1, Avp, Bmpr1b, Cacng4, Calm1, Calm2, Cct5, Cd19, Cd74, Cd9, Cdh2, Chchd10, Clcn2, Cldn19, Cldn5, Clock, Crip2, Ctsh, Cttnbp2, Cxcl5, Cyp1b1, Ddx3x, Dtd2, Egfr, Fas, Fgfr3, Ftl1, Gabbr1, Gabra4, Gabrg1, Gfap, Gpam, Gpm6a, Gpx1, Gria1, G…
GO:0051239	regulation of multicellular organismal process	GO_BiologicalProcess-EBI-UniProt-GOA-ACAP-ARAP_25.05.2022_00h00	2.99068e-05	0.0391181	3.55793e-09	3.20214e-08	[2, 3]	Group07	2.54858	80	[Abca1, Acacb, Actb, Acvr2b, Acvrl1, Adra1b, Ank2, Aqp1, Aqp4, Arf6, Arhgap5, Arid1b, Atp1a2, Atp2a2, Avp, Bmp2k, Bmpr1b, Brca2, Cacng4, Calm1, Calm2, Cd74, Cd9, Cdh2, Cldn5, Clock, Crip2, Ctsh, Cxcl5, Cyp1b1, Ddx3x, Ecm1, Egfr, Fas, Fes, Fgfr3, Gfap, Gli3, Gpam, Grm3, H4c8, Hsp90ab1, Hspb1, Il6st, Ilrun, Inpp4b, Itgav, Klf13, Klf2, Klf6, Kpna6, Lats1, Lgals9, Lif, Lmna, Lrrk2, Mertk, Mog, Nfkbia…
GO:0019725	cellular homeostasis	GO_BiologicalProcess-EBI-UniProt-GOA-ACAP-ARAP_25.05.2022_00h00	1.19883e-05	0.0158845	3.55793e-09	3.20214e-08	[2, 4]	Group07	3.72093	32	[Abcb7, Alas2, Ank2, Aqp1, Aqp4, Atox1, Atp1a2, Atp2a2, Atp2b2, Atp6v1g1, Avp, Calm1, Calm2, Cd19, Ftl1, Gpx1, Gria1, Heph, Inpp4b, Itgav, Itpr2, Klf15, Lamp2, Lrrc8d, Lrrk2, Mink1, Ogt, Ptk2, Slc12a6, Slc12a9, Slc4a4, Stx4a]
GO:0042592	homeostatic process	GO_BiologicalProcess-EBI-UniProt-GOA-ACAP-ARAP_25.05.2022_00h00	1.44719e-08	1.99857e-05	3.55793e-09	3.20214e-08	[3]	Group07	3.38266	64	[Abca1, Abca3, Abcb7, Acacb, Acox1, Acvr2b, Adar, Adra1b, Alas2, Ank2, Aqp1, Aqp4, Atox1, Atp1a2, Atp2a2, Atp2b2, Atp6v1g1, Atpif1, Avp, Calm1, Calm2, Cd19, Cd74, Cdh2, Cldn5, Ctsh, Cxcl5, Ddx3x, Egfr, Fas, Fgfr3, Ftl1, Gpam, Gpx1, Gria1, Hba-a1, Heph, Inpp4b, Itgav, Itpr2, Klf13, Klf15, Klf2, Lamp2, Lrrc8d, Lrrk2, Mertk, Mink1, Ogt, Pdgfrb, Ptk2, Rassf2, Scarb1, Slc12a6, Slc12a9, Slc4a4, Stx4a, …
GO:0048878	chemical homeostasis	GO_BiologicalProcess-EBI-UniProt-GOA-ACAP-ARAP_25.05.2022_00h00	8.06875e-06	0.0107153	3.55793e-09	3.20214e-08	[4]	Group07	3.42523	41	[Abca1, Abca3, Abcb7, Acox1, Adra1b, Alas2, Ank2, Aqp1, Aqp4, Atox1, Atp1a2, Atp2a2, Atp2b2, Atp6v1g1, Avp, Calm1, Calm2, Cd19, Ctsh, Ddx3x, Egfr, Fgfr3, Ftl1, Gpam, Gpx1, Gria1, Heph, Inpp4b, Itgav, Itpr2, Klf15, Lrrc8d, Lrrk2, Ogt, Ptk2, Scarb1, Slc12a6, Slc12a9, Slc4a4, Stx4a, Vgf]
GO:0055082	cellular chemical homeostasis	GO_BiologicalProcess-EBI-UniProt-GOA-ACAP-ARAP_25.05.2022_00h00	2.42203e-05	0.0318497	3.55793e-09	3.20214e-08	[3, 5]	Group07	3.79085	29	[Abcb7, Alas2, Ank2, Aqp1, Aqp4, Atox1, Atp1a2, Atp2a2, Atp2b2, Atp6v1g1, Avp, Calm1, Calm2, Cd19, Ftl1, Gpx1, Gria1, Heph, Inpp4b, Itgav, Itpr2, Klf15, Lrrc8d, Lrrk2, Ogt, Ptk2, Slc12a6, Slc4a4, Stx4a]
GO:0048870	cell motility	GO_BiologicalProcess-EBI-UniProt-GOA-ACAP-ARAP_25.05.2022_00h00	2.45523e-06	0.00330229	2.42596e-07	1.45558e-06	[2]	Group08	3.08776	57	[Actb, Acvrl1, Aqp1, Arf6, Arhgap5, Arhgdia, Arhgef16, Atm, Cd74, Cd9, Cdh13, Cdh2, Cldn19, Cldn5, Ctsh, Cxcl5, Cyp1b1, Ecm1, Egfr, Fas, Fes, Fut9, Gli3, Gpm6a, Gpx1, Hspb1, Igfbp3, Il6st, Itga7, Itgav, Lamc1, Lgals9, Lmna, Lrrk2, Mertk, Mink1, Myo18a, Nsmf, Ogt, Pdgfrb, Pfn1, Plxnb1, Prex1, Ptk2, Ptprz1, Pvr, Rapgef4, Rhof, Scarb1, Sorl1, Spag9, Spred1, Stx4a, Tmsb4x, Tpgs1, Tpm1, Vhl]
GO:0071840	cellular component organization or biogenesis	GO_BiologicalProcess-EBI-UniProt-GOA-ACAP-ARAP_25.05.2022_00h00	6.08741e-07	0.000829105	2.42596e-07	1.45558e-06	[2]	Group08	2.26038	154	[Abca1, Abca3, Abcb7, Acacb, Acox1, Actb, Acvrl1, Adar, Aip, Ank2, Aqp1, Aqp4, Arf6, Arhgap21, Arhgap5, Arhgdia, Arid1b, Atg2b, Atm, Atp2a2, Atp2b2, Atpif1, Avp, Bicd2, Bmp2k, Bmpr1b, Brca2, Calm1, Calm2, Cavin3, Ccdc85b, Cct5, Cd74, Cd9, Cdh13, Cdh2, Chchd10, Chchd2, Chmp6, Cldn19, Cldn5, Cog6, Col4a5, Cox10, Crip2, Cttnbp2, Cxcl5, Cyp1b1, Ddx3x, Dhx8, Dnmt1, Ebna1bp2, Egfr, Eif4b, Elp2, Exosc4,…
GO:0016043	cellular component organization	GO_BiologicalProcess-EBI-UniProt-GOA-ACAP-ARAP_25.05.2022_00h00	4.94169e-07	0.00067454	2.42596e-07	1.45558e-06	[3]	Group08	2.28097	151	[Abca1, Abca3, Abcb7, Acacb, Acox1, Actb, Acvrl1, Adar, Aip, Ank2, Aqp1, Aqp4, Arf6, Arhgap21, Arhgap5, Arhgdia, Arid1b, Atg2b, Atm, Atp2a2, Atp2b2, Atpif1, Avp, Bicd2, Bmp2k, Bmpr1b, Brca2, Calm1, Calm2, Cavin3, Ccdc85b, Cct5, Cd74, Cd9, Cdh13, Cdh2, Chchd10, Chchd2, Chmp6, Cldn19, Cldn5, Cog6, Col4a5, Cox10, Crip2, Cttnbp2, Cxcl5, Cyp1b1, Ddx3x, Dhx8, Dnmt1, Egfr, Eif4b, Elp2, Exosc4, Fas, Fau,…
GO:0048468	cell development	GO_BiologicalProcess-EBI-UniProt-GOA-ACAP-ARAP_25.05.2022_00h00	9.80705e-06	0.013014	2.42596e-07	1.45558e-06	[3, 4]	Group08	2.71096	71	[Actb, Adra1b, Alas2, Ank2, Arf6, Arid1b, Atm, Atp2a2, Atp2b2, Bmpr1b, Brca2, Cdh2, Cldn5, Clock, Crip2, Cxcl5, Ecm1, Egfr, Fas, Fes, Fgfr3, Fry, Fut9, Gfap, Gli3, Gpm6a, Gpx1, H2-D1, H3f3b, Hba-a1, Hsp90ab1, Hspb1, Igsf9, Il6st, Itgav, Jund, Kidins220, Kif5a, Klf2, Lamc1, Lats1, Lif, Lims2, Lmna, Lrrk2, Med12, Mertk, Mink1, Myorg, Nectin3, Neu4, Nrcam, Nsmf, Pdgfrb, Plxnb1, Prex1, Ptk2, Ptprd, P…
GO:0051128	regulation of cellular component organization	GO_BiologicalProcess-EBI-UniProt-GOA-ACAP-ARAP_25.05.2022_00h00	9.53325e-09	1.31845e-05	2.42596e-07	1.45558e-06	[3, 4]	Group08	3.07811	80	[Abca1, Abca3, Abcb7, Actb, Acvrl1, Aqp1, Arf6, Arhgap21, Arhgdia, Arid1b, Atm, Atpif1, Avp, Bicd2, Bmp2k, Calm1, Calm2, Ccdc85b, Cct5, Cdh13, Cdh2, Chchd10, Chmp6, Cldn19, Cldn5, Crip2, Cttnbp2, Cxcl5, Ddx3x, Dnmt1, Egfr, Exosc4, Fas, Fes, Fgfr3, Fut9, Gfap, Gpm6a, Gpx1, H2-D1, H3f3b, Hspb1, Igfbp3, Igsf9, Itgav, Kidins220, Lamc1, Lamp2, Lats1, Lif, Lmna, Lrrk2, Naif1, Neu4, Nrcam, Nsmf, Parn, P…
GO:0031175	neuron projection development	GO_BiologicalProcess-EBI-UniProt-GOA-ACAP-ARAP_25.05.2022_00h00	2.72261e-05	0.0356662	2.42596e-07	1.45558e-06	[5, 6, 8, 9, 10]	Group08	3.27181	39	[Actb, Arf6, Arid1b, Atp2b2, Bmpr1b, Cdh2, Crip2, Cxcl5, Egfr, Fas, Fes, Fgfr3, Fry, Fut9, Gfap, Gli3, Gpm6a, H2-D1, Hsp90ab1, Hspb1, Igsf9, Kidins220, Kif5a, Lamc1, Lif, Lrrk2, Mink1, Neu4, Nrcam, Nsmf, Plxnb1, Ptk2, Ptprd, Ptprz1, Rapgef4, Sipa1l1, Spag9, Ubb, Ywhah]
GO:0006950	response to stress	GO_BiologicalProcess-EBI-UniProt-GOA-ACAP-ARAP_25.05.2022_00h00	2.2738e-05	0.0299687	2.59244e-07	1.29622e-06	[2]	Group09	2.38541	102	[A2m, Abca1, Actb, Acvrl1, Adar, Adcyap1r1, Alas2, Amfr, Aqp1, Aqp4, Arid1b, Atm, Atox1, Atp1a2, Atp2a2, Atpif1, Avp, Bmpr1b, Brca2, C4b, Cd74, Cd9, Cers6, Chchd2, Chmp6, Cldn19, Clock, Crebrf, Crip1, Crip2, Cxcl5, Cyp1b1, Ddx3x, Ecm1, Egfr, Exd2, Exosc4, Fads1, Fas, Fau, Fes, Fgfr3, Gfap, Gli3, Gpam, Gpx1, H2-D1, H2ax, Hba-a1, Hsp90ab1, Hspb1, Ilf3, Ilrun, Irak2, Itgav, Itpr2, Jund, Klf15, Klf2,…
GO:0009719	response to endogenous stimulus	GO_BiologicalProcess-EBI-UniProt-GOA-ACAP-ARAP_25.05.2022_00h00	9.03387e-07	0.0012277	2.59244e-07	1.29622e-06	[2]	Group09	3.18363	56	[A2m, Abca3, Actb, Acvr2b, Acvrl1, Adra1b, Aqp1, Arf6, Arid1b, Atp1a2, Atp2a2, Bmpr1b, Calm1, Calm2, Cd9, Cdh13, Cldn5, Clock, Crebrf, Ctsh, Cyp1b1, Dennd4c, Dnmt1, Egfr, Epm2aip1, Fas, Fgfr3, Gli3, Gpam, Gpx1, H2az1, H6pd, Hsp90ab1, Itpr2, Jund, Kidins220, Klf15, Klf2, Klf9, Lats1, Lrrk2, Nsmf, Ogt, Pdgfrb, Ptk2, Ramp2, Rhoq, Rxrb, Slc7a5, Sorl1, Spred1, Tom1l2, Ubr5, Uso1, Vgf, Ywhah]
GO:0048583	regulation of response to stimulus	GO_BiologicalProcess-EBI-UniProt-GOA-ACAP-ARAP_25.05.2022_00h00	3.42775e-06	0.00460003	2.59244e-07	1.29622e-06	[2, 3]	Group09	2.45614	105	[A2m, Abca1, Actb, Acvr2b, Acvrl1, Adar, Adcyap1r1, Adra1b, Aip, Amfr, Arf6, Arhgdia, Arid1b, Atm, Atp2a2, Avp, Avpi1, Bmp2k, Bmpr1b, Brca2, C4b, Cacng4, Calm2, Cavin3, Cd19, Cd74, Cd9, Cdh13, Cdh2, Chchd2, Chmp6, Chn2, Cldn19, Clock, Crebrf, Crip2, Ctsh, Cxcl5, Cyp1b1, Ddx3x, Dennd4c, Ecm1, Egfr, Elp2, Fas, Fes, Fgfr3, Gli3, Gpx1, H2-D1, Hsp90ab1, Hspb1, Igfbp3, Il6st, Ilrun, Inpp4b, Irak2, Itga…
GO:0050793	regulation of developmental process	GO_BiologicalProcess-EBI-UniProt-GOA-ACAP-ARAP_25.05.2022_00h00	1.23989e-05	0.0164037	2.59244e-07	1.29622e-06	[2, 3]	Group09	2.65769	75	[Acacb, Actb, Acvr2b, Acvrl1, Aqp1, Arf6, Arhgdia, Arid1b, Bmp2k, Bmpr1b, Ccdc85b, Cd74, Cdh2, Cldn5, Clock, Crip2, Ctsh, Cyp1b1, Dnmt1, Ecm1, Egfr, Fas, Fes, Fgfr3, Gfap, Gli3, Gpam, H4c8, Hsp90ab1, Hspb1, Igfbp3, Il6st, Inpp4b, Itga7, Itgav, Junb, Jund, Klf13, Klf2, Lamc1, Lats1, Lgals9, Lif, Lims2, Lmna, Lrrk2, Med12, Myl12a, Myl12b, Nfkbia, Nkd1, Nsmf, Ogt, Olfm2, Plxnb1, Prex1, Ptk2, Ptprd, …
GO:0051239	regulation of multicellular organismal process	GO_BiologicalProcess-EBI-UniProt-GOA-ACAP-ARAP_25.05.2022_00h00	2.99068e-05	0.0391181	2.59244e-07	1.29622e-06	[2, 3]	Group09	2.54858	80	[Abca1, Acacb, Actb, Acvr2b, Acvrl1, Adra1b, Ank2, Aqp1, Aqp4, Arf6, Arhgap5, Arid1b, Atp1a2, Atp2a2, Avp, Bmp2k, Bmpr1b, Brca2, Cacng4, Calm1, Calm2, Cd74, Cd9, Cdh2, Cldn5, Clock, Crip2, Ctsh, Cxcl5, Cyp1b1, Ddx3x, Ecm1, Egfr, Fas, Fes, Fgfr3, Gfap, Gli3, Gpam, Grm3, H4c8, Hsp90ab1, Hspb1, Il6st, Ilrun, Inpp4b, Itgav, Klf13, Klf2, Klf6, Kpna6, Lats1, Lgals9, Lif, Lmna, Lrrk2, Mertk, Mog, Nfkbia…
GO:0010033	response to organic substance	GO_BiologicalProcess-EBI-UniProt-GOA-ACAP-ARAP_25.05.2022_00h00	1.00522e-06	0.00136409	2.59244e-07	1.29622e-06	[3]	Group09	2.61564	95	[A2m, Abca1, Abca3, Acacb, Actb, Acvr2b, Acvrl1, Adar, Adcyap1r1, Adra1b, Amfr, Ank2, Aqp1, Aqp4, Arf6, Arid1b, Atm, Atp1a2, Atp2a2, Avp, Bmpr1b, Cacng4, Calm1, Calm2, Cd74, Cd9, Cdh13, Cldn5, Clock, Crebrf, Ctsh, Cxcl5, Cyp1b1, Dennd4c, Dnmt1, Ecm1, Egfr, Eif4b, Epm2aip1, Fas, Fes, Fgfr3, Gabbr1, Gli3, Gpam, Gpx1, H2az1, H6pd, Hba-a1, Hsp90ab1, Hspb1, Il6st, Irak2, Itgav, Itpr2, Jund, Kidins220,…
GO:0033554	cellular response to stress	GO_BiologicalProcess-EBI-UniProt-GOA-ACAP-ARAP_25.05.2022_00h00	2.95718e-05	0.0387094	2.59244e-07	1.29622e-06	[3]	Group09	2.81144	58	[Actb, Amfr, Aqp1, Arid1b, Atm, Atp2a2, Atpif1, Brca2, Cd74, Chchd2, Clock, Crebrf, Crip1, Cyp1b1, Ddx3x, Egfr, Exd2, Fads1, Fas, Fgfr3, Gfap, Gpx1, H2ax, Hsp90ab1, Hspb1, Jund, Klf2, Lamc1, Lamp2, Lmna, Lrrc8d, Lrrk2, Mink1, Nrbf2, Nuak2, Ogt, Pdgfrb, Psmd10, Ptk2, Rassf2, Rfc5, Sec61b, Sel1l, Slc12a6, Slc7a5, Spred1, Stx4a, Taf6, Tmub1, Tom1l2, Tpm1, Traf6, Trex1, Ubr5, Vhl, Wdr48, Ypel3, Znhit…
GO:0070887	cellular response to chemical stimulus	GO_BiologicalProcess-EBI-UniProt-GOA-ACAP-ARAP_25.05.2022_00h00	1.48646e-06	0.00200523	2.59244e-07	1.29622e-06	[3]	Group09	2.64252	89	[Abca1, Actb, Acvr2b, Acvrl1, Adar, Aip, Amfr, Aqp1, Aqp4, Arf6, Arhgef16, Arid1b, Atm, Atp1a2, Atp2a2, Atp6v1g1, Bmpr1b, Cd74, Chchd2, Cldn5, Clock, Cpne8, Crebrf, Crip1, Crip2, Ctsh, Cxcl5, Cyp1b1, Ddx3x, Dennd4c, Dnmt1, Ecm1, Egfr, Eif4b, Fas, Fes, Fgfr3, Gpam, Gpx1, Gria1, H2az1, H6pd, Hba-a1, Hsp90ab1, Hspb1, Il6st, Irak2, Itpr2, Junb, Jund, Kidins220, Klf15, Klf2, Klf6, Klf9, Lats1, Lgals9,…
GO:1901700	response to oxygen-containing compound	GO_BiologicalProcess-EBI-UniProt-GOA-ACAP-ARAP_25.05.2022_00h00	5.73264e-08	7.90532e-05	2.59244e-07	1.29622e-06	[3]	Group09	3.24544	64	[A2m, Abca1, Actb, Acvr2b, Adcyap1r1, Adra1b, Aqp1, Aqp4, Arid1b, Atm, Atp1a2, Atp2a2, Avp, Cacng4, Calm1, Calm2, Cldn5, Ctsh, Cxcl5, Cyp1b1, Dennd4c, Dnmt1, Egfr, Epm2aip1, Fes, Gabbr1, Gpam, Gpx1, H2az1, H6pd, Hba-a1, Hsp90ab1, Irak2, Itgav, Itpr2, Jund, Klf15, Klf2, Klf9, Lgals9, Lrrk2, Ly6a, Ly6c1, Ly6e, Nfkbia, Nsmf, Ogt, Pdgfrb, Ptk2, Rhoq, Rxrb, Scarb1, Scd2, Slc12a6, Slc7a5, Sorl1, Stx4a,…
GO:0051179	localization	GO_BiologicalProcess-EBI-UniProt-GOA-ACAP-ARAP_25.05.2022_00h00	1.49902e-13	2.09862e-10	1.49902e-13	1.64892e-12	[1]	Group10	2.73562	155	[Abca1, Abca3, Abcb7, Abcc5, Acacb, Actb, Acvr2b, Adar, Adcyap1r1, Aip, Ank2, Aqp1, Aqp4, Arf5, Arf6, Arhgap21, Arhgap27, Arhgdia, Arhgef16, Atg2b, Atm, Atox1, Atp1a2, Atp2a2, Atp2b2, Atp6v1c1, Atp6v1g1, Atpif1, Avp, Bicd2, Bmp2k, Brca2, Cacng4, Calm1, Calm2, Cct5, Cd19, Cd74, Cd9, Cdh13, Cdh2, Chchd10, Chmp6, Clcn2, Cldn19, Clock, Cog6, Crebrf, Crip2, Ddx19b, Ddx3x, Dennd4c, Egfr, Fes, Frmd4a, F…
GO:0033036	macromolecule localization	GO_BiologicalProcess-EBI-UniProt-GOA-ACAP-ARAP_25.05.2022_00h00	8.71185e-11	1.2153e-07	1.49902e-13	1.64892e-12	[2]	Group10	3.09607	97	[Abca1, Abca3, Acacb, Actb, Acvr2b, Adar, Aip, Ank2, Arf5, Arf6, Arhgdia, Arhgef16, Atg2b, Atm, Atpif1, Bicd2, Brca2, Cacng4, Calm1, Calm2, Cct5, Cd74, Cdh2, Chchd10, Chmp6, Clock, Cog6, Crebrf, Crip2, Ddx19b, Ddx3x, Dennd4c, Egfr, Frmd4a, Gfap, Gli3, Gria2, Grpel1, H4c8, Hsp90ab1, Hspb1, Igfbp3, Ilrun, Itgav, Kdelr3, Kif1b, Kif5a, Kpna6, Lamp2, Lats1, Lgals9, Lif, Lmna, Lrp10, Lrrk2, Myl12a, Myo…
GO:0051234	establishment of localization	GO_BiologicalProcess-EBI-UniProt-GOA-ACAP-ARAP_25.05.2022_00h00	8.30198e-12	1.16062e-08	1.49902e-13	1.64892e-12	[2]	Group10	2.7501	138	[Abca1, Abca3, Abcb7, Abcc5, Actb, Acvr2b, Adar, Adcyap1r1, Aip, Ank2, Aqp1, Aqp4, Arf5, Arf6, Arhgap21, Arhgap27, Atg2b, Atm, Atox1, Atp1a2, Atp2a2, Atp2b2, Atp6v1c1, Atp6v1g1, Atpif1, Avp, Bicd2, Bmp2k, Brca2, Cacng4, Calm1, Calm2, Cct5, Cd19, Cd74, Cd9, Cdh13, Cdh2, Chchd10, Chmp6, Clcn2, Cldn19, Clock, Cog6, Crebrf, Ddx19b, Dennd4c, Egfr, Fes, Frmd4a, Ftl1, Gabbr1, Gabra4, Gabrg1, Gfap, Gli3,…
GO:0051641	cellular localization	GO_BiologicalProcess-EBI-UniProt-GOA-ACAP-ARAP_25.05.2022_00h00	2.89475e-11	4.04397e-08	1.49902e-13	1.64892e-12	[2]	Group10	3.00584	108	[Abca1, Actb, Acvr2b, Adar, Adcyap1r1, Aip, Ank2, Aqp1, Aqp4, Arf5, Arf6, Arhgap21, Arhgdia, Arhgef16, Atm, Atp2a2, Atp2b2, Atpif1, Bicd2, Brca2, Cacng4, Calm1, Calm2, Cct5, Cd19, Cd74, Cdh13, Cdh2, Chchd10, Chmp6, Clock, Cog6, Crebrf, Ddx19b, Ddx3x, Dennd4c, Egfr, Fes, Frmd4a, Ftl1, Gfap, Gli3, Gria2, Grpel1, H4c8, Hsp90ab1, Hspb1, Ilrun, Inpp4b, Itgav, Itpr2, Kdelr3, Kif1b, Kif5a, Kpna6, Lamp2,…
GO:0032879	regulation of localization	GO_BiologicalProcess-EBI-UniProt-GOA-ACAP-ARAP_25.05.2022_00h00	1.03736e-07	0.000142741	1.49902e-13	1.64892e-12	[2, 3]	Group10	3.03408	73	[Abca1, Abca3, Acacb, Actb, Adcyap1r1, Ank2, Aqp1, Arf6, Arhgap21, Arhgdia, Arhgef16, Atp1a2, Atp2a2, Atp2b2, Atpif1, Avp, Bmp2k, Cacng4, Calm1, Calm2, Cct5, Cd19, Cd74, Cdh13, Cdh2, Chchd10, Clcn2, Cldn19, Clock, Crebrf, Crip2, Egfr, Fes, Frmd4a, Gabbr1, Gfap, Gli3, Hsp90ab1, Igfbp3, Ilrun, Inpp4b, Itgav, Itpr2, Klf15, Lats1, Lgals9, Lif, Lmna, Lrrk2, Mertk, Mink1, Myo18a, Nfkbia, Oaz1, Ogt, Par…
GO:0006810	transport	GO_BiologicalProcess-EBI-UniProt-GOA-ACAP-ARAP_25.05.2022_00h00	7.42862e-12	1.03926e-08	1.49902e-13	1.64892e-12	[3]	Group10	2.78121	135	[Abca1, Abca3, Abcb7, Abcc5, Actb, Acvr2b, Adar, Adcyap1r1, Aip, Ank2, Aqp1, Aqp4, Arf5, Arf6, Arhgap21, Arhgap27, Atg2b, Atox1, Atp1a2, Atp2a2, Atp2b2, Atp6v1c1, Atp6v1g1, Atpif1, Avp, Bicd2, Bmp2k, Cacng4, Calm1, Calm2, Cct5, Cd19, Cd74, Cd9, Cdh13, Cdh2, Chchd10, Chmp6, Clcn2, Cldn19, Clock, Cog6, Crebrf, Ddx19b, Dennd4c, Egfr, Fes, Frmd4a, Ftl1, Gabbr1, Gabra4, Gabrg1, Gfap, Gli3, Gpm6a, Gria…
GO:0051649	establishment of localization in cell	GO_BiologicalProcess-EBI-UniProt-GOA-ACAP-ARAP_25.05.2022_00h00	1.41548e-07	0.000194487	1.49902e-13	1.64892e-12	[3]	Group10	3.06212	70	[Abca1, Actb, Adar, Aip, Aqp1, Aqp4, Arf5, Arf6, Arhgap21, Atm, Atp2a2, Atp2b2, Atpif1, Bicd2, Brca2, Cacng4, Calm1, Calm2, Cd74, Cdh2, Chchd10, Chmp6, Crebrf, Ddx19b, Fes, Gfap, Gli3, Grpel1, Hsp90ab1, Hspb1, Inpp4b, Kdelr3, Kif1b, Kif5a, Kpna6, Lamp2, Lgals9, Lmna, Lrrk2, Mertk, Myo1b, Naif1, Nfkbia, Nostrin, Oaz1, Ogt, Pkig, Ptk2, Rab22a, Ramp2, Rapgef4, Relch, Sec61b, Sel1l, Slc4a4, Snx19, So…
GO:0046907	intracellular transport	GO_BiologicalProcess-EBI-UniProt-GOA-ACAP-ARAP_25.05.2022_00h00	1.39035e-06	0.00187975	1.49902e-13	1.64892e-12	[3, 4]	Group10	3.24797	52	[Abca1, Adar, Aip, Arf5, Arf6, Arhgap21, Atp2a2, Atpif1, Bicd2, Cacng4, Cd74, Chchd10, Chmp6, Crebrf, Ddx19b, Gfap, Gli3, Grpel1, Hsp90ab1, Hspb1, Inpp4b, Kdelr3, Kif1b, Kif5a, Kpna6, Lamp2, Lmna, Lrrk2, Myo1b, Naif1, Nfkbia, Oaz1, Ogt, Pkig, Ptk2, Rab22a, Ramp2, Relch, Sec61b, Sel1l, Sorcs2, Sorl1, Spag9, Stam, Stx4a, Thoc3, Tom1l2, Ubb, Ubr5, Uso1, Xpot, Ywhah]
GO:0051049	regulation of transport	GO_BiologicalProcess-EBI-UniProt-GOA-ACAP-ARAP_25.05.2022_00h00	1.1087e-06	0.00150229	1.49902e-13	1.64892e-12	[3, 4]	Group10	3.03922	62	[Abca1, Abca3, Actb, Adcyap1r1, Ank2, Aqp1, Arf6, Arhgap21, Atp1a2, Atp2a2, Atp2b2, Atpif1, Avp, Bmp2k, Cacng4, Calm1, Calm2, Cd19, Cd74, Cdh13, Cdh2, Chchd10, Clcn2, Cldn19, Clock, Crebrf, Egfr, Fes, Frmd4a, Gabbr1, Gfap, Gli3, Hsp90ab1, Igfbp3, Inpp4b, Itgav, Klf15, Lgals9, Lif, Lrrk2, Mertk, Mink1, Myo18a, Nfkbia, Oaz1, Ogt, Pdgfrb, Pkig, Psma1, Ptk2, Rapgef4, Rhoq, Scarb1, Slc7a5, Sorl1, Stam…
GO:0051050	positive regulation of transport	GO_BiologicalProcess-EBI-UniProt-GOA-ACAP-ARAP_25.05.2022_00h00	2.5521e-05	0.0334581	1.49902e-13	1.64892e-12	[2, 3, 4, 5]	Group10	3.35986	38	[Abca1, Abca3, Adcyap1r1, Ank2, Aqp1, Arf6, Atp2b2, Atpif1, Avp, Cacng4, Calm1, Calm2, Cd19, Cdh2, Chchd10, Crebrf, Egfr, Frmd4a, Gabbr1, Gli3, Hsp90ab1, Klf15, Lif, Lrrk2, Mertk, Myo18a, Nfkbia, Oaz1, Pdgfrb, Psma1, Ptk2, Rapgef4, Rhoq, Slc7a5, Sorl1, Stam, Stx4a, Ubr5]
GO:0008104	protein localization	GO_BiologicalProcess-EBI-UniProt-GOA-ACAP-ARAP_25.05.2022_00h00	4.30958e-09	5.97308e-06	1.49902e-13	1.64892e-12	[4]	Group10	3.10136	82	[Abca1, Actb, Acvr2b, Adar, Aip, Ank2, Arf5, Arf6, Arhgdia, Arhgef16, Atpif1, Bicd2, Brca2, Cacng4, Calm1, Calm2, Cct5, Cd74, Cdh2, Chchd10, Chmp6, Clock, Cog6, Crebrf, Ddx3x, Dennd4c, Egfr, Frmd4a, Gfap, Gli3, Gria2, Grpel1, H4c8, Hsp90ab1, Hspb1, Ilrun, Kdelr3, Kif1b, Kif5a, Kpna6, Lamp2, Lats1, Lgals9, Lif, Lmna, Lrrk2, Myl12a, Myo18a, Myo1b, Nectin3, Nfkbia, Nrcam, Nuak2, Oaz1, Ogt, Olfm2, Pa…
GO:0045184	establishment of protein localization	GO_BiologicalProcess-EBI-UniProt-GOA-ACAP-ARAP_25.05.2022_00h00	4.39929e-09	6.09302e-06	1.49902e-13	1.64892e-12	[3, 5]	Group10	3.52874	62	[Abca1, Acvr2b, Adar, Aip, Ank2, Arf5, Arf6, Atpif1, Bicd2, Brca2, Cacng4, Calm1, Calm2, Cct5, Cd74, Chmp6, Clock, Cog6, Crebrf, Dennd4c, Egfr, Frmd4a, Gfap, Gli3, Gria2, Grpel1, Hsp90ab1, Hspb1, Kdelr3, Kif5a, Kpna6, Lamp2, Lmna, Lrrk2, Myo18a, Myo1b, Nectin3, Nfkbia, Oaz1, Ogt, Olfm2, Parp11, Pkig, Rab22a, Rab39b, Ramp2, Rapgef4, Sec61b, Sel1l, Snx19, Sorcs2, Sorl1, Stam, Stx4a, Tom1l2, Trex1, …
GO:0071702	organic substance transport	GO_BiologicalProcess-EBI-UniProt-GOA-ACAP-ARAP_25.05.2022_00h00	3.55138e-10	4.95063e-07	1.49902e-13	1.64892e-12	[4]	Group10	3.23077	84	[Abca1, Abca3, Abcc5, Actb, Acvr2b, Adar, Aip, Ank2, Aqp1, Aqp4, Arf5, Arf6, Atg2b, Atpif1, Avp, Bicd2, Cacng4, Cd74, Chmp6, Clock, Cog6, Crebrf, Ddx19b, Dennd4c, Egfr, Frmd4a, Gabbr1, Gfap, Gli3, Grpel1, Hba-a1, Hsp90ab1, Hspb1, Igfbp3, Itgav, Kdelr3, Kif5a, Klf15, Kpna6, Lamp2, Lif, Lmna, Lrp10, Lrrc8d, Lrrk2, Ly6e, Myo18a, Myo1b, Nfkbia, Oaz1, Ogt, Olfm2, Parp11, Pkig, Proca1, Qki, Rab22a, Rab…
GO:0071705	nitrogen compound transport	GO_BiologicalProcess-EBI-UniProt-GOA-ACAP-ARAP_25.05.2022_00h00	9.80996e-10	1.36555e-06	1.49902e-13	1.64892e-12	[4]	Group10	3.39303	72	[Abca1, Abcc5, Actb, Acvr2b, Adar, Aip, Ank2, Aqp1, Arf5, Arf6, Atpif1, Avp, Bicd2, Cacng4, Cd74, Chmp6, Clock, Cog6, Crebrf, Ddx19b, Dennd4c, Egfr, Frmd4a, Gabbr1, Gfap, Gli3, Grpel1, Hba-a1, Hsp90ab1, Hspb1, Kdelr3, Kif5a, Kpna6, Lamp2, Lif, Lmna, Lrrc8d, Lrrk2, Ly6e, Myo18a, Myo1b, Nfkbia, Oaz1, Ogt, Olfm2, Parp11, Pkig, Qki, Rab22a, Rab39b, Ramp2, Rapgef4, Sec61b, Sel1l, Slc12a6, Slc38a5, Slc…
GO:0015031	protein transport	GO_BiologicalProcess-EBI-UniProt-GOA-ACAP-ARAP_25.05.2022_00h00	1.85075e-07	0.000253738	1.49902e-13	1.64892e-12	[4, 5, 6]	Group10	3.37216	55	[Abca1, Acvr2b, Adar, Aip, Ank2, Arf5, Arf6, Atpif1, Bicd2, Cacng4, Cd74, Chmp6, Clock, Cog6, Crebrf, Dennd4c, Egfr, Frmd4a, Gfap, Gli3, Grpel1, Hsp90ab1, Hspb1, Kdelr3, Kif5a, Kpna6, Lamp2, Lmna, Lrrk2, Myo18a, Myo1b, Nfkbia, Oaz1, Ogt, Olfm2, Parp11, Pkig, Rab22a, Rab39b, Ramp2, Rapgef4, Sec61b, Sel1l, Snx19, Sorcs2, Sorl1, Stam, Stx4a, Tom1l2, Ubr5, Uso1, Vgf, Vhl, Xpot, Ywhah]
GO:0033365	protein localization to organelle	GO_BiologicalProcess-EBI-UniProt-GOA-ACAP-ARAP_25.05.2022_00h00	1.35832e-06	0.00183781	1.49902e-13	1.64892e-12	[5]	Group10	3.81443	37	[Adar, Aip, Ank2, Arf6, Atpif1, Bicd2, Brca2, Cacng4, Calm1, Calm2, Cct5, Chchd10, Ddx3x, Egfr, Gli3, Grpel1, H4c8, Hsp90ab1, Ilrun, Kdelr3, Kpna6, Lamp2, Lats1, Lif, Lmna, Lrrk2, Nfkbia, Nuak2, Ogt, Pkig, Rapgef4, Sec61b, Sorl1, Stam, Tasor, Tom1l2, Ubr5]
GO:0072594	establishment of protein localization to organelle	GO_BiologicalProcess-EBI-UniProt-GOA-ACAP-ARAP_25.05.2022_00h00	5.83183e-06	0.00777966	1.49902e-13	1.64892e-12	[4, 6]	Group10	4.82456	22	[Adar, Aip, Atpif1, Brca2, Cacng4, Calm1, Calm2, Cct5, Gli3, Grpel1, Hsp90ab1, Kpna6, Lamp2, Lmna, Lrrk2, Nfkbia, Pkig, Sec61b, Sorl1, Stam, Tom1l2, Ubr5]
GO:0006886	intracellular protein transport	GO_BiologicalProcess-EBI-UniProt-GOA-ACAP-ARAP_25.05.2022_00h00	2.7148e-06	0.00364869	1.49902e-13	1.64892e-12	[4, 5, 6, 7]	Group10	3.89462	34	[Adar, Aip, Arf5, Arf6, Atpif1, Cacng4, Cd74, Gfap, Gli3, Grpel1, Hsp90ab1, Hspb1, Kif5a, Kpna6, Lamp2, Lmna, Lrrk2, Nfkbia, Oaz1, Ogt, Pkig, Rab22a, Ramp2, Sec61b, Sel1l, Sorcs2, Sorl1, Stam, Stx4a, Tom1l2, Ubr5, Uso1, Xpot, Ywhah]
GO:0008152	metabolic process	GO_BiologicalProcess-EBI-UniProt-GOA-ACAP-ARAP_25.05.2022_00h00	7.69001e-10	1.07122e-06	1.00964e-13	1.21157e-12	[1]	Group11	2.09086	243	[A2m, Abca1, Abca3, Abcb7, Abcc5, Abhd1, Acacb, Acox1, Actb, Acvr2b, Acvrl1, Adar, Adcy4, Adcyap1r1, Adra1b, Aip, Alas2, Amacr, Amfr, Ank2, Aqp1, Aqp4, Arid1b, Arl6ip4, Atg2b, Atm, Atp1a2, Atp2a2, Atp2b2, Atpif1, Avp, B3galt1, B3galt5, Basp1, Bmp2k, Bmpr1b, Brca2, C4b, Cad, Calm1, Calm2, Cavin3, Ccdc124, Ccdc85b, Cct5, Cd19, Cd74, Cdh13, Cers6, Chchd10, Chchd2, Chmp6, Chst12, Clcn2, Cldn19, Cldn5…
GO:0032502	developmental process	GO_BiologicalProcess-EBI-UniProt-GOA-ACAP-ARAP_25.05.2022_00h00	6.96765e-06	0.00927395	1.00964e-13	1.21157e-12	[1]	Group11	2.18831	152	[A2m, Abca3, Acacb, Acox1, Actb, Acvr2b, Acvrl1, Adar, Adcyap1r1, Adra1b, Alas2, Amfr, Ank2, Aqp1, Arf6, Arhgap5, Arhgdia, Arid1b, Atm, Atp1a2, Atp2a2, Atp2b2, Atpif1, Basp1, Bmp2k, Bmpr1b, Brca2, Ccdc85b, Cd19, Cd74, Cd9, Cdh13, Cdh2, Clcn2, Cldn5, Clock, Crip2, Ctsh, Cttnbp2, Cxcl5, Cyp1b1, Ddx3x, Dnmt1, Ecm1, Egfr, Fas, Fes, Fgfr3, Fry, Fut9, Gabbr1, Gabra4, Gfap, Gli3, Gpam, Gpm6a, Gpx1, H2-D…
GO:0040011	locomotion	GO_BiologicalProcess-EBI-UniProt-GOA-ACAP-ARAP_25.05.2022_00h00	4.95016e-07	0.000675201	1.00964e-13	1.21157e-12	[1]	Group11	3.41064	50	[Acvrl1, Aqp1, Arf6, Arhgap5, Arhgdia, Arhgef16, Atm, Atp1a2, Atp2b2, Bmpr1b, Cd74, Cd9, Cdh13, Cldn19, Cldn5, Ctsh, Cxcl5, Cyp1b1, Ecm1, Egfr, Fas, Fes, Fut9, Gli3, Hspb1, Igfbp3, Il6st, Itgav, Kif5a, Lamc1, Lgals9, Lmna, Lrrk2, Mink1, Nrcam, Nsmf, Ogt, Pdgfrb, Pfn1, Plxnb1, Prex1, Ptk2, Ptprz1, Rapgef4, Sorl1, Spag9, Spred1, Stx4a, Tmsb4x, Tpm1]
GO:0006807	nitrogen compound metabolic process	GO_BiologicalProcess-EBI-UniProt-GOA-ACAP-ARAP_25.05.2022_00h00	3.78982e-05	0.0494571	1.00964e-13	1.21157e-12	[2]	Group11	1.99779	199	[A2m, Abca1, Abca3, Abcb7, Abcc5, Acacb, Acox1, Actb, Acvr2b, Acvrl1, Adar, Adcy4, Aip, Alas2, Amfr, Aqp1, Arid1b, Arl6ip4, Atm, Atp1a2, Atp2b2, Atpif1, Avp, B3galt1, B3galt5, Basp1, Bmp2k, Bmpr1b, Brca2, C4b, Cad, Calm1, Calm2, Ccdc124, Ccdc85b, Cct5, Cd74, Cdh13, Cers6, Chchd10, Chchd2, Chmp6, Chst12, Cldn19, Clock, Cox10, Crebrf, Crip2, Ctsh, Cyp1b1, Ddx3x, Degs2, Dhx8, Dido1, Dnmt1, Dtd2, Dtx…
GO:0006950	response to stress	GO_BiologicalProcess-EBI-UniProt-GOA-ACAP-ARAP_25.05.2022_00h00	2.2738e-05	0.0299687	1.00964e-13	1.21157e-12	[2]	Group11	2.38541	102	[A2m, Abca1, Actb, Acvrl1, Adar, Adcyap1r1, Alas2, Amfr, Aqp1, Aqp4, Arid1b, Atm, Atox1, Atp1a2, Atp2a2, Atpif1, Avp, Bmpr1b, Brca2, C4b, Cd74, Cd9, Cers6, Chchd2, Chmp6, Cldn19, Clock, Crebrf, Crip1, Crip2, Cxcl5, Cyp1b1, Ddx3x, Ecm1, Egfr, Exd2, Exosc4, Fads1, Fas, Fau, Fes, Fgfr3, Gfap, Gli3, Gpam, Gpx1, H2-D1, H2ax, Hba-a1, Hsp90ab1, Hspb1, Ilf3, Ilrun, Irak2, Itgav, Itpr2, Jund, Klf15, Klf2,…
GO:0008283	cell population proliferation	GO_BiologicalProcess-EBI-UniProt-GOA-ACAP-ARAP_25.05.2022_00h00	1.23294e-05	0.0163241	1.00964e-13	1.21157e-12	[2]	Group11	2.80374	63	[Actb, Acvrl1, Aqp1, Arhgap5, Atm, Atpif1, Avp, Bmpr1b, Brca2, Cd19, Cd74, Cd9, Cdh13, Cdh2, Cldn19, Cldn5, Crip2, Ctsh, Cyp1b1, Dnmt1, Ecm1, Egfr, Fas, Fes, Fgfr3, Gabbr1, Gfap, Gli3, Gpam, Gpx1, H3f3b, Igfbp3, Il6st, Itgav, Junb, Jund, Klf13, Klf9, Lamc1, Lgals9, Lif, Lims2, Lmna, Lnx2, Lrrk2, Nfkbia, Pdgfrb, Plxnb1, Ptk2, Ptprz1, Rogdi, Rps9, Rxrb, Scarb1, Slc7a5, Sorl1, Stx4a, Taf6, Tpm1, Tra…
GO:0009719	response to endogenous stimulus	GO_BiologicalProcess-EBI-UniProt-GOA-ACAP-ARAP_25.05.2022_00h00	9.03387e-07	0.0012277	1.00964e-13	1.21157e-12	[2]	Group11	3.18363	56	[A2m, Abca3, Actb, Acvr2b, Acvrl1, Adra1b, Aqp1, Arf6, Arid1b, Atp1a2, Atp2a2, Bmpr1b, Calm1, Calm2, Cd9, Cdh13, Cldn5, Clock, Crebrf, Ctsh, Cyp1b1, Dennd4c, Dnmt1, Egfr, Epm2aip1, Fas, Fgfr3, Gli3, Gpam, Gpx1, H2az1, H6pd, Hsp90ab1, Itpr2, Jund, Kidins220, Klf15, Klf2, Klf9, Lats1, Lrrk2, Nsmf, Ogt, Pdgfrb, Ptk2, Ramp2, Rhoq, Rxrb, Slc7a5, Sorl1, Spred1, Tom1l2, Ubr5, Uso1, Vgf, Ywhah]
GO:0044237	cellular metabolic process	GO_BiologicalProcess-EBI-UniProt-GOA-ACAP-ARAP_25.05.2022_00h00	1.80469e-08	2.49047e-05	1.00964e-13	1.21157e-12	[2]	Group11	2.14387	211	[Abca1, Abca3, Abcb7, Abhd1, Acacb, Acox1, Actb, Acvr2b, Acvrl1, Adar, Adcy4, Adcyap1r1, Adra1b, Aip, Alas2, Amacr, Amfr, Arid1b, Arl6ip4, Atg2b, Atm, Atp1a2, Atp2a2, Atp2b2, Atpif1, Avp, B3galt1, B3galt5, Basp1, Bmp2k, Bmpr1b, Brca2, Cad, Calm1, Calm2, Cavin3, Ccdc124, Ccdc85b, Cct5, Cd19, Cd74, Cdh13, Cers6, Chchd10, Chchd2, Chmp6, Chst12, Clcn2, Cldn19, Clock, Cox10, Crebrf, Crip2, Ctsh, Cyp1b…
GO:0044238	primary metabolic process	GO_BiologicalProcess-EBI-UniProt-GOA-ACAP-ARAP_25.05.2022_00h00	2.43134e-05	0.0319478	1.00964e-13	1.21157e-12	[2]	Group11	1.98349	209	[A2m, Abca1, Abca3, Abhd1, Acacb, Acox1, Actb, Acvr2b, Acvrl1, Adar, Adcy4, Adcyap1r1, Adra1b, Aip, Alas2, Amacr, Amfr, Aqp1, Arid1b, Arl6ip4, Atm, Atp1a2, Atp2b2, Atpif1, Avp, B3galt1, B3galt5, Basp1, Bmp2k, Bmpr1b, Brca2, C4b, Cad, Calm1, Calm2, Ccdc124, Ccdc85b, Cct5, Cd19, Cd74, Cdh13, Cers6, Chchd10, Chchd2, Chmp6, Chst12, Clcn2, Cldn19, Clock, Cox10, Crebrf, Ctsh, Cyp1b1, Ddx3x, Degs2, Dhx8…
GO:0048518	positive regulation of biological process	GO_BiologicalProcess-EBI-UniProt-GOA-ACAP-ARAP_25.05.2022_00h00	1.9343e-09	2.68868e-06	1.00964e-13	1.21157e-12	[1, 2, 3]	Group11	2.39381	164	[A2m, Abca1, Abca3, Abcb7, Acacb, Acox1, Actb, Acvr2b, Acvrl1, Adar, Adcyap1r1, Adra1b, Ank2, Aqp1, Arf6, Arhgap5, Arhgef16, Arid1b, Atm, Atp2b2, Atpif1, Avp, Avpi1, Bmp2k, Bmpr1b, Brca2, C4b, Cacng4, Calm1, Calm2, Cavin3, Ccdc124, Cct5, Cd19, Cd74, Cdh13, Cdh2, Chchd10, Chchd2, Cldn19, Cldn5, Clock, Crebrf, Crip2, Ctsh, Cxcl5, Cyp1b1, Ddx3x, Dnmt1, Ecm1, Egfr, Elp2, Epm2aip1, Exosc4, Fas, Fes, F…
GO:0048519	negative regulation of biological process	GO_BiologicalProcess-EBI-UniProt-GOA-ACAP-ARAP_25.05.2022_00h00	2.46216e-07	0.000337316	1.00964e-13	1.21157e-12	[1, 2, 3]	Group11	2.37323	139	[A2m, Abcb7, Acacb, Actb, Acvr2b, Acvrl1, Adar, Adcyap1r1, Adra1b, Amfr, Ank2, Aqp1, Aqp4, Arf6, Arhgdia, Atm, Atox1, Atp1a2, Atp2a2, Atpif1, Avp, Basp1, Bmpr1b, Brca2, C4b, Calm1, Calm2, Cavin3, Ccdc85b, Cd19, Cd74, Cd9, Cdh13, Cdh2, Chmp6, Cldn19, Cldn5, Clock, Crebrf, Crip2, Ctsh, Cyp1b1, Ddx3x, Dnmt1, Ecm1, Egfr, Eif4b, Exosc4, Fas, Fgfr3, Frmd4a, Fry, Gabbr1, Gfap, Gli3, Gpam, Gpx1, Gria1, H…
GO:0048856	anatomical structure development	GO_BiologicalProcess-EBI-UniProt-GOA-ACAP-ARAP_25.05.2022_00h00	1.71402e-06	0.00230878	1.00964e-13	1.21157e-12	[2]	Group11	2.27095	145	[A2m, Abca3, Acacb, Actb, Acvr2b, Acvrl1, Adar, Adcyap1r1, Adra1b, Alas2, Ank2, Aqp1, Arf6, Arhgap5, Arhgdia, Arid1b, Atm, Atp1a2, Atp2a2, Atp2b2, Atpif1, Basp1, Bmp2k, Bmpr1b, Brca2, Cd19, Cd74, Cd9, Cdh13, Cdh2, Clcn2, Cldn5, Clock, Crip2, Ctsh, Cttnbp2, Cxcl5, Cyp1b1, Dnmt1, Ecm1, Egfr, Fas, Fes, Fgfr3, Fry, Fut9, Gabra4, Gfap, Gli3, Gpm6a, Gpx1, H2-D1, H2ax, H3f3b, H4c8, Hba-a1, Hsp90ab1, Hsp…
GO:0048870	cell motility	GO_BiologicalProcess-EBI-UniProt-GOA-ACAP-ARAP_25.05.2022_00h00	2.45523e-06	0.00330229	1.00964e-13	1.21157e-12	[2]	Group11	3.08776	57	[Actb, Acvrl1, Aqp1, Arf6, Arhgap5, Arhgdia, Arhgef16, Atm, Cd74, Cd9, Cdh13, Cdh2, Cldn19, Cldn5, Ctsh, Cxcl5, Cyp1b1, Ecm1, Egfr, Fas, Fes, Fut9, Gli3, Gpm6a, Gpx1, Hspb1, Igfbp3, Il6st, Itga7, Itgav, Lamc1, Lgals9, Lmna, Lrrk2, Mertk, Mink1, Myo18a, Nsmf, Ogt, Pdgfrb, Pfn1, Plxnb1, Prex1, Ptk2, Ptprz1, Pvr, Rapgef4, Rhof, Scarb1, Sorl1, Spag9, Spred1, Stx4a, Tmsb4x, Tpgs1, Tpm1, Vhl]
GO:0065008	regulation of biological quality	GO_BiologicalProcess-EBI-UniProt-GOA-ACAP-ARAP_25.05.2022_00h00	5.21447e-11	7.27941e-08	1.00964e-13	1.21157e-12	[2]	Group11	2.85922	118	[Abca1, Abca3, Abcb7, Acacb, Acox1, Acvr2b, Acvrl1, Adar, Adcyap1r1, Adra1b, Alas2, Ank2, Aqp1, Aqp4, Arf6, Arhgap5, Atox1, Atp1a2, Atp2a2, Atp2b2, Atp6v1g1, Atpif1, Avp, Bmpr1b, Cacng4, Calm1, Calm2, Cct5, Cd19, Cd74, Cd9, Cdh2, Chchd10, Clcn2, Cldn19, Cldn5, Clock, Crip2, Ctsh, Cttnbp2, Cxcl5, Cyp1b1, Ddx3x, Dtd2, Egfr, Fas, Fgfr3, Ftl1, Gabbr1, Gabra4, Gabrg1, Gfap, Gpam, Gpm6a, Gpx1, Gria1, G…
GO:0065009	regulation of molecular function	GO_BiologicalProcess-EBI-UniProt-GOA-ACAP-ARAP_25.05.2022_00h00	6.61042e-08	9.10255e-05	1.00964e-13	1.21157e-12	[2]	Group11	2.82132	90	[A2m, Acacb, Actb, Acvr2b, Adar, Adcy4, Adcyap1r1, Aip, Amfr, Ank2, Aqp1, Arhgap21, Arhgap27, Arhgap5, Arhgdia, Arhgef16, Atp1a2, Atp2a2, Atpif1, Avp, Bmp2k, Bmpr1b, C4b, Cacng4, Calm1, Calm2, Cd19, Cd74, Chmp6, Chn2, Cldn5, Clock, Ctsh, Cyp1b1, Ddx3x, Dennd4c, Ecm1, Egfr, Eif4b, Elp2, Epm2aip1, Fas, Fgfr3, Fry, Gabbr1, Gli3, Gpx1, Hsp90ab1, Hspb1, Igfbp3, Ilrun, Irak2, Itgav, Kidins220, Lats1, L…
GO:0071704	organic substance metabolic process	GO_BiologicalProcess-EBI-UniProt-GOA-ACAP-ARAP_25.05.2022_00h00	1.30811e-08	1.80781e-05	1.00964e-13	1.21157e-12	[2]	Group11	2.07591	233	[A2m, Abca1, Abca3, Abcb7, Abcc5, Abhd1, Acacb, Acox1, Actb, Acvr2b, Acvrl1, Adar, Adcy4, Adcyap1r1, Adra1b, Aip, Alas2, Amacr, Amfr, Ank2, Aqp1, Aqp4, Arid1b, Arl6ip4, Atm, Atp1a2, Atp2b2, Atpif1, Avp, B3galt1, B3galt5, Basp1, Bmp2k, Bmpr1b, Brca2, C4b, Cad, Calm1, Calm2, Cavin3, Ccdc124, Ccdc85b, Cct5, Cd19, Cd74, Cdh13, Cers6, Chchd10, Chchd2, Chmp6, Chst12, Clcn2, Cldn19, Cldn5, Clock, Cox10,…
GO:0007267	cell-cell signaling	GO_BiologicalProcess-EBI-UniProt-GOA-ACAP-ARAP_25.05.2022_00h00	5.3719e-07	0.00073219	1.00964e-13	1.21157e-12	[2, 3]	Group11	3.26023	55	[Abca1, Acvr2b, Adra1b, Amfr, Ank2, Aqp1, Arid1b, Atp2a2, Atp2b2, Cacng4, Calm1, Calm2, Cdh2, Clock, Ddx3x, Egfr, Fgfr3, Gabbr1, Gabra4, Gabrg1, Gfap, Gli3, Gria1, Gria2, Grm3, Hsp90ab1, Igfbp3, Itgav, Kif1b, Klf15, Lats1, Lif, Lrrk2, Ly6a, Ly6c1, Ly6e, Med12, Mink1, Nkd1, Nsmf, Ptk2, Ptprd, Rapgef4, Sipa1l1, Slc12a6, Snx19, Sorcs2, Stx4a, Syt12, Tom1l2, Tpgs1, Trim9, Ubr5, Vgf, Vhl]
GO:0007275	multicellular organism development	GO_BiologicalProcess-EBI-UniProt-GOA-ACAP-ARAP_25.05.2022_00h00	4.13046e-07	0.000565047	1.00964e-13	1.21157e-12	[2, 3]	Group11	2.40647	128	[A2m, Abca3, Acacb, Actb, Acvr2b, Acvrl1, Adar, Adcyap1r1, Adra1b, Alas2, Ank2, Aqp1, Arf6, Arid1b, Atm, Atp1a2, Atp2b2, Atpif1, Basp1, Bmp2k, Bmpr1b, Brca2, Cd19, Cd74, Cd9, Cdh13, Cdh2, Clcn2, Cldn5, Clock, Crip2, Ctsh, Cttnbp2, Cxcl5, Cyp1b1, Dnmt1, Ecm1, Egfr, Fas, Fes, Fgfr3, Fry, Fut9, Gabra4, Gfap, Gli3, Gpm6a, Gpx1, H2-D1, H2ax, H3f3b, H4c8, Hba-a1, Hsp90ab1, Hspb1, Igsf9, Il6st, Inpp4b, …
GO:0019222	regulation of metabolic process	GO_BiologicalProcess-EBI-UniProt-GOA-ACAP-ARAP_25.05.2022_00h00	4.39548e-07	0.000600862	1.00964e-13	1.21157e-12	[2, 3]	Group11	2.24624	160	[A2m, Abca3, Abcb7, Acacb, Acox1, Actb, Acvr2b, Acvrl1, Adar, Adcyap1r1, Adra1b, Aip, Ank2, Aqp1, Aqp4, Arid1b, Atm, Atpif1, Avp, Basp1, Bmpr1b, Brca2, C4b, Calm1, Calm2, Cavin3, Ccdc124, Ccdc85b, Cct5, Cd19, Cd74, Cdh13, Chchd10, Chchd2, Chmp6, Clcn2, Cldn19, Cldn5, Clock, Crebrf, Crip1, Crip2, Ctsh, Cxcl5, Cyp1b1, Ddx3x, Dnmt1, Ecm1, Eefsec, Egfr, Eif4b, Elp2, Epm2aip1, Exosc4, Fas, Fgfr3, Fry,…
GO:0023051	regulation of signaling	GO_BiologicalProcess-EBI-UniProt-GOA-ACAP-ARAP_25.05.2022_00h00	2.10661e-09	2.92398e-06	1.00964e-13	1.21157e-12	[2, 3]	Group11	2.86678	102	[Abca1, Acvr2b, Acvrl1, Adar, Adcyap1r1, Adra1b, Aip, Amfr, Ank2, Arf6, Arhgdia, Atm, Atp2a2, Atp2b2, Avp, Avpi1, Bmp2k, Bmpr1b, Brca2, Cacng4, Calm1, Calm2, Cavin3, Cd19, Cd74, Cdh13, Cdh2, Chmp6, Chn2, Clock, Crebrf, Ctsh, Cxcl5, Cyp1b1, Ddx3x, Dennd4c, Ecm1, Egfr, Elp2, Fas, Fgfr3, Gabbr1, Gfap, Gli3, Gpx1, Gria1, Gria2, Grm3, Hsp90ab1, Hspb1, Igfbp3, Il6st, Inpp4b, Irak2, Itgav, Klf15, Klf2, …
GO:0040012	regulation of locomotion	GO_BiologicalProcess-EBI-UniProt-GOA-ACAP-ARAP_25.05.2022_00h00	4.11853e-06	0.00552295	1.00964e-13	1.21157e-12	[2, 3]	Group11	3.54296	40	[Acvrl1, Aqp1, Arf6, Arhgap5, Arhgdia, Atm, Cd74, Cd9, Cdh13, Cldn19, Cldn5, Ctsh, Cyp1b1, Ecm1, Egfr, Fas, Fes, Fut9, Hspb1, Igfbp3, Il6st, Itgav, Lgals9, Lmna, Lrrk2, Mink1, Nsmf, Ogt, Pdgfrb, Pfn1, Plxnb1, Ptk2, Ptprz1, Rapgef4, Sorl1, Spag9, Spred1, Stx4a, Tmsb4x, Tpm1]
GO:0048583	regulation of response to stimulus	GO_BiologicalProcess-EBI-UniProt-GOA-ACAP-ARAP_25.05.2022_00h00	3.42775e-06	0.00460003	1.00964e-13	1.21157e-12	[2, 3]	Group11	2.45614	105	[A2m, Abca1, Actb, Acvr2b, Acvrl1, Adar, Adcyap1r1, Adra1b, Aip, Amfr, Arf6, Arhgdia, Arid1b, Atm, Atp2a2, Avp, Avpi1, Bmp2k, Bmpr1b, Brca2, C4b, Cacng4, Calm2, Cavin3, Cd19, Cd74, Cd9, Cdh13, Cdh2, Chchd2, Chmp6, Chn2, Cldn19, Clock, Crebrf, Crip2, Ctsh, Cxcl5, Cyp1b1, Ddx3x, Dennd4c, Ecm1, Egfr, Elp2, Fas, Fes, Fgfr3, Gli3, Gpx1, H2-D1, Hsp90ab1, Hspb1, Igfbp3, Il6st, Ilrun, Inpp4b, Irak2, Itga…
GO:0050793	regulation of developmental process	GO_BiologicalProcess-EBI-UniProt-GOA-ACAP-ARAP_25.05.2022_00h00	1.23989e-05	0.0164037	1.00964e-13	1.21157e-12	[2, 3]	Group11	2.65769	75	[Acacb, Actb, Acvr2b, Acvrl1, Aqp1, Arf6, Arhgdia, Arid1b, Bmp2k, Bmpr1b, Ccdc85b, Cd74, Cdh2, Cldn5, Clock, Crip2, Ctsh, Cyp1b1, Dnmt1, Ecm1, Egfr, Fas, Fes, Fgfr3, Gfap, Gli3, Gpam, H4c8, Hsp90ab1, Hspb1, Igfbp3, Il6st, Inpp4b, Itga7, Itgav, Junb, Jund, Klf13, Klf2, Lamc1, Lats1, Lgals9, Lif, Lims2, Lmna, Lrrk2, Med12, Myl12a, Myl12b, Nfkbia, Nkd1, Nsmf, Ogt, Olfm2, Plxnb1, Prex1, Ptk2, Ptprd, …
GO:0051239	regulation of multicellular organismal process	GO_BiologicalProcess-EBI-UniProt-GOA-ACAP-ARAP_25.05.2022_00h00	2.99068e-05	0.0391181	1.00964e-13	1.21157e-12	[2, 3]	Group11	2.54858	80	[Abca1, Acacb, Actb, Acvr2b, Acvrl1, Adra1b, Ank2, Aqp1, Aqp4, Arf6, Arhgap5, Arid1b, Atp1a2, Atp2a2, Avp, Bmp2k, Bmpr1b, Brca2, Cacng4, Calm1, Calm2, Cd74, Cd9, Cdh2, Cldn5, Clock, Crip2, Ctsh, Cxcl5, Cyp1b1, Ddx3x, Ecm1, Egfr, Fas, Fes, Fgfr3, Gfap, Gli3, Gpam, Grm3, H4c8, Hsp90ab1, Hspb1, Il6st, Ilrun, Inpp4b, Itgav, Klf13, Klf2, Klf6, Kpna6, Lats1, Lgals9, Lif, Lmna, Lrrk2, Mertk, Mog, Nfkbia…
GO:0009893	positive regulation of metabolic process	GO_BiologicalProcess-EBI-UniProt-GOA-ACAP-ARAP_25.05.2022_00h00	4.55433e-07	0.000622121	1.00964e-13	1.21157e-12	[2, 3, 4]	Group11	2.54992	106	[Abcb7, Acox1, Actb, Acvr2b, Acvrl1, Adar, Adcyap1r1, Adra1b, Ank2, Arid1b, Atm, Atpif1, Avp, Bmpr1b, Brca2, Calm1, Calm2, Ccdc124, Cct5, Cd19, Cd74, Cdh13, Chchd10, Chchd2, Cldn19, Cldn5, Clock, Crebrf, Crip2, Ctsh, Cyp1b1, Ddx3x, Dnmt1, Egfr, Elp2, Epm2aip1, Fas, Fgfr3, Gli3, Gpam, H2az1, H6pd, Hsp90ab1, Hspb1, Igfbp3, Il6st, Ilf3, Irak2, Junb, Jund, Kif1b, Klf13, Klf15, Klf2, Klf6, Klf9, Kpna6…
GO:0010033	response to organic substance	GO_BiologicalProcess-EBI-UniProt-GOA-ACAP-ARAP_25.05.2022_00h00	1.00522e-06	0.00136409	1.00964e-13	1.21157e-12	[3]	Group11	2.61564	95	[A2m, Abca1, Abca3, Acacb, Actb, Acvr2b, Acvrl1, Adar, Adcyap1r1, Adra1b, Amfr, Ank2, Aqp1, Aqp4, Arf6, Arid1b, Atm, Atp1a2, Atp2a2, Avp, Bmpr1b, Cacng4, Calm1, Calm2, Cd74, Cd9, Cdh13, Cldn5, Clock, Crebrf, Ctsh, Cxcl5, Cyp1b1, Dennd4c, Dnmt1, Ecm1, Egfr, Eif4b, Epm2aip1, Fas, Fes, Fgfr3, Gabbr1, Gli3, Gpam, Gpx1, H2az1, H6pd, Hba-a1, Hsp90ab1, Hspb1, Il6st, Irak2, Itgav, Itpr2, Jund, Kidins220,…
GO:0016477	cell migration	GO_BiologicalProcess-EBI-UniProt-GOA-ACAP-ARAP_25.05.2022_00h00	6.15065e-07	0.000837103	1.00964e-13	1.21157e-12	[3]	Group11	3.28667	54	[Acvrl1, Aqp1, Arf6, Arhgap5, Arhgdia, Arhgef16, Atm, Cd74, Cd9, Cdh13, Cdh2, Cldn19, Cldn5, Ctsh, Cxcl5, Cyp1b1, Ecm1, Egfr, Fas, Fut9, Gli3, Gpm6a, Gpx1, Hspb1, Igfbp3, Il6st, Itga7, Itgav, Lamc1, Lgals9, Lmna, Lrrk2, Mertk, Mink1, Myo18a, Nsmf, Ogt, Pdgfrb, Pfn1, Plxnb1, Prex1, Ptk2, Ptprz1, Pvr, Rapgef4, Rhof, Scarb1, Sorl1, Spag9, Spred1, Stx4a, Tmsb4x, Tpm1, Vhl]
GO:0023056	positive regulation of signaling	GO_BiologicalProcess-EBI-UniProt-GOA-ACAP-ARAP_25.05.2022_00h00	1.65053e-05	0.021787	1.00964e-13	1.21157e-12	[2, 3, 4]	Group11	2.90155	56	[Acvr2b, Acvrl1, Adcyap1r1, Adra1b, Atm, Avpi1, Bmp2k, Bmpr1b, Cacng4, Cavin3, Cd74, Cdh13, Cdh2, Crebrf, Ctsh, Cxcl5, Cyp1b1, Ddx3x, Egfr, Fas, Fgfr3, Gabbr1, Gfap, Gpx1, Gria1, Gria2, Hsp90ab1, Igfbp3, Il6st, Itgav, Klf2, Lamc1, Lgals9, Lif, Lims2, Lrrk2, Mink1, Myorg, Nenf, Nkd1, Pdgfrb, Plxnb1, Ptk2, Rapgef4, Rassf2, Rxrb, Sorl1, Spag9, Spred1, Stx4a, Syt12, Taf6, Traf6, Ubb, Ubr5, Znhit1]
GO:0030154	cell differentiation	GO_BiologicalProcess-EBI-UniProt-GOA-ACAP-ARAP_25.05.2022_00h00	3.397e-06	0.00456217	1.00964e-13	1.21157e-12	[3]	Group11	2.39185	115	[A2m, Actb, Acvr2b, Acvrl1, Adar, Adcyap1r1, Adra1b, Alas2, Ank2, Arf6, Arid1b, Atm, Atp2a2, Atp2b2, Atpif1, Basp1, Bmpr1b, Brca2, Ccdc85b, Cd19, Cd74, Cd9, Cdh2, Clcn2, Cldn5, Clock, Crip2, Cxcl5, Ddx3x, Dnmt1, Ecm1, Egfr, Fas, Fes, Fgfr3, Fry, Fut9, Gabbr1, Gfap, Gli3, Gpm6a, Gpx1, H2-D1, H3f3b, H4c8, Hba-a1, Hsp90ab1, Hspb1, Igfbp3, Igsf9, Il6st, Inpp4b, Itgav, Itm2a, Junb, Jund, Kidins220, Ki…
GO:0043170	macromolecule metabolic process	GO_BiologicalProcess-EBI-UniProt-GOA-ACAP-ARAP_25.05.2022_00h00	4.54533e-09	6.29073e-06	1.00964e-13	1.21157e-12	[3]	Group11	2.17776	209	[A2m, Abca1, Abcc5, Acacb, Actb, Acvr2b, Acvrl1, Adar, Adra1b, Aip, Alas2, Amfr, Ank2, Aqp1, Aqp4, Arid1b, Arl6ip4, Atm, Atpif1, Avp, B3galt1, B3galt5, Basp1, Bmp2k, Bmpr1b, Brca2, C4b, Cad, Calm1, Calm2, Cavin3, Ccdc124, Ccdc85b, Cct5, Cd74, Cdh13, Chchd10, Chchd2, Chmp6, Chst12, Cldn19, Cldn5, Clock, Cox10, Crebrf, Crip1, Crip2, Ctsh, Cxcl5, Cyp1b1, Ddx19b, Ddx3x, Dhx8, Dido1, Dnmt1, Dtd2, Dtx4…
GO:0048522	positive regulation of cellular process	GO_BiologicalProcess-EBI-UniProt-GOA-ACAP-ARAP_25.05.2022_00h00	1.32103e-09	1.83755e-06	1.00964e-13	1.21157e-12	[2, 3, 4]	Group11	2.47074	152	[Abca1, Abca3, Abcb7, Acox1, Actb, Acvr2b, Acvrl1, Adcyap1r1, Adra1b, Ank2, Aqp1, Arf6, Arhgap5, Arhgef16, Arid1b, Atm, Atpif1, Avp, Avpi1, Bmp2k, Bmpr1b, Brca2, Cacng4, Calm1, Calm2, Cavin3, Ccdc124, Cct5, Cd19, Cd74, Cdh13, Cdh2, Chchd10, Chchd2, Cldn19, Cldn5, Clock, Crebrf, Crip2, Ctsh, Cxcl5, Cyp1b1, Ddx3x, Dnmt1, Ecm1, Egfr, Epm2aip1, Exosc4, Fas, Fes, Fgfr3, Frmd4a, Fut9, Gabbr1, Gfap, Gli…
GO:0048523	negative regulation of cellular process	GO_BiologicalProcess-EBI-UniProt-GOA-ACAP-ARAP_25.05.2022_00h00	1.55161e-07	0.000213036	1.00964e-13	1.21157e-12	[2, 3, 4]	Group11	2.45553	127	[Abcb7, Acacb, Actb, Acvr2b, Acvrl1, Adar, Adcyap1r1, Adra1b, Amfr, Ank2, Aqp1, Aqp4, Arf6, Arhgdia, Atm, Atox1, Atp1a2, Atpif1, Avp, Basp1, Bmpr1b, Brca2, Calm1, Calm2, Cavin3, Ccdc85b, Cd19, Cd74, Cd9, Cdh13, Cdh2, Chmp6, Cldn19, Cldn5, Clock, Crebrf, Crip2, Ctsh, Cyp1b1, Ddx3x, Dnmt1, Ecm1, Egfr, Eif4b, Fas, Fgfr3, Frmd4a, Gabbr1, Gfap, Gli3, Gpam, Gpx1, Gria1, H1f2, H2-D1, H2ax, H3f3b, H4c8, …
GO:0050790	regulation of catalytic activity	GO_BiologicalProcess-EBI-UniProt-GOA-ACAP-ARAP_25.05.2022_00h00	4.27339e-06	0.0057178	1.00964e-13	1.21157e-12	[3]	Group11	2.82275	68	[A2m, Acacb, Actb, Acvr2b, Adar, Adcy4, Adcyap1r1, Aip, Aqp1, Arhgap21, Arhgap27, Arhgap5, Arhgdia, Arhgef16, Atpif1, Avp, Bmp2k, Bmpr1b, C4b, Calm1, Calm2, Cd19, Cd74, Chmp6, Chn2, Ctsh, Ddx3x, Dennd4c, Ecm1, Egfr, Eif4b, Elp2, Epm2aip1, Fas, Fgfr3, Fry, Gabbr1, Gpx1, Hsp90ab1, Hspb1, Igfbp3, Irak2, Kidins220, Lats1, Lgals9, Lrrk2, Mertk, Nrbf2, Oaz1, Parn, Pdgfrb, Pkig, Plxnb1, Ppp1r26, Prex1, …
GO:0070887	cellular response to chemical stimulus	GO_BiologicalProcess-EBI-UniProt-GOA-ACAP-ARAP_25.05.2022_00h00	1.48646e-06	0.00200523	1.00964e-13	1.21157e-12	[3]	Group11	2.64252	89	[Abca1, Actb, Acvr2b, Acvrl1, Adar, Aip, Amfr, Aqp1, Aqp4, Arf6, Arhgef16, Arid1b, Atm, Atp1a2, Atp2a2, Atp6v1g1, Bmpr1b, Cd74, Chchd2, Cldn5, Clock, Cpne8, Crebrf, Crip1, Crip2, Ctsh, Cxcl5, Cyp1b1, Ddx3x, Dennd4c, Dnmt1, Ecm1, Egfr, Eif4b, Fas, Fes, Fgfr3, Gpam, Gpx1, Gria1, H2az1, H6pd, Hba-a1, Hsp90ab1, Hspb1, Il6st, Irak2, Itpr2, Junb, Jund, Kidins220, Klf15, Klf2, Klf6, Klf9, Lats1, Lgals9,…
GO:1901698	response to nitrogen compound	GO_BiologicalProcess-EBI-UniProt-GOA-ACAP-ARAP_25.05.2022_00h00	1.13441e-06	0.00153599	1.00964e-13	1.21157e-12	[3]	Group11	3.48028	45	[Actb, Adra1b, Amfr, Aqp1, Arid1b, Atp2a2, Cacng4, Calm1, Calm2, Cd9, Cdh13, Cyp1b1, Dennd4c, Dnmt1, Egfr, Epm2aip1, Gpam, Gpx1, Gria1, H2az1, H6pd, Hsp90ab1, Itgav, Itpr2, Jund, Klf15, Klf2, Lrrk2, Ly6a, Ly6c1, Ly6e, Nfkbia, Nsmf, Ogt, Ptk2, Rhoq, Sec61b, Sel1l, Slc7a5, Sorl1, Tmub1, Tom1l2, Trex1, Uso1, Vgf]
GO:1901700	response to oxygen-containing compound	GO_BiologicalProcess-EBI-UniProt-GOA-ACAP-ARAP_25.05.2022_00h00	5.73264e-08	7.90532e-05	1.00964e-13	1.21157e-12	[3]	Group11	3.24544	64	[A2m, Abca1, Actb, Acvr2b, Adcyap1r1, Adra1b, Aqp1, Aqp4, Arid1b, Atm, Atp1a2, Atp2a2, Avp, Cacng4, Calm1, Calm2, Cldn5, Ctsh, Cxcl5, Cyp1b1, Dennd4c, Dnmt1, Egfr, Epm2aip1, Fes, Gabbr1, Gpam, Gpx1, H2az1, H6pd, Hba-a1, Hsp90ab1, Irak2, Itgav, Itpr2, Jund, Klf15, Klf2, Klf9, Lgals9, Lrrk2, Ly6a, Ly6c1, Ly6e, Nfkbia, Nsmf, Ogt, Pdgfrb, Ptk2, Rhoq, Rxrb, Scarb1, Scd2, Slc12a6, Slc7a5, Sorl1, Stx4a,…
GO:0000902	cell morphogenesis	GO_BiologicalProcess-EBI-UniProt-GOA-ACAP-ARAP_25.05.2022_00h00	2.43512e-05	0.0319731	1.00964e-13	1.21157e-12	[3, 4]	Group11	3.29392	39	[Actb, Arhgdia, Atp2b2, Bmpr1b, Cdh2, Egfr, Fes, Fgfr3, Fry, Gli3, Gpm6a, Hsp90ab1, Itga7, Itgav, Kidins220, Kif5a, Klf2, Lamc1, Lats1, Lims2, Lrrk2, Mertk, Mink1, Myl12a, Myl12b, Nrcam, Nsmf, Plxnb1, Prex1, Ptk2, Ptprd, Ptprz1, Rhof, Rhoq, Sipa1l1, Spag9, Tpm1, Ubb, Ywhah]
GO:0009725	response to hormone	GO_BiologicalProcess-EBI-UniProt-GOA-ACAP-ARAP_25.05.2022_00h00	8.93983e-07	0.00121582	1.00964e-13	1.21157e-12	[3, 4]	Group11	3.82679	38	[A2m, Abca3, Adra1b, Aqp1, Arid1b, Atp1a2, Atp2a2, Calm1, Calm2, Clock, Crebrf, Ctsh, Cyp1b1, Dennd4c, Egfr, Epm2aip1, Fas, Gli3, Gpam, Gpx1, H2az1, Jund, Klf15, Klf9, Lats1, Nsmf, Ogt, Pdgfrb, Ptk2, Ramp2, Rhoq, Rxrb, Sorl1, Tom1l2, Ubr5, Uso1, Vgf, Ywhah]
GO:0010646	regulation of cell communication	GO_BiologicalProcess-EBI-UniProt-GOA-ACAP-ARAP_25.05.2022_00h00	2.00498e-09	2.78492e-06	1.00964e-13	1.21157e-12	[3, 4]	Group11	2.87405	102	[Abca1, Acvr2b, Acvrl1, Adar, Adcyap1r1, Adra1b, Aip, Amfr, Ank2, Arf6, Arhgdia, Atm, Atp2a2, Atp2b2, Avp, Avpi1, Bmp2k, Bmpr1b, Brca2, Cacng4, Calm1, Calm2, Cavin3, Cd19, Cd74, Cdh13, Cdh2, Chmp6, Chn2, Clock, Crebrf, Ctsh, Cxcl5, Cyp1b1, Ddx3x, Dennd4c, Ecm1, Egfr, Elp2, Fas, Fgfr3, Gabbr1, Gfap, Gli3, Gpx1, Gria1, Gria2, Grm3, Hsp90ab1, Hspb1, Igfbp3, Il6st, Inpp4b, Irak2, Itgav, Klf15, Klf2, …
GO:0010941	regulation of cell death	GO_BiologicalProcess-EBI-UniProt-GOA-ACAP-ARAP_25.05.2022_00h00	2.50054e-05	0.0328071	1.00964e-13	1.21157e-12	[3, 4]	Group11	2.87206	55	[Actb, Adar, Adcyap1r1, Ank2, Aqp1, Atm, Atox1, Avp, Bmpr1b, Cd74, Chmp6, Ctsh, Cyp1b1, Ddx3x, Dnmt1, Egfr, Fas, Fgfr3, Gli3, Gpam, Gpx1, Hba-a1, Hsp90ab1, Hspb1, Igfbp3, Il6st, Irak2, Itgav, Lats1, Lims2, Lmna, Lrrk2, Mertk, Myo18a, Nenf, Nsmf, Nuak2, Ogt, Pcdhgc4, Pdgfrb, Psmd10, Ptk2, Ptprz1, Ramp2, Rassf2, Rbm5, Slc7a5, Sorl1, Stx4a, Taf6, Traf6, Tsc22d3, Ubb, Vhl, Ywhah]
GO:0031323	regulation of cellular metabolic process	GO_BiologicalProcess-EBI-UniProt-GOA-ACAP-ARAP_25.05.2022_00h00	4.38875e-06	0.00586776	1.00964e-13	1.21157e-12	[3, 4]	Group11	2.28124	134	[Abca3, Abcb7, Acacb, Acox1, Actb, Acvr2b, Acvrl1, Adar, Adcyap1r1, Adra1b, Aip, Arid1b, Atm, Atpif1, Avp, Basp1, Bmpr1b, Brca2, Calm1, Calm2, Cavin3, Ccdc124, Ccdc85b, Cct5, Cd19, Cd74, Cdh13, Chchd10, Chchd2, Chmp6, Clcn2, Cldn19, Clock, Crebrf, Crip2, Cyp1b1, Ddx3x, Dnmt1, Ecm1, Eefsec, Egfr, Eif4b, Epm2aip1, Fas, Fgfr3, Gfap, Gli3, Gpam, Gria1, Gria2, H1f2, H2az1, H6pd, Hsp90ab1, Hspb1, Igfbp…
GO:0042127	regulation of cell population proliferation	GO_BiologicalProcess-EBI-UniProt-GOA-ACAP-ARAP_25.05.2022_00h00	8.02753e-06	0.0106686	1.00964e-13	1.21157e-12	[3, 4]	Group11	2.97714	56	[Actb, Acvrl1, Aqp1, Arhgap5, Atm, Atpif1, Avp, Bmpr1b, Brca2, Cd74, Cd9, Cdh13, Cdh2, Cldn19, Cldn5, Crip2, Ctsh, Cyp1b1, Dnmt1, Ecm1, Egfr, Fas, Fes, Fgfr3, Gabbr1, Gfap, Gli3, Gpam, Gpx1, Igfbp3, Il6st, Itgav, Junb, Jund, Klf13, Klf9, Lgals9, Lif, Lims2, Lmna, Lrrk2, Nfkbia, Pdgfrb, Plxnb1, Ptk2, Ptprz1, Rogdi, Rps9, Slc7a5, Stx4a, Taf6, Tpm1, Traf6, Vhl, Wdr48, Znhit1]
GO:0048468	cell development	GO_BiologicalProcess-EBI-UniProt-GOA-ACAP-ARAP_25.05.2022_00h00	9.80705e-06	0.013014	1.00964e-13	1.21157e-12	[3, 4]	Group11	2.71096	71	[Actb, Adra1b, Alas2, Ank2, Arf6, Arid1b, Atm, Atp2a2, Atp2b2, Bmpr1b, Brca2, Cdh2, Cldn5, Clock, Crip2, Cxcl5, Ecm1, Egfr, Fas, Fes, Fgfr3, Fry, Fut9, Gfap, Gli3, Gpm6a, Gpx1, H2-D1, H3f3b, Hba-a1, Hsp90ab1, Hspb1, Igsf9, Il6st, Itgav, Jund, Kidins220, Kif5a, Klf2, Lamc1, Lats1, Lif, Lims2, Lmna, Lrrk2, Med12, Mertk, Mink1, Myorg, Nectin3, Neu4, Nrcam, Nsmf, Pdgfrb, Plxnb1, Prex1, Ptk2, Ptprd, P…
GO:0048731	system development	GO_BiologicalProcess-EBI-UniProt-GOA-ACAP-ARAP_25.05.2022_00h00	9.33849e-07	0.00126817	1.00964e-13	1.21157e-12	[3, 4]	Group11	2.43701	118	[A2m, Abca3, Acacb, Actb, Acvr2b, Acvrl1, Adar, Adra1b, Alas2, Ank2, Aqp1, Arf6, Arid1b, Atm, Atp1a2, Atp2b2, Atpif1, Basp1, Bmpr1b, Brca2, Cd19, Cd74, Cd9, Cdh13, Cdh2, Clcn2, Cldn5, Clock, Crip2, Ctsh, Cttnbp2, Cxcl5, Cyp1b1, Dnmt1, Ecm1, Egfr, Fas, Fes, Fgfr3, Fry, Fut9, Gabra4, Gfap, Gli3, Gpm6a, Gpx1, H2-D1, H2ax, H3f3b, H4c8, Hba-a1, Hsp90ab1, Hspb1, Igsf9, Il6st, Inpp4b, Itga7, Itgav, Itm2…
GO:0051128	regulation of cellular component organization	GO_BiologicalProcess-EBI-UniProt-GOA-ACAP-ARAP_25.05.2022_00h00	9.53325e-09	1.31845e-05	1.00964e-13	1.21157e-12	[3, 4]	Group11	3.07811	80	[Abca1, Abca3, Abcb7, Actb, Acvrl1, Aqp1, Arf6, Arhgap21, Arhgdia, Arid1b, Atm, Atpif1, Avp, Bicd2, Bmp2k, Calm1, Calm2, Ccdc85b, Cct5, Cdh13, Cdh2, Chchd10, Chmp6, Cldn19, Cldn5, Crip2, Cttnbp2, Cxcl5, Ddx3x, Dnmt1, Egfr, Exosc4, Fas, Fes, Fgfr3, Fut9, Gfap, Gpm6a, Gpx1, H2-D1, H3f3b, Hspb1, Igfbp3, Igsf9, Itgav, Kidins220, Lamc1, Lamp2, Lats1, Lif, Lmna, Lrrk2, Naif1, Neu4, Nrcam, Nsmf, Parn, P…
GO:0060255	regulation of macromolecule metabolic process	GO_BiologicalProcess-EBI-UniProt-GOA-ACAP-ARAP_25.05.2022_00h00	6.82022e-06	0.00908453	1.00964e-13	1.21157e-12	[3, 4]	Group11	2.2138	146	[A2m, Acacb, Actb, Acvr2b, Acvrl1, Adar, Adra1b, Aip, Ank2, Aqp1, Aqp4, Arid1b, Atm, Atpif1, Avp, Basp1, Bmpr1b, Brca2, C4b, Calm1, Calm2, Cavin3, Ccdc124, Ccdc85b, Cct5, Cd74, Cdh13, Chchd10, Chchd2, Chmp6, Cldn19, Cldn5, Clock, Crebrf, Crip1, Crip2, Ctsh, Cxcl5, Cyp1b1, Ddx3x, Dnmt1, Ecm1, Eefsec, Egfr, Eif4b, Elp2, Epm2aip1, Exosc4, Fas, Fgfr3, Fry, Gfap, Gli3, Gpam, Gpx1, Gria1, Gria2, H1f2, …
GO:0006915	apoptotic process	GO_BiologicalProcess-EBI-UniProt-GOA-ACAP-ARAP_25.05.2022_00h00	2.33655e-05	0.0307724	1.00964e-13	1.21157e-12	[4]	Group11	2.81086	59	[Actb, Adar, Ank2, Aqp1, Arf6, Atm, Atox1, Atpif1, Avp, Bmpr1b, Brca2, Cd74, Chchd10, Crip1, Ctsh, Cyp1b1, Ddx3x, Dido1, Dnmt1, Egfr, Fas, Fgfr3, Gli3, Gpam, Gpx1, Hsp90ab1, Hspb1, Igfbp3, Il6st, Irak2, Itgav, Lats1, Lims2, Lmna, Lrrk2, Mertk, Mrpl41, Myo18a, Naif1, Nsmf, Nuak2, Ogt, Pcdhgc4, Pdgfrb, Psmd10, Ptk2, Ptprz1, Ramp2, Rassf2, Rbm5, Slc7a5, Stx4a, Taf6, Traf6, Tsc22d3, Ubb, Vhl, Ypel3, …
GO:0007166	cell surface receptor signaling pathway	GO_BiologicalProcess-EBI-UniProt-GOA-ACAP-ARAP_25.05.2022_00h00	1.59494e-06	0.00214998	1.00964e-13	1.21157e-12	[3, 4, 5]	Group11	2.71254	82	[Abca1, Acvr2b, Acvrl1, Adar, Adcyap1r1, Amfr, Arhgdia, Bmp2k, Bmpr1b, Cacng4, Cd19, Cd74, Cdh13, Cdh2, Chmp6, Cldn5, Col4a5, Crebrf, Cxcl5, Cyp1b1, Ddx3x, Dtx4, Ecm1, Egfr, Elp2, Fas, Fes, Fgfr3, Gabbr1, Gabra4, Gabrg1, Gli3, Gpx1, Gria1, Gria2, Grm3, Hsp90ab1, Hspb1, Igfbp3, Il6st, Irak2, Itga7, Itgav, Kidins220, Klf15, Klf6, Lamc1, Lats1, Lgals9, Lif, Lims2, Lmna, Lrrk2, Ly6a, Ly6c1, Ly6e, Med…
GO:0009891	positive regulation of biosynthetic process	GO_BiologicalProcess-EBI-UniProt-GOA-ACAP-ARAP_25.05.2022_00h00	4.61875e-06	0.00617064	1.00964e-13	1.21157e-12	[3, 4, 5]	Group11	2.8764	64	[Abcb7, Acox1, Actb, Acvrl1, Adcyap1r1, Arid1b, Atm, Avp, Bmpr1b, Brca2, Ccdc124, Cct5, Cd74, Cdh13, Chchd10, Chchd2, Clock, Crebrf, Crip2, Cyp1b1, Ddx3x, Egfr, Epm2aip1, Gli3, Gpam, H2az1, Hsp90ab1, Ilf3, Junb, Jund, Klf13, Klf15, Klf2, Klf6, Klf9, Kpna6, Lif, Lrrk2, Med12, Nfkb2, Nfkbia, Nrbf2, Ogt, Parn, Pcx, Pdgfrb, Pfn1, Rfc5, Rhoq, Rps9, Rxrb, Scand1, Scarb1, Taf6, Thap3, Tmsb4x, Tom1l2, To…
GO:0009966	regulation of signal transduction	GO_BiologicalProcess-EBI-UniProt-GOA-ACAP-ARAP_25.05.2022_00h00	1.76103e-07	0.000241613	1.00964e-13	1.21157e-12	[3, 4, 5]	Group11	2.79923	87	[Abca1, Acvr2b, Acvrl1, Adar, Adcyap1r1, Adra1b, Aip, Amfr, Arf6, Arhgdia, Atm, Avp, Avpi1, Bmp2k, Bmpr1b, Brca2, Cacng4, Calm2, Cavin3, Cd19, Cd74, Cdh13, Cdh2, Chmp6, Chn2, Clock, Crebrf, Ctsh, Cxcl5, Cyp1b1, Ddx3x, Dennd4c, Ecm1, Egfr, Elp2, Fas, Fgfr3, Gli3, Gpx1, Hsp90ab1, Hspb1, Igfbp3, Il6st, Inpp4b, Irak2, Itgav, Klf15, Klf2, Lamc1, Lats1, Lgals9, Lif, Lims2, Lmna, Lrrk2, Ly6a, Ly6c1, Ly6…
GO:0010243	response to organonitrogen compound	GO_BiologicalProcess-EBI-UniProt-GOA-ACAP-ARAP_25.05.2022_00h00	2.37096e-05	0.0312018	1.00964e-13	1.21157e-12	[4]	Group11	3.29949	39	[Actb, Adra1b, Amfr, Aqp1, Arid1b, Atp2a2, Cacng4, Calm1, Calm2, Cd9, Cdh13, Cyp1b1, Dennd4c, Dnmt1, Egfr, Epm2aip1, Gpam, Gpx1, H2az1, H6pd, Hsp90ab1, Itpr2, Jund, Klf15, Klf2, Lrrk2, Nfkbia, Nsmf, Ogt, Ptk2, Rhoq, Sec61b, Sel1l, Slc7a5, Sorl1, Tmub1, Tom1l2, Uso1, Vgf]
GO:0010467	gene expression	GO_BiologicalProcess-EBI-UniProt-GOA-ACAP-ARAP_25.05.2022_00h00	1.13143e-05	0.0150028	1.00964e-13	1.21157e-12	[4]	Group11	2.22721	139	[Acacb, Actb, Acvr2b, Acvrl1, Adar, Aip, Ank2, Aqp4, Arid1b, Arl6ip4, Atm, Avp, Basp1, Bmpr1b, Brca2, Cavin3, Ccdc124, Ccdc85b, Cd74, Cdh13, Chchd10, Chchd2, Cldn19, Cldn5, Clock, Crebrf, Crip1, Crip2, Ctsh, Cxcl5, Cyp1b1, Ddx19b, Ddx3x, Dhx8, Dido1, Dnmt1, Ebna1bp2, Ecm1, Eefsec, Egfr, Eif4b, Elp2, Exosc4, Fas, Fau, Fgfr3, Fkrp, Gfap, Gli3, Gpam, Gpx1, Grm3, Gtf3c4, H1f2, H2az1, H3f3b, H4c8, Hsp…
GO:0010604	positive regulation of macromolecule metabolic process	GO_BiologicalProcess-EBI-UniProt-GOA-ACAP-ARAP_25.05.2022_00h00	7.0684e-06	0.00940097	1.00964e-13	1.21157e-12	[3, 4, 5]	Group11	2.49082	95	[Actb, Acvr2b, Acvrl1, Adar, Adra1b, Ank2, Arid1b, Atm, Atpif1, Avp, Bmpr1b, Brca2, Calm1, Calm2, Ccdc124, Cct5, Cd74, Cdh13, Chchd10, Chchd2, Cldn19, Cldn5, Clock, Crebrf, Crip2, Ctsh, Cyp1b1, Ddx3x, Dnmt1, Egfr, Elp2, Epm2aip1, Fas, Fgfr3, Gli3, H2az1, Hsp90ab1, Hspb1, Igfbp3, Il6st, Ilf3, Irak2, Junb, Jund, Kif1b, Klf13, Klf15, Klf2, Klf6, Klf9, Kpna6, Lats1, Lgals9, Lif, Lmna, Lrrk2, Med12, N…
GO:0010647	positive regulation of cell communication	GO_BiologicalProcess-EBI-UniProt-GOA-ACAP-ARAP_25.05.2022_00h00	1.57489e-05	0.0208043	1.00964e-13	1.21157e-12	[3, 4, 5]	Group11	2.9106	56	[Acvr2b, Acvrl1, Adcyap1r1, Adra1b, Atm, Avpi1, Bmp2k, Bmpr1b, Cacng4, Cavin3, Cd74, Cdh13, Cdh2, Crebrf, Ctsh, Cxcl5, Cyp1b1, Ddx3x, Egfr, Fas, Fgfr3, Gabbr1, Gfap, Gpx1, Gria1, Gria2, Hsp90ab1, Igfbp3, Il6st, Itgav, Klf2, Lamc1, Lgals9, Lif, Lims2, Lrrk2, Mink1, Myorg, Nenf, Nkd1, Pdgfrb, Plxnb1, Ptk2, Rapgef4, Rassf2, Rxrb, Sorl1, Spag9, Spred1, Stx4a, Syt12, Taf6, Traf6, Ubb, Ubr5, Znhit1]
GO:0014070	response to organic cyclic compound	GO_BiologicalProcess-EBI-UniProt-GOA-ACAP-ARAP_25.05.2022_00h00	3.59496e-05	0.0469861	1.00964e-13	1.21157e-12	[4]	Group11	3.35145	37	[A2m, Abca3, Acacb, Actb, Adcyap1r1, Adra1b, Aqp1, Atp1a2, Avp, Cacng4, Calm1, Calm2, Clock, Crebrf, Cyp1b1, Dnmt1, Egfr, Fas, Fes, Gpx1, H2az1, H6pd, Hba-a1, Hsp90ab1, Itpr2, Jund, Klf2, Klf9, Lats1, Lrrk2, Nfkbia, Pdgfrb, Rxrb, Tom1l2, Ubr5, Vgf, Ywhah]
GO:0031325	positive regulation of cellular metabolic process	GO_BiologicalProcess-EBI-UniProt-GOA-ACAP-ARAP_25.05.2022_00h00	1.39318e-06	0.00188218	1.00964e-13	1.21157e-12	[3, 4, 5]	Group11	2.65513	89	[Abcb7, Acox1, Actb, Acvr2b, Acvrl1, Adcyap1r1, Adra1b, Arid1b, Atm, Avp, Bmpr1b, Brca2, Calm1, Calm2, Ccdc124, Cct5, Cd19, Cd74, Cdh13, Chchd10, Chchd2, Cldn19, Clock, Crebrf, Crip2, Cyp1b1, Ddx3x, Dnmt1, Egfr, Epm2aip1, Fas, Fgfr3, Gli3, Gpam, H2az1, H6pd, Hsp90ab1, Igfbp3, Il6st, Ilf3, Irak2, Junb, Jund, Klf13, Klf15, Klf2, Klf6, Klf9, Kpna6, Lats1, Lgals9, Lif, Lmna, Lrrk2, Med12, Mertk, Nfkb…
GO:0033993	response to lipid	GO_BiologicalProcess-EBI-UniProt-GOA-ACAP-ARAP_25.05.2022_00h00	4.63336e-06	0.00618554	1.00964e-13	1.21157e-12	[4]	Group11	3.57143	38	[A2m, Abca1, Abca3, Adcyap1r1, Adra1b, Aqp1, Atm, Atp1a2, Atp2a2, Avp, Calm1, Calm2, Clock, Crebrf, Ctsh, Cxcl5, Cyp1b1, Egfr, Fas, Fes, Gpx1, H2az1, Irak2, Jund, Klf9, Lats1, Lgals9, Nfkbia, Ogt, Pdgfrb, Rxrb, Scarb1, Scd2, Slc7a5, Tom1l2, Traf6, Ubr5, Ywhah]
GO:0035556	intracellular signal transduction	GO_BiologicalProcess-EBI-UniProt-GOA-ACAP-ARAP_25.05.2022_00h00	1.05811e-06	0.0014348	1.00964e-13	1.21157e-12	[3, 4, 5]	Group11	2.81899	76	[Abca1, Adcy4, Adcyap1r1, Adra1b, Aip, Ank2, Aqp1, Arf6, Arhgap5, Arhgdia, Atm, Atp2a2, Avp, Avpi1, Brca2, Calm1, Calm2, Cavin3, Cd74, Cdh13, Cdh2, Chn2, Clock, Crip1, Ctnnal1, Ctsh, Cyp1b1, Ddx3x, Dennd4c, Dnmt1, Egfr, Fas, Fgfr3, Gpx1, H2ax, Hsp90ab1, Hspb1, Igfbp3, Inpp4b, Irak2, Itgav, Itpr2, Lats1, Lif, Lrrk2, Mertk, Mink1, Myo18a, Myorg, Nenf, Nfkb2, Nfkbia, Nuak2, Ogt, Pdgfrb, Plxnb1, Prex…
GO:0051173	positive regulation of nitrogen compound metabolic process	GO_BiologicalProcess-EBI-UniProt-GOA-ACAP-ARAP_25.05.2022_00h00	6.52226e-06	0.00869418	1.00964e-13	1.21157e-12	[3, 4, 5]	Group11	2.5816	87	[Abcb7, Acox1, Actb, Acvr2b, Acvrl1, Arid1b, Atm, Atpif1, Avp, Bmpr1b, Brca2, Calm1, Calm2, Ccdc124, Cct5, Cd74, Cdh13, Chchd10, Chchd2, Cldn19, Clock, Crebrf, Crip2, Ctsh, Cyp1b1, Ddx3x, Dnmt1, Egfr, Elp2, Fas, Fgfr3, Gli3, H2az1, H6pd, Hsp90ab1, Igfbp3, Il6st, Ilf3, Irak2, Junb, Jund, Klf13, Klf15, Klf2, Klf6, Klf9, Kpna6, Lats1, Lgals9, Lif, Lmna, Lrrk2, Med12, Nfkb2, Nfkbia, Nkd1, Nrbf2, Nsmf…
GO:0019220	regulation of phosphate metabolic process	GO_BiologicalProcess-EBI-UniProt-GOA-ACAP-ARAP_25.05.2022_00h00	4.17301e-06	0.00559183	1.00964e-13	1.21157e-12	[5, 6]	Group11	3.20681	49	[Abca3, Actb, Acvr2b, Acvrl1, Adar, Adcyap1r1, Atm, Atpif1, Avp, Bmpr1b, Calm1, Calm2, Cd19, Cd74, Chmp6, Cldn19, Ddx3x, Egfr, Fas, Fgfr3, H6pd, Hsp90ab1, Hspb1, Igfbp3, Il6st, Irak2, Lats1, Lgals9, Lif, Lrrk2, Mertk, Nrbf2, Nsmf, Ogt, Pcx, Pdgfrb, Pkig, Ppp1r26, Psmd10, Ptk2, Ptprz1, Rassf2, Scarb1, Slc4a4, Sorl1, Spag9, Spred1, Traf6, Trex1]
GO:0031175	neuron projection development	GO_BiologicalProcess-EBI-UniProt-GOA-ACAP-ARAP_25.05.2022_00h00	2.72261e-05	0.0356662	1.00964e-13	1.21157e-12	[5, 6, 8, 9, 10]	Group11	3.27181	39	[Actb, Arf6, Arid1b, Atp2b2, Bmpr1b, Cdh2, Crip2, Cxcl5, Egfr, Fas, Fes, Fgfr3, Fry, Fut9, Gfap, Gli3, Gpm6a, H2-D1, Hsp90ab1, Hspb1, Igsf9, Kidins220, Kif5a, Lamc1, Lif, Lrrk2, Mink1, Neu4, Nrcam, Nsmf, Plxnb1, Ptk2, Ptprd, Ptprz1, Rapgef4, Sipa1l1, Spag9, Ubb, Ywhah]

## Sheet: Cd38 WT v Cd38 KO
ID	Term	Ontology Source	Cd	Term PValue Corrected with Bonferroni step down	Group PValue	Group PValue Corrected with Bonferroni step down	GOLevels	GOGroups	% Associated Genes	Nr. Genes	Associated Genes Found
GO:0032501	multicellular organismal process	GO_BiologicalProcess-EBI-UniProt-GOA-ACAP-ARAP_25.05.2022_00h00	2.10305e-05	0.0404417	2.10305e-05	4.2061e-05	[1]	Group00	5.98849	541	[A2m, Aaas, Aatf, Abca3, Abca5, Abhd2, Acacb, Ackr1, Acox1, Actb, Acvr2b, Acvrl1, Adam15, Adar, Adgrl2, Aff3, Agbl4, Agfg1, Akap13, Alkbh5, Amfr, Angptl4, Ank, Aplp2, Apoe, Aqp4, Arf6, Arhgap5, Arhgef9, Arid1b, Arid4b, Arl3, Armc2, Armc6, Asap1, Aspa, Asxl2, Atf1, Atg7, Atl1, Atm, Atp2a2, Atp2b2, Avp, Bad, Bap1, Basp1, Bax, Bbs1, Bcl10, Bcl2, Bcl6, Begain, Bhlhb9, Bicral, Bmerb1, Bmp2k, Brca2, Br…
GO:0033554	cellular response to stress	GO_BiologicalProcess-EBI-UniProt-GOA-ACAP-ARAP_25.05.2022_00h00	6.42435e-07	0.00126238	6.42435e-07	3.21217e-06	[3]	Group01	9.59767	198	[Aatf, Actb, Aifm1, Amfr, Angptl4, Ap5s1, Apoe, Arid1b, Ascc2, Atg10, Atg7, Atm, Atp2a2, Atp2a3, Bach1, Bad, Bax, Bcl10, Bcl2, Bcl6, Bmt2, Bod1l, Brca2, Canx, Cbl, Ccdc88c, Ccng1, Cd74, Cdc45, Cdk5rap3, Cdkn1a, Chchd2, Chd1l, Cib1, Cited2, Cln3, Clock, Creb3l4, Crebrf, Cyp1b1, Dctpp1, Dcun1d5, Ddx3x, Dixdc1, Dnajc10, Ecrg4, Eef2k, Egr1, Eif2a, Eif2ak2, Emc10, Epas1, Epc2, Ephb1, Erlin2, Exd2, Ezr…
GO:0007049	cell cycle	GO_BiologicalProcess-EBI-UniProt-GOA-ACAP-ARAP_25.05.2022_00h00	9.19736e-06	0.0177693	9.19736e-06	2.75921e-05	[2]	Group02	9.437	176	[Aaas, Aatf, Actb, Anapc11, Angel2, Arf6, Arid1b, Arl3, Atm, Avpi1, Azin1, Bach1, Banp, Bap1, Bax, Bcl2, Blcap, Brca2, Cables1, Cast, Ccdc124, Ccnd3, Ccng1, Cdc14a, Cdc45, Cdk12, Cdk5rap2, Cdk5rap3, Cdkn1a, Cenpq, Cep126, Cep68, Cep97, Cgref1, Champ1, Chmp6, Chtf8, Cib1, Cited2, Ckap5, Clock, Crlf3, Ctdspl, Dctn2, Dcun1d3, Ddx3x, Dis3l2, Ecrg4, Eef1aknmt, Epc2, Exoc1, Exoc2, Ezr, Fam122a, Fancm, …
GO:0008408	3'-5' exonuclease activity	GO_BiologicalProcess-EBI-UniProt-GOA-ACAP-ARAP_25.05.2022_00h00	2.20843e-05	0.042446	2.20843e-05	2.20843e-05	[8, 9]	Group03	26	13	[Angel2, Cnot7, Dis3l2, Eri3, Exd2, Isg20l2, Noct, Parn, Pold1, Rad9a, Trex1, Trir, Wrn]
GO:0009987	cellular process	GO_BiologicalProcess-EBI-UniProt-GOA-ACAP-ARAP_25.05.2022_00h00	2.49935e-07	0.000494621	2.49935e-07	1.99948e-06	[1]	Group04	7.20157	1288	[1600014C10Rik, 1810013L24Rik, 2210016L21Rik, A2m, A630089N07Rik, Aaas, Aass, Aatf, Abca3, Abca5, Abcb4, Abcb8, Abcb9, Abcc5, Abhd1, Abhd2, Abracl, Acacb, Ackr1, Acot6, Acot8, Acot9, Acox1, Acsm5, Actb, Acvr2b, Acvrl1, Adal, Adam15, Adar, Adcy4, Adgrl2, Aff1, Aff3, Afg1l, Afmid, Agbl4, Agfg1, Aif1l, Aifm1, Aip, Akap13, Alkbh5, Als2cl, Amacr, Amfr, Amn1, Anapc11, Angel2, Angptl4, Ank, Ankrd13d, An…
GO:0016071	mRNA metabolic process	GO_BiologicalProcess-EBI-UniProt-GOA-ACAP-ARAP_25.05.2022_00h00	2.63377e-07	0.000520696	2.63377e-07	1.84364e-06	[6, 7]	Group05	11.9303	89	[Adar, Alkbh5, Angel2, Arl6ip4, Atf1, Atm, Cd2bp2, Cdk12, Cnot10, Cnot7, Crnkl1, Ctnnbl1, Dcps, Ddx17, Ddx23, Ddx46, Dhx15, Dhx16, Dhx34, Dhx8, Dis3l2, Dus3l, Eif4enif1, Epas1, Exosc4, Fastk, Fastkd5, Flna, Gemin6, Gemin7, Gpkow, Grsf1, Gspt1, Gtpbp2, Hipk3, Hnrnpu, Hsf1, Larp7, Lsm4, Magoh, Mettl3, Mfap1a, Mtpap, Nanos1, Ncbp1, Noct, Nr1h2, Nrde2, Nsrp1, Nudt21, Pabpn1, Parn, Pcid2, Polr2i, Prr5…
GO:0051606	detection of stimulus	GO_BiologicalProcess-EBI-UniProt-GOA-ACAP-ARAP_25.05.2022_00h00	3.28329e-37	6.7012e-34	3.28329e-37	6.56659e-36	[2]	Group06	0.414365	6	[Atp2b2, Ephb1, Nr2f6, Scarb1, Tmem120a, Tspo]
GO:0050906	detection of stimulus involved in sensory perception	GO_BiologicalProcess-EBI-UniProt-GOA-ACAP-ARAP_25.05.2022_00h00	1.96654e-36	4.00977e-33	3.28329e-37	6.56659e-36	[3, 5]	Group06	0.298285	4	[Atp2b2, Ephb1, Nr2f6, Tmem120a]
GO:0007186	G protein-coupled receptor signaling pathway	GO_BiologicalProcess-EBI-UniProt-GOA-ACAP-ARAP_25.05.2022_00h00	7.18769e-37	1.46629e-33	7.18769e-37	1.36566e-35	[3, 4, 5]	Group07	1.52607	36	[Ackr1, Adcy4, Adgrl2, Akap13, Apoe, Chga, Daglb, Dgkb, Dnm2, Ecrg4, Ezr, Flna, Gipc1, Gnai3, Gnas, Gng3, Gprc5b, Grm3, Iqgap2, Kiss1r, Lpar1, Noct, Npy2r, P2ry2, Pde2a, Prkacb, Ramp2, Rapgef4, Rgs4, Rgs7bp, Rnf157, S1pr3, Spns2, Tmem116, Tub, Zdhhc7]
GO:0004930	G protein-coupled receptor activity	GO_BiologicalProcess-EBI-UniProt-GOA-ACAP-ARAP_25.05.2022_00h00	1.4013e-45	1.55124e-42	7.18769e-37	1.36566e-35	[4, 5, 6]	Group07	0.614439	12	[Ackr1, Adgrl2, Gprc5b, Grm3, Kiss1r, Lpar1, Noct, Npy2r, P2ry2, Ramp2, S1pr3, Tmem116]
GO:0007606	sensory perception of chemical stimulus	GO_BiologicalProcess-EBI-UniProt-GOA-ACAP-ARAP_25.05.2022_00h00	4.99165e-40	1.0193e-36	4.99165e-40	1.04825e-38	[5]	Group08	0.334225	5	[Bbs1, Cfap69, Dmxl2, Gnas, Scnn1a]
GO:0007608	sensory perception of smell	GO_BiologicalProcess-EBI-UniProt-GOA-ACAP-ARAP_25.05.2022_00h00	1.22902e-33	2.50474e-30	4.99165e-40	1.04825e-38	[6]	Group08	0.248756	3	[Bbs1, Cfap69, Dmxl2]
GO:0003008	system process	GO_BiologicalProcess-EBI-UniProt-GOA-ACAP-ARAP_25.05.2022_00h00	6.90351e-15	1.40141e-11	6.90351e-15	8.28421e-14	[2]	Group09	3.91227	132	[Aaas, Acvrl1, Akap13, Amfr, Aplp2, Apoe, Aqp4, Atg7, Atp2a2, Atp2b2, Avp, Bbs1, Bcl2, Begain, Bhlhb9, C1qtnf5, Cacna1a, Cacng4, Cald1, Camta1, Cd38, Cdc14a, Cdh1, Cfap221, Cfap43, Cfap54, Cfap69, Chga, Chrd, Ckap5, Cldn19, Cldn5, Cln3, Col1a1, Crip2, Crygn, Ddhd2, Dmxl2, Dnah11, Dram2, Dsg2, Ecrg4, Egr1, Epas1, Ephb1, Ezr, Fdps, Fgfbp3, Flna, Gaa, Gabra4, Gas6, Gmfb, Gnai3, Gnas, Grm3, Heg1, Igs…
GO:0050877	nervous system process	GO_BiologicalProcess-EBI-UniProt-GOA-ACAP-ARAP_25.05.2022_00h00	8.21243e-18	1.67041e-14	6.90351e-15	8.28421e-14	[3]	Group09	3.21118	85	[Aaas, Amfr, Aplp2, Apoe, Aqp4, Atg7, Atp2a2, Atp2b2, Avp, Bbs1, Begain, Bhlhb9, C1qtnf5, Cacna1a, Cacng4, Camta1, Cdc14a, Cdh1, Cfap221, Cfap43, Cfap54, Cfap69, Chrd, Ckap5, Cldn19, Cln3, Col1a1, Crygn, Ddhd2, Dmxl2, Dnah11, Dram2, Egr1, Epas1, Ephb1, Fgfbp3, Gaa, Gabra4, Gmfb, Gnas, Grm3, Igsf11, Jag2, Jakmip1, Jhy, Jph3, Lamc1, Lrrk2, Ly6e, Musk, Myo7a, Ndn, Npy2r, Nr2f6, Nsun5, P2ry2, Pard3, …
GO:0007600	sensory perception	GO_BiologicalProcess-EBI-UniProt-GOA-ACAP-ARAP_25.05.2022_00h00	3.52567e-29	7.18178e-26	6.90351e-15	8.28421e-14	[4]	Group09	1.6558	33	[Aqp4, Atp2b2, Bbs1, C1qtnf5, Cacna1a, Cdc14a, Cdh1, Cfap69, Col1a1, Crygn, Dmxl2, Dram2, Epas1, Ephb1, Gnas, Grm3, Jag2, Lamc1, Myo7a, Ndn, Npy2r, Nr2f6, P2ry2, Ptges3, Rab3a, Ripor2, Scn3b, Scnn1a, Spns2, Tmem100, Tmem120a, Tub, Ush1g]
GO:0006403	RNA localization	GO_BiologicalProcess-EBI-UniProt-GOA-ACAP-ARAP_25.05.2022_00h00	3.39955e-06	0.00662232	3.39955e-06	1.35982e-05	[3]	Group10	16.7539	32	[Aaas, Alkbh5, Atm, Bicd2, Ckap5, Ddx19b, Eif5a2, Hnrnpu, Hsf1, Lrpprc, Magoh, Ncbp1, Nrde2, Nup153, Nup160, Nup214, Nup50, Nup62, Pabpn1, Parn, Parp11, Pcid2, Poldip3, Ranbp2, Rbm15b, Sarnp, Ssb, Thoc3, Tpr, Xpot, Zc3h11a, Znhit3]
GO:0051236	establishment of RNA localization	GO_BiologicalProcess-EBI-UniProt-GOA-ACAP-ARAP_25.05.2022_00h00	3.45325e-06	0.00672348	3.39955e-06	1.35982e-05	[3, 4]	Group10	17.2619	29	[Aaas, Alkbh5, Atm, Bicd2, Ckap5, Ddx19b, Eif5a2, Hsf1, Lrpprc, Magoh, Ncbp1, Nrde2, Nup153, Nup160, Nup214, Nup50, Nup62, Pabpn1, Parp11, Pcid2, Poldip3, Ranbp2, Rbm15b, Sarnp, Ssb, Thoc3, Tpr, Xpot, Zc3h11a]
GO:0051028	mRNA transport	GO_BiologicalProcess-EBI-UniProt-GOA-ACAP-ARAP_25.05.2022_00h00	2.59103e-05	0.0497737	3.39955e-06	1.35982e-05	[5, 6, 8]	Group10	17.5573	23	[Aaas, Alkbh5, Bicd2, Ddx19b, Eif5a2, Hsf1, Lrpprc, Magoh, Ncbp1, Nup160, Nup214, Nup50, Nup62, Pabpn1, Parp11, Pcid2, Poldip3, Ranbp2, Rbm15b, Sarnp, Thoc3, Tpr, Zc3h11a]
GO:0006405	RNA export from nucleus	GO_BiologicalProcess-EBI-UniProt-GOA-ACAP-ARAP_25.05.2022_00h00	7.33221e-06	0.0141805	3.39955e-06	1.35982e-05	[5, 6, 7, 8]	Group10	21.3483	19	[Alkbh5, Ddx19b, Magoh, Ncbp1, Nrde2, Nup153, Nup160, Nup214, Nup62, Pabpn1, Pcid2, Poldip3, Rbm15b, Sarnp, Ssb, Thoc3, Tpr, Xpot, Zc3h11a]
GO:0007017	microtubule-based process	GO_BiologicalProcess-EBI-UniProt-GOA-ACAP-ARAP_25.05.2022_00h00	6.04233e-10	1.2127e-06	1.14554e-16	1.83286e-15	[2]	Group11	12.1212	120	[Aaas, Agbl4, Aqp4, Arhgap21, Arl3, Armc2, Azin1, Bbs1, Bicd2, Bmerb1, Borcs5, Brca2, Camsap2, Ccdc40, Ccdc88c, Cdc14a, Cdk5rap2, Cep126, Cep43, Cep68, Cep97, Cfap221, Cfap43, Cfap46, Cfap47, Cfap54, Cfap61, Cfap65, Cfap69, Cfap70, Chmp6, Cib1, Ckap5, Cln3, Dctn2, Dixdc1, Dnaaf5, Dnah10, Dnah11, Dnal1, Drc1, Efcab1, Ezr, Fbxw11, Fes, Flna, Fsd1, Haus5, Hnrnpu, Hook2, Hook3, Hspb1, Ift122, Ift80, …
GO:0006996	organelle organization	GO_BiologicalProcess-EBI-UniProt-GOA-ACAP-ARAP_25.05.2022_00h00	9.85521e-17	2.00356e-13	1.14554e-16	1.83286e-15	[4]	Group11	9.9479	401	[Aaas, Abca3, Acot8, Acox1, Actb, Afg1l, Agfg1, Aif1l, Aifm1, Aip, Akap13, Als2cl, Anapc11, Anp32e, Ap1g1, Arf6, Arhgap21, Arhgdia, Arhgef9, Arid1b, Arid4b, Arl3, Armc2, Armh3, Arpc4, Asap1, Atg2b, Atg7, Atl1, Atm, Atp2a2, Atp2b2, Avp, Azin1, Bad, Banp, Bap1, Bax, Bbs1, Bcl2, Bcl6, Bicd2, Bicral, Bmerb1, Brca2, Brd3, Brix1, Brpf3, C9orf72, Cald1, Camsap2, Cavin3, Ccdc40, Ccdc88c, Ccdc96, Cct5, Cd…
GO:0000226	microtubule cytoskeleton organization	GO_BiologicalProcess-EBI-UniProt-GOA-ACAP-ARAP_25.05.2022_00h00	1.40254e-08	2.80227e-05	1.14554e-16	1.83286e-15	[3, 6]	Group11	12.8358	86	[Aaas, Armc2, Azin1, Bbs1, Bicd2, Bmerb1, Brca2, Camsap2, Ccdc40, Ccdc88c, Cdc14a, Cdk5rap2, Cep126, Cep43, Cep68, Cep97, Cfap43, Cfap46, Cfap47, Cfap65, Cfap69, Chmp6, Cib1, Ckap5, Dctn2, Dixdc1, Dnaaf5, Dnal1, Drc1, Efcab1, Ezr, Fbxw11, Fes, Flna, Fsd1, Haus5, Hnrnpu, Hook2, Hook3, Ift88, Jhy, Katna1, Katnal1, Katnb1, Kif3b, Lmna, Lrrc49, Map4, Mapre3, Mark4, Mid1ip1, Nckap5, Ntmt1, Nup62, Nusa…
GO:0033043	regulation of organelle organization	GO_BiologicalProcess-EBI-UniProt-GOA-ACAP-ARAP_25.05.2022_00h00	5.96794e-06	0.0115659	1.14554e-16	1.83286e-15	[4, 5]	Group11	10.16	127	[Actb, Akap13, Anapc11, Arf6, Arhgdia, Arhgef9, Arid1b, Armh3, Arpc4, Asap1, Atm, Avp, Bad, Bax, Bicd2, Bmerb1, C9orf72, Camsap2, Cct5, Cdk5rap2, Cep97, Chchd10, Chmp6, Cib1, Ckap5, Cln3, Dbnl, Dcn, Ddhd2, Dhodh, Dixdc1, Dnm2, Dnmt1, Dstn, Ezr, Fas, Fes, Flna, Fsd1, Gmfb, Gnl3l, H3f3b, Hnrnpu, Huwe1, Ift88, Igtp, Inf2, Iqgap2, Kank2, Kank3, Katnb1, Kif9, Kiss1r, Lats1, Lif, Lmna, Lpar1, Lrfn1, Lr…
GO:0007010	cytoskeleton organization	GO_BiologicalProcess-EBI-UniProt-GOA-ACAP-ARAP_25.05.2022_00h00	1.99741e-07	0.000396087	1.14554e-16	1.83286e-15	[5]	Group11	10.2448	159	[Aaas, Actb, Agfg1, Aif1l, Akap13, Arf6, Arhgdia, Armc2, Arpc4, Azin1, Bbs1, Bcl2, Bcl6, Bicd2, Bmerb1, Brca2, C9orf72, Cald1, Camsap2, Cavin3, Ccdc40, Ccdc88c, Cdc14a, Cdh1, Cdk5rap2, Cep126, Cep43, Cep68, Cep97, Cfap43, Cfap46, Cfap47, Cfap65, Cfap69, Chmp6, Cib1, Ckap5, Cldn19, Cln3, Csrp2, Dbnl, Dctn2, Dixdc1, Dnaaf5, Dnal1, Drc1, Dstn, Efcab1, Epb41l5, Ezr, Fbxw11, Fes, Flna, Fsd1, Gdpd2, Gf…
GO:0044248	cellular catabolic process	GO_BiologicalProcess-EBI-UniProt-GOA-ACAP-ARAP_25.05.2022_00h00	1.18964e-09	2.38522e-06	2.39411e-14	2.63352e-13	[3]	Group12	10.1992	215	[1600014C10Rik, Aass, Abhd1, Abhd2, Acacb, Acot8, Acox1, Adal, Afmid, Agbl4, Aifm1, Alkbh5, Amacr, Amfr, Amn1, Anapc11, Angel2, Apoe, Arih1, Armc8, Arrdc1, Ascc2, Atg10, Atg2b, Atg4a, Atg7, Atm, Atp2a2, Bap1, Bax, Bckdhb, Bcl2, Blvrb, C9orf72, Canx, Cbfa2t3, Cbl, Cbr1, Cdk5rap3, Chmp6, Cln3, Clock, Cnot10, Cnot7, Crat, Csnk1e, Cyp1b1, Daglb, Dcn, Dcps, Dctpp1, Dda1, Ddhd2, Dffa, Dhx34, Dis3l2, Dm…
GO:1901575	organic substance catabolic process	GO_BiologicalProcess-EBI-UniProt-GOA-ACAP-ARAP_25.05.2022_00h00	5.09571e-07	0.00100538	2.39411e-14	2.63352e-13	[3]	Group12	9.52598	209	[Aass, Abhd1, Abhd13, Abhd2, Acacb, Acot8, Acox1, Adal, Afg1l, Afmid, Agbl4, Aifm1, Alkbh5, Amacr, Amfr, Amn1, Anapc11, Angel2, Apoe, Arih1, Armc8, Arrdc1, Ascc2, Atg7, Atm, Azin1, Bad, Banp, Bap1, Bax, Bckdhb, Blvrb, Canx, Cast, Cbfa2t3, Cbl, Cbr1, Cdh1, Cdk5rap3, Chmp6, Cln3, Clock, Clpp, Cnot10, Cnot7, Crat, Crebrf, Csnk1e, Cyp1b1, Daglb, Dcps, Dctpp1, Dda1, Ddhd2, Dffa, Dhtkd1, Dhx34, Dis3l2,…
GO:0019538	protein metabolic process	GO_BiologicalProcess-EBI-UniProt-GOA-ACAP-ARAP_25.05.2022_00h00	2.16227e-11	4.35913e-08	2.39411e-14	2.63352e-13	[3, 4]	Group12	8.80127	500	[A2m, Aatf, Abhd13, Acot8, Actb, Acvr2b, Acvrl1, Adam15, Adar, Adgb, Afg1l, Agbl4, Aifm1, Aip, Akap13, Amfr, Amn1, Anapc11, Antkmt, Aopep, Aplp2, Apoe, Arid4b, Arih1, Armc8, Arrdc1, Arxes1, Asb6, Ascc2, Aspscr1, Asxl2, Atg10, Atg4a, Atg7, Atm, Atp2a3, Avp, Azin1, B3galt1, B3galt5, B3galt6, B4galt4, B4galt7, Bad, Banp, Bap1, Bax, Bcl10, Bcl2, Bcl6, Bmp2k, Bod1l, Brca2, Brpf3, Bzw1, C4b, C9orf72, C…
GO:0044260	cellular macromolecule metabolic process	GO_BiologicalProcess-EBI-UniProt-GOA-ACAP-ARAP_25.05.2022_00h00	3.38139e-10	6.7966e-07	2.39411e-14	2.63352e-13	[3, 4]	Group12	9.52233	307	[Aatf, Acot8, Actb, Acvrl1, Agbl4, Aifm1, Alkbh5, Amfr, Amn1, Anapc11, Angel2, Antkmt, Ap5s1, Apoe, Arid1b, Arid4b, Arih1, Armc8, Arrdc1, Ascc2, Asxl2, Atf1, Atg10, Atg7, Atm, B3galt1, B3galt5, B3galt6, B4galt4, B4galt7, Bach1, Bap1, Bax, Bcdin3d, Bcl2, Bcl6, Bod1l, Brca2, Brpf3, Bzw1, Canx, Cbfa2t3, Cbl, Cct5, Cdc45, Cdk5rap3, Cdkn1a, Chd1l, Chmp6, Chst12, Chtf8, Ckap5, Clock, Cnot10, Cnot7, Csn…
GO:0009057	macromolecule catabolic process	GO_BiologicalProcess-EBI-UniProt-GOA-ACAP-ARAP_25.05.2022_00h00	4.26773e-13	8.64642e-10	2.39411e-14	2.63352e-13	[4]	Group12	11.9215	170	[Abhd13, Afg1l, Agbl4, Aifm1, Alkbh5, Amfr, Amn1, Anapc11, Angel2, Apoe, Arih1, Armc8, Arrdc1, Ascc2, Atg7, Atm, Azin1, Banp, Bap1, Bax, Canx, Cast, Cbfa2t3, Cbl, Cdh1, Cdk5rap3, Chmp6, Cln3, Clock, Clpp, Cnot10, Cnot7, Crebrf, Csnk1e, Dcps, Dda1, Dffa, Dhx34, Dis3l2, Dmac2, Dnajc10, Ecrg4, Eif4enif1, Erlin2, Exosc4, Ezr, Fam122a, Fastk, Fastkd5, Fbh1, Fbxl12, Fbxl13, Fbxl18, Fbxl4, Fbxo10, Fbxo4…
GO:0044265	cellular macromolecule catabolic process	GO_BiologicalProcess-EBI-UniProt-GOA-ACAP-ARAP_25.05.2022_00h00	4.11415e-11	8.29002e-08	2.39411e-14	2.63352e-13	[4, 5]	Group12	12.4752	126	[Agbl4, Aifm1, Alkbh5, Amfr, Amn1, Anapc11, Angel2, Arih1, Armc8, Arrdc1, Ascc2, Atg7, Atm, Bap1, Bax, Canx, Cbfa2t3, Cbl, Cdk5rap3, Chmp6, Clock, Cnot10, Cnot7, Csnk1e, Dcps, Dda1, Dffa, Dhx34, Dis3l2, Dmac2, Dnajc10, Ecrg4, Eif4enif1, Erlin2, Exosc4, Fam122a, Fastk, Fastkd5, Fbh1, Fbxl12, Fbxl13, Fbxl18, Fbxl4, Fbxo10, Fbxo45, Fbxw11, Gipc1, Grsf1, Gspt1, Gtpbp2, Hectd3, Hnrnpu, Hsf1, Hsp90b1, …
GO:0043412	macromolecule modification	GO_BiologicalProcess-EBI-UniProt-GOA-ACAP-ARAP_25.05.2022_00h00	7.6073e-09	1.52298e-05	6.38089e-12	5.7428e-11	[4]	Group13	8.99698	357	[Abhd13, Actb, Acvr2b, Acvrl1, Adar, Agbl4, Akap13, Alkbh5, Amfr, Anapc11, Antkmt, Aplp2, Apoe, Arid4b, Arih1, Arrdc1, Asb6, Aspscr1, Asxl2, Atg10, Atg4a, Atg7, Atm, Avp, B3galt1, B3galt5, B3galt6, B4galt4, B4galt7, Bap1, Bax, Bcdin3d, Bcl10, Bcl2, Bcl6, Bmp2k, Bod1l, Brca2, Brpf3, C9orf72, Cad, Camta1, Cand1, Cand2, Cbfb, Cbl, Ccdc88c, Ccnd3, Ccng1, Cd24a, Cd74, Cdc14a, Cdk12, Cdk5rap2, Cdk5rap3…
GO:0036211	protein modification process	GO_BiologicalProcess-EBI-UniProt-GOA-ACAP-ARAP_25.05.2022_00h00	5.87764e-08	0.000117083	6.38089e-12	5.7428e-11	[4, 5]	Group13	8.92243	337	[Abhd13, Actb, Acvr2b, Acvrl1, Adar, Agbl4, Akap13, Amfr, Anapc11, Antkmt, Aplp2, Apoe, Arid4b, Arih1, Arrdc1, Asb6, Aspscr1, Asxl2, Atg10, Atg4a, Atg7, Atm, Avp, B3galt1, B3galt5, B3galt6, B4galt4, B4galt7, Bap1, Bax, Bcl10, Bcl2, Bcl6, Bmp2k, Bod1l, Brca2, Brpf3, C9orf72, Cad, Camta1, Cand1, Cand2, Cbfb, Cbl, Ccdc88c, Ccnd3, Ccng1, Cd24a, Cd74, Cdc14a, Cdk12, Cdk5rap2, Cdk5rap3, Cdkn1a, Cdyl, C…
GO:0043632	modification-dependent macromolecule catabolic process	GO_BiologicalProcess-EBI-UniProt-GOA-ACAP-ARAP_25.05.2022_00h00	2.4762e-06	0.00483107	6.38089e-12	5.7428e-11	[5, 6]	Group13	11.6715	81	[Agbl4, Amfr, Amn1, Anapc11, Arih1, Armc8, Arrdc1, Ascc2, Atg7, Bap1, Canx, Cbfa2t3, Cbl, Cdk5rap3, Chmp6, Clock, Csnk1e, Dda1, Dis3l2, Dmac2, Dnajc10, Ecrg4, Erlin2, Fam122a, Fbxl12, Fbxl13, Fbxl18, Fbxl4, Fbxo10, Fbxo45, Fbxw11, Gipc1, Hectd3, Hsp90b1, Huwe1, Kctd13, Klhdc1, Klhdc2, Klhl25, Lats1, Lrrk2, Otud5, Pcbp2, Plk2, Psma1, Psmc3, Psmd10, Psmd11, Rad23a, Rnf122, Rnf128, Rnf14, Rnf166, Rn…
GO:0051603	proteolysis involved in protein catabolic process	GO_BiologicalProcess-EBI-UniProt-GOA-ACAP-ARAP_25.05.2022_00h00	1.01754e-06	0.00199539	6.38089e-12	5.7428e-11	[5, 6]	Group13	11.457	92	[Agbl4, Amfr, Amn1, Anapc11, Apoe, Arih1, Armc8, Arrdc1, Ascc2, Atg7, Bap1, Canx, Cbfa2t3, Cbl, Cdk5rap3, Chmp6, Clock, Clpp, Csnk1e, Dda1, Dmac2, Dnajc10, Ecrg4, Erlin2, Fam122a, Fbxl12, Fbxl13, Fbxl18, Fbxl4, Fbxo10, Fbxo45, Fbxw11, Gipc1, Hectd3, Hsp90b1, Huwe1, Ide, Kctd13, Klhdc1, Klhdc2, Klhl25, Lats1, Lrrk2, Nupr1, Otud5, Pcbp2, Plk2, Psma1, Psmb10, Psmb6, Psmb8, Psmc3, Psmd10, Psmd11, Rad…
GO:0070647	protein modification by small protein conjugation or removal	GO_BiologicalProcess-EBI-UniProt-GOA-ACAP-ARAP_25.05.2022_00h00	1.16594e-06	0.00228524	6.38089e-12	5.7428e-11	[5, 6]	Group13	10.7824	113	[Amfr, Anapc11, Arih1, Arrdc1, Asb6, Atg10, Atg7, Bap1, Bcl10, Bcl2, Brca2, Cand1, Cand2, Cbfb, Cbl, Cdk5rap3, Dcaf8, Dcun1d2, Dcun1d3, Dcun1d5, Dda1, Ddx3x, Dtx1, Dtx4, Egr1, Eif3f, Epas1, Faap100, Faap20, Fancm, Fbh1, Fbxl12, Fbxo10, Fbxo45, Fbxw11, Gnl3l, Gps2, Hectd3, Huwe1, Josd1, Katna1, Kctd11, Kctd13, Klhdc1, Klhdc2, Klhl25, Lnx2, Lonrf3, Lrrk2, Med24, Med8, Mindy2, Nxn, Otub2, Otud4, Otu…
GO:0032446	protein modification by small protein conjugation	GO_BiologicalProcess-EBI-UniProt-GOA-ACAP-ARAP_25.05.2022_00h00	4.22454e-06	0.00820827	6.38089e-12	5.7428e-11	[6, 7]	Group13	10.8911	99	[Amfr, Anapc11, Arih1, Arrdc1, Asb6, Atg10, Atg7, Bcl10, Bcl2, Brca2, Cand1, Cand2, Cbfb, Cbl, Cdk5rap3, Dcaf8, Dcun1d2, Dcun1d3, Dcun1d5, Dda1, Ddx3x, Dtx1, Dtx4, Egr1, Epas1, Faap100, Faap20, Fancm, Fbh1, Fbxl12, Fbxo10, Fbxo45, Fbxw11, Gnl3l, Gps2, Hectd3, Huwe1, Katna1, Kctd11, Kctd13, Klhdc1, Klhdc2, Klhl25, Lnx2, Lonrf3, Lrrk2, Med24, Med8, Nxn, Otub2, Pclo, Phc1, Pja2, Psmd10, Ranbp2, Rasd…
GO:0016567	protein ubiquitination	GO_BiologicalProcess-EBI-UniProt-GOA-ACAP-ARAP_25.05.2022_00h00	1.60125e-05	0.0308561	6.38089e-12	5.7428e-11	[7, 8]	Group13	10.7477	92	[Amfr, Anapc11, Arih1, Arrdc1, Asb6, Atg7, Bcl10, Bcl2, Brca2, Cand1, Cand2, Cbfb, Cbl, Cdk5rap3, Dcaf8, Dcun1d2, Dcun1d3, Dcun1d5, Dda1, Ddx3x, Dtx1, Dtx4, Faap100, Faap20, Fancm, Fbh1, Fbxl12, Fbxo10, Fbxo45, Fbxw11, Gnl3l, Gps2, Hectd3, Huwe1, Katna1, Kctd11, Kctd13, Klhdc1, Klhdc2, Klhl25, Lnx2, Lonrf3, Lrrk2, Med24, Med8, Nxn, Otub2, Pclo, Phc1, Pja2, Psmd10, Rasd2, Rnf122, Rnf123, Rnf128, R…
GO:0071840	cellular component organization or biogenesis	GO_BiologicalProcess-EBI-UniProt-GOA-ACAP-ARAP_25.05.2022_00h00	9.93726e-20	2.02323e-16	9.93726e-20	1.68933e-18	[2]	Group14	9.17364	625	[Aaas, Aatf, Abca3, Abca5, Abcb4, Abcb8, Acacb, Acot8, Acox1, Actb, Acvrl1, Adam15, Adar, Adgrl2, Afg1l, Agfg1, Aif1l, Aifm1, Aip, Akap13, Als2cl, Anapc11, Ankrd13d, Anp32e, Ap1g1, Aplp2, Apoe, Aqp4, Arf6, Arhgap21, Arhgap5, Arhgdia, Arhgef4, Arhgef9, Arid1b, Arid4b, Arl3, Armc2, Armh3, Arpc4, Arrdc1, Asap1, Atf1, Atg2b, Atg7, Atl1, Atm, Atp2a2, Atp2b2, Avp, Azin1, B4galt7, Bad, Banp, Bap1, Bax, …
GO:0016043	cellular component organization	GO_BiologicalProcess-EBI-UniProt-GOA-ACAP-ARAP_25.05.2022_00h00	3.73372e-18	7.59812e-15	9.93726e-20	1.68933e-18	[3]	Group14	9.12387	604	[Aaas, Abca3, Abca5, Abcb4, Abcb8, Acacb, Acot8, Acox1, Actb, Acvrl1, Adam15, Adar, Adgrl2, Afg1l, Agfg1, Aif1l, Aifm1, Aip, Akap13, Als2cl, Anapc11, Ankrd13d, Anp32e, Ap1g1, Aplp2, Apoe, Aqp4, Arf6, Arhgap21, Arhgap5, Arhgdia, Arhgef4, Arhgef9, Arid1b, Arid4b, Arl3, Armc2, Armh3, Arpc4, Asap1, Atf1, Atg2b, Atg7, Atl1, Atm, Atp2a2, Atp2b2, Avp, Azin1, B4galt7, Bad, Banp, Bap1, Bax, Bbs1, Bcl10, B…
GO:0044085	cellular component biogenesis	GO_BiologicalProcess-EBI-UniProt-GOA-ACAP-ARAP_25.05.2022_00h00	2.26566e-12	4.58342e-09	9.93726e-20	1.68933e-18	[3]	Group14	9.77871	327	[Aaas, Aatf, Abca3, Acacb, Actb, Acvrl1, Adar, Adgrl2, Agfg1, Aif1l, Aifm1, Akap13, Ap1g1, Apoe, Aqp4, Arf6, Arhgef4, Arhgef9, Arid1b, Arl3, Armc2, Arpc4, Arrdc1, Asap1, Atf1, Atg2b, Atg7, Atl1, Atm, Atp2a2, Bad, Bax, Bbs1, Bcl10, Bcl2, Bhlhb9, Brix1, C9orf72, Cacna1a, Cald1, Camsap2, Cand1, Cand2, Ccdc40, Ccdc96, Cd24a, Cd74, Cdc14a, Cdc45, Cdh1, Cdh13, Cdk5rap2, Cep126, Cep97, Cfap221, Cfap43, …
GO:0051128	regulation of cellular component organization	GO_BiologicalProcess-EBI-UniProt-GOA-ACAP-ARAP_25.05.2022_00h00	9.76304e-08	0.000193992	9.93726e-20	1.68933e-18	[3, 4]	Group14	9.4267	245	[Abca3, Abcb4, Actb, Acvrl1, Adam15, Adgrl2, Akap13, Anapc11, Ankrd13d, Apoe, Arf6, Arhgap21, Arhgdia, Arhgef9, Arid1b, Armh3, Arpc4, Asap1, Atf1, Atm, Avp, Azin1, Bad, Bap1, Bax, Bcl2, Bcl6, Bhlhb9, Bicd2, Bmerb1, Bmp2k, C9orf72, Cacna1a, Camsap2, Cand1, Cbl, Ccdc85b, Cct5, Cd24a, Cd38, Cdh13, Cdk5rap2, Cdkn1a, Cep43, Cep97, Cgref1, Ch25h, Chchd10, Chmp6, Cib1, Ckap5, Cldn19, Cldn5, Cln3, Crip2,…
GO:0006996	organelle organization	GO_BiologicalProcess-EBI-UniProt-GOA-ACAP-ARAP_25.05.2022_00h00	9.85521e-17	2.00356e-13	9.93726e-20	1.68933e-18	[4]	Group14	9.9479	401	[Aaas, Abca3, Acot8, Acox1, Actb, Afg1l, Agfg1, Aif1l, Aifm1, Aip, Akap13, Als2cl, Anapc11, Anp32e, Ap1g1, Arf6, Arhgap21, Arhgdia, Arhgef9, Arid1b, Arid4b, Arl3, Armc2, Armh3, Arpc4, Asap1, Atg2b, Atg7, Atl1, Atm, Atp2a2, Atp2b2, Avp, Azin1, Bad, Banp, Bap1, Bax, Bbs1, Bcl2, Bcl6, Bicd2, Bicral, Bmerb1, Brca2, Brd3, Brix1, Brpf3, C9orf72, Cald1, Camsap2, Cavin3, Ccdc40, Ccdc88c, Ccdc96, Cct5, Cd…
GO:0022607	cellular component assembly	GO_BiologicalProcess-EBI-UniProt-GOA-ACAP-ARAP_25.05.2022_00h00	1.5525e-11	3.13139e-08	9.93726e-20	1.68933e-18	[4]	Group14	9.80265	303	[Aaas, Abca3, Acacb, Actb, Acvrl1, Adar, Adgrl2, Agfg1, Aif1l, Aifm1, Akap13, Ap1g1, Apoe, Aqp4, Arf6, Arhgef4, Arhgef9, Arid1b, Arl3, Armc2, Arpc4, Asap1, Atf1, Atg2b, Atg7, Atl1, Atm, Atp2a2, Bad, Bax, Bbs1, Bcl10, Bcl2, Bhlhb9, Brix1, C9orf72, Cacna1a, Cald1, Camsap2, Cand1, Cand2, Ccdc40, Ccdc96, Cd24a, Cd74, Cdc14a, Cdc45, Cdh1, Cdh13, Cdk5rap2, Cep126, Cep97, Cfap221, Cfap43, Cfap46, Cfap47…
GO:0043933	protein-containing complex organization	GO_BiologicalProcess-EBI-UniProt-GOA-ACAP-ARAP_25.05.2022_00h00	2.60972e-07	0.000516202	9.93726e-20	1.68933e-18	[4]	Group14	9.90207	182	[Abca3, Abca5, Acacb, Adar, Aifm1, Anp32e, Apoe, Aqp4, Arf6, Arpc4, Asap1, Atf1, Atl1, Atm, Atp2a2, Bad, Bax, Bcl10, Bmerb1, Brix1, Camsap2, Cand1, Cand2, Ccdc40, Cd24a, Cd74, Cdc45, Cdk5rap2, Chchd10, Chmp6, Cib1, Ckap5, Cln3, Coa8, Cox10, Cox20, Cox7a2l, Crip2, Crnkl1, Dbnl, Ddx3x, Dhx8, Dmac2, Dnaaf5, Dnajc28, Dnal1, Drc1, Dstn, Efcab1, Ehd4, Eif2ak2, Eif3d, Eif3f, Eif4b, Eif5a2, Elp2, Farsb, …
GO:0033043	regulation of organelle organization	GO_BiologicalProcess-EBI-UniProt-GOA-ACAP-ARAP_25.05.2022_00h00	5.96794e-06	0.0115659	9.93726e-20	1.68933e-18	[4, 5]	Group14	10.16	127	[Actb, Akap13, Anapc11, Arf6, Arhgdia, Arhgef9, Arid1b, Armh3, Arpc4, Asap1, Atm, Avp, Bad, Bax, Bicd2, Bmerb1, C9orf72, Camsap2, Cct5, Cdk5rap2, Cep97, Chchd10, Chmp6, Cib1, Ckap5, Cln3, Dbnl, Dcn, Ddhd2, Dhodh, Dixdc1, Dnm2, Dnmt1, Dstn, Ezr, Fas, Fes, Flna, Fsd1, Gmfb, Gnl3l, H3f3b, Hnrnpu, Huwe1, Ift88, Igtp, Inf2, Iqgap2, Kank2, Kank3, Katnb1, Kif9, Kiss1r, Lats1, Lif, Lmna, Lpar1, Lrfn1, Lr…
GO:0007010	cytoskeleton organization	GO_BiologicalProcess-EBI-UniProt-GOA-ACAP-ARAP_25.05.2022_00h00	1.99741e-07	0.000396087	9.93726e-20	1.68933e-18	[5]	Group14	10.2448	159	[Aaas, Actb, Agfg1, Aif1l, Akap13, Arf6, Arhgdia, Armc2, Arpc4, Azin1, Bbs1, Bcl2, Bcl6, Bicd2, Bmerb1, Brca2, C9orf72, Cald1, Camsap2, Cavin3, Ccdc40, Ccdc88c, Cdc14a, Cdh1, Cdk5rap2, Cep126, Cep43, Cep68, Cep97, Cfap43, Cfap46, Cfap47, Cfap65, Cfap69, Chmp6, Cib1, Ckap5, Cldn19, Cln3, Csrp2, Dbnl, Dctn2, Dixdc1, Dnaaf5, Dnal1, Drc1, Dstn, Efcab1, Epb41l5, Ezr, Fbxw11, Fes, Flna, Fsd1, Gdpd2, Gf…
GO:0065003	protein-containing complex assembly	GO_BiologicalProcess-EBI-UniProt-GOA-ACAP-ARAP_25.05.2022_00h00	3.01302e-06	0.00587237	9.93726e-20	1.68933e-18	[5]	Group14	9.78462	159	[Abca3, Acacb, Adar, Aifm1, Apoe, Aqp4, Arf6, Arpc4, Asap1, Atf1, Atl1, Atm, Bad, Bax, Bcl10, Brix1, Camsap2, Cand1, Cand2, Ccdc40, Cd24a, Cd74, Cdc45, Cdk5rap2, Chchd10, Ckap5, Coa8, Cox10, Cox20, Cox7a2l, Crip2, Crnkl1, Dbnl, Ddx3x, Dmac2, Dnaaf5, Dnajc28, Dnal1, Drc1, Efcab1, Ehd4, Eif2ak2, Eif3d, Eif3f, Eif4b, Elp2, Farsb, Fas, Fau, Fermt3, Fes, Fkrp, Gemin6, Gemin7, Gnl3l, Gtf2a1, H1f10, H1f…
GO:0070925	organelle assembly	GO_BiologicalProcess-EBI-UniProt-GOA-ACAP-ARAP_25.05.2022_00h00	7.7284e-11	1.5565e-07	9.93726e-20	1.68933e-18	[5]	Group14	12.5392	120	[Aaas, Abca3, Agfg1, Akap13, Ap1g1, Arhgef9, Arl3, Armc2, Asap1, Atg2b, Atg7, Atp2a2, Bbs1, Brix1, C9orf72, Ccdc40, Ccdc96, Cdc14a, Cdk5rap2, Cep126, Cep97, Cfap221, Cfap43, Cfap46, Cfap47, Cfap54, Cfap65, Cfap69, Cfap70, Chmp6, Cln3, Cnot7, Csrp2, Dbnl, Ddx3x, Dnaaf5, Dnal1, Dnm2, Drc1, Efcab1, Ehd4, Eif2a, Eif4enif1, Ezr, Fam161a, Fau, Flna, Haus5, Hnrnpu, Hps4, Hyls1, Ift122, Ift80, Ift81, Ift…
GO:1902115	regulation of organelle assembly	GO_BiologicalProcess-EBI-UniProt-GOA-ACAP-ARAP_25.05.2022_00h00	7.77162e-06	0.0150225	9.93726e-20	1.68933e-18	[4, 5, 6]	Group14	15.2838	35	[Arhgef9, Asap1, C9orf72, Cdk5rap2, Cep97, Chmp6, Dnm2, Ezr, Hnrnpu, Ift88, Kif9, Lrfn1, Lrrk2, Map4, Mark4, Numb, Nup62, Nupr1, Plk2, Ppp1r35, Ptprd, Rab1b, Ripor2, Sass6, Scfd1, Sipa1l1, Spice1, Stam, Tbc1d12, Tpr, Trappc12, Trim37, Vps4b, Wrap73, Zmynd10]
GO:0051179	localization	GO_BiologicalProcess-EBI-UniProt-GOA-ACAP-ARAP_25.05.2022_00h00	4.27857e-07	0.00084459	4.27857e-07	2.56714e-06	[1]	Group15	8.31274	471	[Aaas, Abca3, Abca5, Abcb4, Abcb8, Abcb9, Abcc5, Acacb, Actb, Acvr2b, Adar, Agbl4, Aifm1, Aip, Akap13, Alkbh5, Als2cl, Ank, Ankrd13d, Antkmt, Antxr2, Ap1g1, Ap4b1, Ap5s1, Apoe, Aqp4, Arf5, Arf6, Arhgap21, Arhgap27, Arhgdia, Arhgef16, Arhgef9, Arl3, Arl4d, Arl5a, Arrdc1, Arxes1, Aspscr1, Asxl2, Atg10, Atg2b, Atg4a, Atg7, Atm, Atox1, Atp2a2, Atp2a3, Atp2b2, Atp6v0b, Atp6v1c1, Atp6v1e1, Atp6v1g1, Av…
GO:0033036	macromolecule localization	GO_BiologicalProcess-EBI-UniProt-GOA-ACAP-ARAP_25.05.2022_00h00	2.21908e-14	4.50252e-11	4.27857e-07	2.56714e-06	[2]	Group15	10.1819	319	[Aaas, Abca3, Abca5, Abcb4, Abcb9, Acacb, Actb, Acvr2b, Adar, Aifm1, Aip, Alkbh5, Als2cl, Ap1g1, Ap4b1, Ap5s1, Apoe, Arf5, Arf6, Arhgdia, Arhgef16, Arhgef9, Arl3, Arl4d, Arl5a, Arrdc1, Arxes1, Aspscr1, Asxl2, Atg10, Atg2b, Atg4a, Atg7, Atm, Bad, Banp, Bax, Bbs1, Bcl2, Bcl6, Bicd2, Brca2, C1qtnf5, C9orf72, Cacna1a, Cacng4, Ccdc40, Ccdc91, Cct5, Cd24a, Cd38, Cd74, Cdh1, Cdk5rap3, Cdkn1a, Cenpq, Cep…
GO:0051234	establishment of localization	GO_BiologicalProcess-EBI-UniProt-GOA-ACAP-ARAP_25.05.2022_00h00	6.08072e-06	0.0117784	4.27857e-07	2.56714e-06	[2]	Group15	8.27023	415	[Aaas, Abca3, Abca5, Abcb4, Abcb8, Abcb9, Abcc5, Actb, Acvr2b, Adar, Agbl4, Aifm1, Aip, Akap13, Alkbh5, Als2cl, Ank, Ankrd13d, Antkmt, Antxr2, Ap1g1, Ap4b1, Ap5s1, Apoe, Aqp4, Arf5, Arf6, Arhgap21, Arhgap27, Arl3, Arl4d, Arl5a, Arrdc1, Arxes1, Aspscr1, Atg10, Atg2b, Atg4a, Atg7, Atm, Atox1, Atp2a2, Atp2a3, Atp2b2, Atp6v0b, Atp6v1c1, Atp6v1e1, Atp6v1g1, Avp, Azin1, Bad, Bax, Bbs1, Bcl2, Bicd2, Bmp…
GO:0051641	cellular localization	GO_BiologicalProcess-EBI-UniProt-GOA-ACAP-ARAP_25.05.2022_00h00	3.34283e-12	6.75586e-09	4.27857e-07	2.56714e-06	[2]	Group15	9.62984	346	[Aaas, Abcb9, Actb, Acvr2b, Adar, Agbl4, Aifm1, Aip, Akap13, Alkbh5, Als2cl, Ap1g1, Ap4b1, Ap5s1, Apoe, Aqp4, Arf5, Arf6, Arhgap21, Arhgdia, Arhgef16, Arhgef9, Arl3, Arl4d, Arl5a, Arrdc1, Arxes1, Aspscr1, Atg10, Atg4a, Atg7, Atm, Atp2a2, Atp2a3, Atp2b2, Bad, Banp, Bax, Bbs1, Bcl2, Bcl6, Bicd2, Borcs5, Brca2, C1qtnf5, C9orf72, Cacna1a, Cacng4, Canx, Cbl, Ccdc40, Ccdc88c, Ccdc91, Cct5, Cd19, Cd24a,…
GO:0051649	establishment of localization in cell	GO_BiologicalProcess-EBI-UniProt-GOA-ACAP-ARAP_25.05.2022_00h00	1.43257e-11	2.89093e-08	4.27857e-07	2.56714e-06	[3]	Group15	10.4112	238	[Aaas, Actb, Adar, Agbl4, Aifm1, Aip, Akap13, Alkbh5, Als2cl, Ap1g1, Ap4b1, Ap5s1, Aqp4, Arf5, Arf6, Arhgap21, Arl3, Arl4d, Arl5a, Arxes1, Aspscr1, Atg7, Atm, Atp2a2, Atp2a3, Atp2b2, Bad, Bax, Bbs1, Bcl2, Bicd2, Borcs5, Brca2, C9orf72, Cacna1a, Cacng4, Canx, Cbl, Ccdc88c, Ccdc91, Cd24a, Cd74, Cdh1, Cdk5rap2, Cdkn1a, Cenpq, Cfap221, Cfap43, Cfap54, Champ1, Chchd10, Chga, Chmp6, Cib1, Cln3, Crebrf,…
GO:0070727	cellular macromolecule localization	GO_BiologicalProcess-EBI-UniProt-GOA-ACAP-ARAP_25.05.2022_00h00	2.68769e-12	5.4345e-09	4.27857e-07	2.56714e-06	[3]	Group15	10.2226	271	[Aaas, Abcb9, Actb, Acvr2b, Adar, Aifm1, Aip, Als2cl, Ap1g1, Ap4b1, Ap5s1, Apoe, Arf5, Arf6, Arhgdia, Arhgef16, Arhgef9, Arl3, Arl4d, Arl5a, Arrdc1, Arxes1, Aspscr1, Atg10, Atg4a, Atg7, Bad, Banp, Bax, Bbs1, Bcl2, Bcl6, Bicd2, Brca2, C1qtnf5, C9orf72, Cacna1a, Cacng4, Ccdc40, Ccdc91, Cct5, Cd24a, Cd38, Cd74, Cdh1, Cdk5rap3, Cdkn1a, Cenpq, Cep128, Cep68, Champ1, Chchd10, Chga, Chmp6, Chrd, Cib1, C…
GO:0046907	intracellular transport	GO_BiologicalProcess-EBI-UniProt-GOA-ACAP-ARAP_25.05.2022_00h00	3.31518e-13	6.71987e-10	4.27857e-07	2.56714e-06	[3, 4]	Group15	11.6177	186	[Aaas, Adar, Agbl4, Aifm1, Aip, Akap13, Alkbh5, Als2cl, Ap1g1, Ap4b1, Ap5s1, Arf5, Arf6, Arhgap21, Arl3, Arl4d, Arl5a, Arxes1, Aspscr1, Atp2a2, Atp2a3, Bad, Bax, Bbs1, Bcl2, Bicd2, Borcs5, C9orf72, Cacng4, Ccdc88c, Ccdc91, Cd24a, Cd74, Cdh1, Cdkn1a, Chchd10, Chmp6, Cib1, Cln3, Crebrf, Cse1l, Ddx19b, Dnajc13, Dusp18, Ehd4, Eif4enif1, Erbin, Ezr, Fam91a1, Fbxw11, Flna, Folr1, Gas1, Gas6, Gfap, Gipc…
GO:0045184	establishment of protein localization	GO_BiologicalProcess-EBI-UniProt-GOA-ACAP-ARAP_25.05.2022_00h00	1.99968e-10	4.02335e-07	4.27857e-07	2.56714e-06	[3, 5]	Group15	10.757	189	[Aaas, Abcb9, Acvr2b, Adar, Aifm1, Aip, Ap1g1, Ap4b1, Ap5s1, Apoe, Arf5, Arf6, Arl3, Arl4d, Arl5a, Arrdc1, Arxes1, Aspscr1, Atg10, Atg4a, Atg7, Bad, Bax, Bbs1, Bicd2, Brca2, C1qtnf5, Cacng4, Ccdc91, Cct5, Cd24a, Cd38, Cd74, Cdh1, Cdkn1a, Chga, Chmp6, Chrd, Cib1, Cln3, Clock, Cog2, Cog6, Col1a1, Crebrf, Cse1l, Dennd4c, Dnajc1, Dnajc14, Dnm2, Dusp18, Eif4enif1, Eif5a2, Emc10, Epb41l5, Erbin, Exoc1,…
GO:0071702	organic substance transport	GO_BiologicalProcess-EBI-UniProt-GOA-ACAP-ARAP_25.05.2022_00h00	2.41742e-08	4.82276e-05	4.27857e-07	2.56714e-06	[4]	Group15	9.53846	248	[Aaas, Abca3, Abca5, Abcb4, Abcb9, Abcc5, Actb, Acvr2b, Adar, Aifm1, Aip, Alkbh5, Ap1g1, Ap4b1, Ap5s1, Apoe, Aqp4, Arf5, Arf6, Arl3, Arl4d, Arl5a, Arrdc1, Arxes1, Aspscr1, Atg10, Atg2b, Atg4a, Atg7, Avp, Azin1, Bad, Bax, Bbs1, Bicd2, C1qtnf5, Cacna1a, Cacng4, Ccdc91, Cd24a, Cd38, Cd74, Cdh1, Cdkn1a, Chga, Chmp6, Chrd, Cib1, Ckap5, Cln3, Clock, Cog2, Cog6, Col1a1, Crebrf, Cse1l, Ddx19b, Dennd4c, D…
GO:0071705	nitrogen compound transport	GO_BiologicalProcess-EBI-UniProt-GOA-ACAP-ARAP_25.05.2022_00h00	2.36687e-10	4.75977e-07	4.27857e-07	2.56714e-06	[4]	Group15	10.3205	219	[Aaas, Abcb4, Abcb9, Abcc5, Actb, Acvr2b, Adar, Aifm1, Aip, Alkbh5, Ap1g1, Ap4b1, Ap5s1, Apoe, Arf5, Arf6, Arl3, Arl4d, Arl5a, Arrdc1, Arxes1, Aspscr1, Atg10, Atg4a, Atg7, Avp, Azin1, Bad, Bax, Bbs1, Bicd2, C1qtnf5, Cacna1a, Cacng4, Ccdc91, Cd24a, Cd38, Cd74, Cdh1, Cdkn1a, Chga, Chmp6, Chrd, Cib1, Ckap5, Cln3, Clock, Cog2, Cog6, Col1a1, Crebrf, Cse1l, Ddx19b, Dennd4c, Dnajc1, Dnajc14, Dnm2, Dusp1…
GO:0015031	protein transport	GO_BiologicalProcess-EBI-UniProt-GOA-ACAP-ARAP_25.05.2022_00h00	4.86653e-10	9.77199e-07	4.27857e-07	2.56714e-06	[4, 5, 6]	Group15	10.8522	177	[Aaas, Abcb9, Acvr2b, Adar, Aifm1, Aip, Ap1g1, Ap4b1, Ap5s1, Apoe, Arf5, Arf6, Arl3, Arl4d, Arl5a, Arrdc1, Arxes1, Aspscr1, Atg10, Atg4a, Atg7, Bad, Bax, Bbs1, Bicd2, C1qtnf5, Cacng4, Ccdc91, Cd24a, Cd38, Cd74, Cdh1, Cdkn1a, Chga, Chmp6, Chrd, Cib1, Cln3, Clock, Cog2, Cog6, Col1a1, Crebrf, Cse1l, Dennd4c, Dnajc1, Dnajc14, Dnm2, Dusp18, Eif4enif1, Eif5a2, Erbin, Exoc1, Exoc2, Ezr, Fam91a1, Flna, F…
GO:0033365	protein localization to organelle	GO_BiologicalProcess-EBI-UniProt-GOA-ACAP-ARAP_25.05.2022_00h00	5.06208e-09	1.01394e-05	4.27857e-07	2.56714e-06	[5]	Group15	11.8557	115	[Adar, Aifm1, Aip, Arf6, Arl3, Arl5a, Arxes1, Banp, Bax, Bbs1, Bicd2, Brca2, Cacng4, Ccdc40, Cct5, Cdh1, Cdk5rap3, Cdkn1a, Cenpq, Cep68, Champ1, Chchd10, Chga, Col1a1, Cse1l, Dctn2, Ddx3x, Dnah11, Dusp18, Eif4enif1, Emc10, Ezr, Flna, Folr1, Gli3, Glis2, Gnl3l, Grpel1, H4c8, Hnrnpu, Hook3, Ift122, Ift80, Ilrun, Ing1, Ipo13, Kdelr1, Kdelr3, Kpna2, Kpna6, Lamp2, Larp7, Lats1, Lemd2, Lif, Lmna, Lrrk2…
GO:0006886	intracellular protein transport	GO_BiologicalProcess-EBI-UniProt-GOA-ACAP-ARAP_25.05.2022_00h00	6.60997e-07	0.0012982	4.27857e-07	2.56714e-06	[4, 5, 6, 7]	Group15	11.3402	99	[Adar, Aifm1, Aip, Ap1g1, Ap4b1, Arf5, Arf6, Arl4d, Arl5a, Arxes1, Aspscr1, Bax, Cacng4, Cd24a, Cd74, Cdh1, Cdkn1a, Cib1, Cse1l, Dusp18, Eif4enif1, Erbin, Fam91a1, Flna, Folr1, Gas6, Gfap, Gipc1, Gli3, Gripap1, Grpel1, Hps4, Hsp90b1, Hspb1, Ing1, Ipo13, Kif13a, Kif5a, Kpna2, Kpna6, Lamp2, Lmna, Lrrk2, Mief2, Myo7a, Nfkbia, Nup153, Nup214, Nup50, Nup62, Pard3, Parl, Pdcd5, Pex3, Pkia, Prr5l, Ptpn1…
GO:0009056	catabolic process	GO_BiologicalProcess-EBI-UniProt-GOA-ACAP-ARAP_25.05.2022_00h00	7.49175e-10	1.50284e-06	3.17255e-14	3.17255e-13	[2]	Group16	9.83168	257	[1600014C10Rik, Aass, Abhd1, Abhd13, Abhd2, Acacb, Acot8, Acox1, Adal, Adam15, Afg1l, Afmid, Agbl4, Aifm1, Alkbh5, Amacr, Amfr, Amn1, Anapc11, Angel2, Apoe, Arih1, Armc8, Arrdc1, Ascc2, Atg10, Atg2b, Atg4a, Atg7, Atm, Atp2a2, Azin1, Bad, Banp, Bap1, Bax, Bckdhb, Bcl2, Blvrb, C9orf72, Canx, Cast, Cbfa2t3, Cbl, Cbr1, Cdh1, Cdk5rap3, Chmp6, Cln3, Clock, Clpp, Cnot10, Cnot7, Crat, Crebrf, Csnk1e, Cyp…
GO:0044248	cellular catabolic process	GO_BiologicalProcess-EBI-UniProt-GOA-ACAP-ARAP_25.05.2022_00h00	1.18964e-09	2.38522e-06	3.17255e-14	3.17255e-13	[3]	Group16	10.1992	215	[1600014C10Rik, Aass, Abhd1, Abhd2, Acacb, Acot8, Acox1, Adal, Afmid, Agbl4, Aifm1, Alkbh5, Amacr, Amfr, Amn1, Anapc11, Angel2, Apoe, Arih1, Armc8, Arrdc1, Ascc2, Atg10, Atg2b, Atg4a, Atg7, Atm, Atp2a2, Bap1, Bax, Bckdhb, Bcl2, Blvrb, C9orf72, Canx, Cbfa2t3, Cbl, Cbr1, Cdk5rap3, Chmp6, Cln3, Clock, Cnot10, Cnot7, Crat, Csnk1e, Cyp1b1, Daglb, Dcn, Dcps, Dctpp1, Dda1, Ddhd2, Dffa, Dhx34, Dis3l2, Dm…
GO:1901575	organic substance catabolic process	GO_BiologicalProcess-EBI-UniProt-GOA-ACAP-ARAP_25.05.2022_00h00	5.09571e-07	0.00100538	3.17255e-14	3.17255e-13	[3]	Group16	9.52598	209	[Aass, Abhd1, Abhd13, Abhd2, Acacb, Acot8, Acox1, Adal, Afg1l, Afmid, Agbl4, Aifm1, Alkbh5, Amacr, Amfr, Amn1, Anapc11, Angel2, Apoe, Arih1, Armc8, Arrdc1, Ascc2, Atg7, Atm, Azin1, Bad, Banp, Bap1, Bax, Bckdhb, Blvrb, Canx, Cast, Cbfa2t3, Cbl, Cbr1, Cdh1, Cdk5rap3, Chmp6, Cln3, Clock, Clpp, Cnot10, Cnot7, Crat, Crebrf, Csnk1e, Cyp1b1, Daglb, Dcps, Dctpp1, Dda1, Ddhd2, Dffa, Dhtkd1, Dhx34, Dis3l2,…
GO:0006914	autophagy	GO_BiologicalProcess-EBI-UniProt-GOA-ACAP-ARAP_25.05.2022_00h00	6.98875e-06	0.0135232	3.17255e-14	3.17255e-13	[3, 4]	Group16	12.449	61	[1600014C10Rik, Atg10, Atg2b, Atg4a, Atg7, Atm, Atp2a2, Bcl2, C9orf72, Chmp6, Cln3, Dcn, Dram2, Fbxl4, Gaa, Gfap, Gnai3, Huwe1, Ift88, Igtp, Ilrun, Lamp2, Lix1, Lrrk2, Map2k1, Mtdh, Nbr1, Nprl2, Nrbf2, Nupr1, Parl, Plk2, Rab1b, Rab24, Rab39b, Rasip1, Rb1cc1, Rimoc1, Rnf166, Rnf31, Rragd, Scfd1, Sesn2, Slc7a5, Soga3, Stub1, Stx12, Tbc1d12, Tbc1d5, Tbk1, Tfeb, Tom1l2, Tpcn1, Trappc8, Trim8, Tspo, U…
GO:0009894	regulation of catabolic process	GO_BiologicalProcess-EBI-UniProt-GOA-ACAP-ARAP_25.05.2022_00h00	5.28247e-06	0.0102427	3.17255e-14	3.17255e-13	[3, 4]	Group16	10.6599	105	[Acacb, Agbl4, Aifm1, Alkbh5, Angel2, Apoe, Arih1, Atg7, Atm, Azin1, Banp, Bax, Bcl2, C9orf72, Cbfa2t3, Cdh1, Cdk5rap3, Chmp6, Cln3, Cnot7, Crebrf, Csnk1e, Daglb, Dcn, Dcps, Dda1, Dffa, Dhx34, Dis3l2, Dram2, Eif4enif1, Ezr, Fam122a, Fastk, Fastkd5, Flna, Gfap, Gipc1, Gnai3, Grsf1, Hnrnpu, Hsf1, Igfbp3, Igtp, Lats1, Lrpprc, Lrrk2, Magoh, Map2k1, Mdm4, Mettl3, Mtdh, Nanos1, Nkd1, Noct, Nprl2, Nrde2…
GO:0044260	cellular macromolecule metabolic process	GO_BiologicalProcess-EBI-UniProt-GOA-ACAP-ARAP_25.05.2022_00h00	3.38139e-10	6.7966e-07	3.17255e-14	3.17255e-13	[3, 4]	Group16	9.52233	307	[Aatf, Acot8, Actb, Acvrl1, Agbl4, Aifm1, Alkbh5, Amfr, Amn1, Anapc11, Angel2, Antkmt, Ap5s1, Apoe, Arid1b, Arid4b, Arih1, Armc8, Arrdc1, Ascc2, Asxl2, Atf1, Atg10, Atg7, Atm, B3galt1, B3galt5, B3galt6, B4galt4, B4galt7, Bach1, Bap1, Bax, Bcdin3d, Bcl2, Bcl6, Bod1l, Brca2, Brpf3, Bzw1, Canx, Cbfa2t3, Cbl, Cct5, Cdc45, Cdk5rap3, Cdkn1a, Chd1l, Chmp6, Chst12, Chtf8, Ckap5, Clock, Cnot10, Cnot7, Csn…
GO:0009057	macromolecule catabolic process	GO_BiologicalProcess-EBI-UniProt-GOA-ACAP-ARAP_25.05.2022_00h00	4.26773e-13	8.64642e-10	3.17255e-14	3.17255e-13	[4]	Group16	11.9215	170	[Abhd13, Afg1l, Agbl4, Aifm1, Alkbh5, Amfr, Amn1, Anapc11, Angel2, Apoe, Arih1, Armc8, Arrdc1, Ascc2, Atg7, Atm, Azin1, Banp, Bap1, Bax, Canx, Cast, Cbfa2t3, Cbl, Cdh1, Cdk5rap3, Chmp6, Cln3, Clock, Clpp, Cnot10, Cnot7, Crebrf, Csnk1e, Dcps, Dda1, Dffa, Dhx34, Dis3l2, Dmac2, Dnajc10, Ecrg4, Eif4enif1, Erlin2, Exosc4, Ezr, Fam122a, Fastk, Fastkd5, Fbh1, Fbxl12, Fbxl13, Fbxl18, Fbxl4, Fbxo10, Fbxo4…
GO:0030163	protein catabolic process	GO_BiologicalProcess-EBI-UniProt-GOA-ACAP-ARAP_25.05.2022_00h00	7.33826e-08	0.000146031	3.17255e-14	3.17255e-13	[4, 5]	Group16	11.2703	118	[Abhd13, Afg1l, Agbl4, Amfr, Amn1, Anapc11, Apoe, Arih1, Armc8, Arrdc1, Ascc2, Atg7, Atm, Azin1, Banp, Bap1, Canx, Cast, Cbfa2t3, Cbl, Cdh1, Cdk5rap3, Chmp6, Cln3, Clock, Clpp, Crebrf, Csnk1e, Dda1, Dmac2, Dnajc10, Ecrg4, Erlin2, Ezr, Fam122a, Fbxl12, Fbxl13, Fbxl18, Fbxl4, Fbxo10, Fbxo45, Fbxw11, Flna, Gfap, Gipc1, Hectd3, Hsp90b1, Huwe1, Ide, Kctd13, Klhdc1, Klhdc2, Klhl25, Lamp2, Lats1, Lrrk2,…
GO:0031329	regulation of cellular catabolic process	GO_BiologicalProcess-EBI-UniProt-GOA-ACAP-ARAP_25.05.2022_00h00	5.03846e-06	0.00977965	3.17255e-14	3.17255e-13	[4, 5]	Group16	11.2565	86	[Acacb, Agbl4, Aifm1, Alkbh5, Angel2, Apoe, Arih1, Atg7, Atm, Bax, Bcl2, C9orf72, Cbfa2t3, Cdk5rap3, Cln3, Cnot7, Csnk1e, Daglb, Dcn, Dcps, Dda1, Dffa, Dhx34, Dis3l2, Dram2, Eif4enif1, Fam122a, Fastk, Fastkd5, Gfap, Gipc1, Gnai3, Grsf1, Hnrnpu, Hsf1, Igfbp3, Igtp, Lats1, Lrpprc, Lrrk2, Magoh, Map2k1, Mettl3, Mtdh, Nanos1, Noct, Nprl2, Nrde2, Nupr1, Parl, Parn, Pcid2, Plk2, Prr5l, Psmd10, Ptpn1, P…
GO:0044265	cellular macromolecule catabolic process	GO_BiologicalProcess-EBI-UniProt-GOA-ACAP-ARAP_25.05.2022_00h00	4.11415e-11	8.29002e-08	3.17255e-14	3.17255e-13	[4, 5]	Group16	12.4752	126	[Agbl4, Aifm1, Alkbh5, Amfr, Amn1, Anapc11, Angel2, Arih1, Armc8, Arrdc1, Ascc2, Atg7, Atm, Bap1, Bax, Canx, Cbfa2t3, Cbl, Cdk5rap3, Chmp6, Clock, Cnot10, Cnot7, Csnk1e, Dcps, Dda1, Dffa, Dhx34, Dis3l2, Dmac2, Dnajc10, Ecrg4, Eif4enif1, Erlin2, Exosc4, Fam122a, Fastk, Fastkd5, Fbh1, Fbxl12, Fbxl13, Fbxl18, Fbxl4, Fbxo10, Fbxo45, Fbxw11, Gipc1, Grsf1, Gspt1, Gtpbp2, Hectd3, Hnrnpu, Hsf1, Hsp90b1, …
GO:0043632	modification-dependent macromolecule catabolic process	GO_BiologicalProcess-EBI-UniProt-GOA-ACAP-ARAP_25.05.2022_00h00	2.4762e-06	0.00483107	3.17255e-14	3.17255e-13	[5, 6]	Group16	11.6715	81	[Agbl4, Amfr, Amn1, Anapc11, Arih1, Armc8, Arrdc1, Ascc2, Atg7, Bap1, Canx, Cbfa2t3, Cbl, Cdk5rap3, Chmp6, Clock, Csnk1e, Dda1, Dis3l2, Dmac2, Dnajc10, Ecrg4, Erlin2, Fam122a, Fbxl12, Fbxl13, Fbxl18, Fbxl4, Fbxo10, Fbxo45, Fbxw11, Gipc1, Hectd3, Hsp90b1, Huwe1, Kctd13, Klhdc1, Klhdc2, Klhl25, Lats1, Lrrk2, Otud5, Pcbp2, Plk2, Psma1, Psmc3, Psmd10, Psmd11, Rad23a, Rnf122, Rnf128, Rnf14, Rnf166, Rn…
GO:0051603	proteolysis involved in protein catabolic process	GO_BiologicalProcess-EBI-UniProt-GOA-ACAP-ARAP_25.05.2022_00h00	1.01754e-06	0.00199539	3.17255e-14	3.17255e-13	[5, 6]	Group16	11.457	92	[Agbl4, Amfr, Amn1, Anapc11, Apoe, Arih1, Armc8, Arrdc1, Ascc2, Atg7, Bap1, Canx, Cbfa2t3, Cbl, Cdk5rap3, Chmp6, Clock, Clpp, Csnk1e, Dda1, Dmac2, Dnajc10, Ecrg4, Erlin2, Fam122a, Fbxl12, Fbxl13, Fbxl18, Fbxl4, Fbxo10, Fbxo45, Fbxw11, Gipc1, Hectd3, Hsp90b1, Huwe1, Ide, Kctd13, Klhdc1, Klhdc2, Klhl25, Lats1, Lrrk2, Nupr1, Otud5, Pcbp2, Plk2, Psma1, Psmb10, Psmb6, Psmb8, Psmc3, Psmd10, Psmd11, Rad…
GO:0010498	proteasomal protein catabolic process	GO_BiologicalProcess-EBI-UniProt-GOA-ACAP-ARAP_25.05.2022_00h00	5.09285e-06	0.00988012	3.17255e-14	3.17255e-13	[5, 6, 7]	Group16	12.1951	65	[Amfr, Amn1, Anapc11, Apoe, Arih1, Armc8, Ascc2, Atg7, Canx, Cbfa2t3, Clock, Csnk1e, Dda1, Dmac2, Dnajc10, Ecrg4, Erlin2, Fam122a, Fbxl12, Fbxl13, Fbxl18, Fbxl4, Fbxo45, Fbxw11, Gipc1, Hectd3, Hsp90b1, Huwe1, Kctd13, Klhdc1, Klhdc2, Lrrk2, Nupr1, Otud5, Pcbp2, Plk2, Psma1, Psmb10, Psmb6, Psmb8, Psmc3, Psmd10, Rad23a, Rnf122, Rnf14, Rnf187, Rnft1, Sco1, Sec61b, Sel1l, Sgta, Sgtb, Socs5, Spsb3, Stu…
GO:0016567	protein ubiquitination	GO_BiologicalProcess-EBI-UniProt-GOA-ACAP-ARAP_25.05.2022_00h00	1.60125e-05	0.0308561	3.17255e-14	3.17255e-13	[7, 8]	Group16	10.7477	92	[Amfr, Anapc11, Arih1, Arrdc1, Asb6, Atg7, Bcl10, Bcl2, Brca2, Cand1, Cand2, Cbfb, Cbl, Cdk5rap3, Dcaf8, Dcun1d2, Dcun1d3, Dcun1d5, Dda1, Ddx3x, Dtx1, Dtx4, Faap100, Faap20, Fancm, Fbh1, Fbxl12, Fbxo10, Fbxo45, Fbxw11, Gnl3l, Gps2, Hectd3, Huwe1, Katna1, Kctd11, Kctd13, Klhdc1, Klhdc2, Klhl25, Lnx2, Lonrf3, Lrrk2, Med24, Med8, Nxn, Otub2, Pclo, Phc1, Pja2, Psmd10, Rasd2, Rnf122, Rnf123, Rnf128, R…
GO:0008152	metabolic process	GO_BiologicalProcess-EBI-UniProt-GOA-ACAP-ARAP_25.05.2022_00h00	2.0721e-16	4.21052e-13	2.0721e-16	3.10816e-15	[1]	Group17	8.11392	943	[1600014C10Rik, A2m, A630089N07Rik, Aass, Aatf, Abca3, Abca5, Abcb9, Abcc5, Abhd1, Abhd13, Abhd2, Acacb, Ackr1, Acot6, Acot8, Acot9, Acox1, Acsm5, Actb, Acvr2b, Acvrl1, Adal, Adam15, Adar, Adcy4, Adgb, Aff1, Aff3, Afg1l, Afmid, Agbl4, Aifm1, Aip, Akap13, Alkbh5, Amacr, Amfr, Amn1, Amy1, Anapc11, Angel2, Angptl4, Ank, Antkmt, Aopep, Ap5s1, Aplp2, Apoe, Aqp4, Arid1b, Arid4b, Arih1, Arl6ip4, Armc8, …
GO:0006807	nitrogen compound metabolic process	GO_BiologicalProcess-EBI-UniProt-GOA-ACAP-ARAP_25.05.2022_00h00	2.89635e-13	5.8738e-10	2.0721e-16	3.10816e-15	[2]	Group17	8.18191	815	[A2m, A630089N07Rik, Aass, Aatf, Abca3, Abcb9, Abcc5, Abhd13, Acacb, Acot6, Acot8, Acot9, Acox1, Acsm5, Actb, Acvr2b, Acvrl1, Adal, Adam15, Adar, Adcy4, Adgb, Aff1, Aff3, Afg1l, Afmid, Agbl4, Aifm1, Aip, Akap13, Alkbh5, Amfr, Amn1, Anapc11, Angel2, Antkmt, Aopep, Ap5s1, Aplp2, Apoe, Arid1b, Arid4b, Arih1, Arl6ip4, Armc8, Arrdc1, Arxes1, Asb6, Ascc2, Aspscr1, Asxl2, Atf1, Atg10, Atg4a, Atg7, Atm, …
GO:0044237	cellular metabolic process	GO_BiologicalProcess-EBI-UniProt-GOA-ACAP-ARAP_25.05.2022_00h00	2.65199e-16	5.38619e-13	2.0721e-16	3.10816e-15	[2]	Group17	8.36212	823	[1600014C10Rik, A630089N07Rik, Aass, Aatf, Abca3, Abcb9, Abhd1, Abhd2, Acacb, Acot6, Acot8, Acot9, Acox1, Acsm5, Actb, Acvr2b, Acvrl1, Adal, Adar, Adcy4, Aff1, Aff3, Afg1l, Afmid, Agbl4, Aifm1, Aip, Akap13, Alkbh5, Amacr, Amfr, Amn1, Anapc11, Angel2, Ank, Antkmt, Ap5s1, Aplp2, Apoe, Arid1b, Arid4b, Arih1, Arl6ip4, Armc8, Arrdc1, Arxes1, Ascc2, Aspa, Asxl2, Atf1, Atg10, Atg2b, Atg4a, Atg7, Atm, At…
GO:0044238	primary metabolic process	GO_BiologicalProcess-EBI-UniProt-GOA-ACAP-ARAP_25.05.2022_00h00	5.06828e-12	1.02329e-08	2.0721e-16	3.10816e-15	[2]	Group17	8.03834	847	[A2m, A630089N07Rik, Aass, Aatf, Abca3, Abca5, Abhd1, Abhd13, Abhd2, Acacb, Acot6, Acot8, Acot9, Acox1, Acsm5, Actb, Acvr2b, Acvrl1, Adal, Adam15, Adar, Adcy4, Adgb, Aff1, Aff3, Afg1l, Afmid, Agbl4, Aifm1, Aip, Akap13, Alkbh5, Amacr, Amfr, Amn1, Amy1, Anapc11, Angel2, Angptl4, Antkmt, Aopep, Ap5s1, Aplp2, Apoe, Arid1b, Arid4b, Arih1, Arl6ip4, Armc8, Arrdc1, Arxes1, Asb6, Ascc2, Aspscr1, Asxl2, At…
GO:0071704	organic substance metabolic process	GO_BiologicalProcess-EBI-UniProt-GOA-ACAP-ARAP_25.05.2022_00h00	5.06449e-13	1.02556e-09	2.0721e-16	3.10816e-15	[2]	Group17	8.00962	899	[A2m, A630089N07Rik, Aass, Aatf, Abca3, Abca5, Abcb9, Abcc5, Abhd1, Abhd13, Abhd2, Acacb, Ackr1, Acot6, Acot8, Acot9, Acox1, Acsm5, Actb, Acvr2b, Acvrl1, Adal, Adam15, Adar, Adcy4, Adgb, Aff1, Aff3, Afg1l, Afmid, Agbl4, Aifm1, Aip, Akap13, Alkbh5, Amacr, Amfr, Amn1, Amy1, Anapc11, Angel2, Angptl4, Ank, Antkmt, Aopep, Ap5s1, Aplp2, Apoe, Aqp4, Arid1b, Arid4b, Arih1, Arl6ip4, Armc8, Arrdc1, Arxes1,…
GO:0043170	macromolecule metabolic process	GO_BiologicalProcess-EBI-UniProt-GOA-ACAP-ARAP_25.05.2022_00h00	5.82604e-13	1.17919e-09	2.0721e-16	3.10816e-15	[3]	Group17	8.2109	788	[A2m, A630089N07Rik, Aatf, Abcc5, Abhd13, Acacb, Ackr1, Acot8, Actb, Acvr2b, Acvrl1, Adam15, Adar, Adgb, Aff1, Aff3, Afg1l, Agbl4, Aifm1, Aip, Akap13, Alkbh5, Amfr, Amn1, Anapc11, Angel2, Ank, Antkmt, Aopep, Ap5s1, Aplp2, Apoe, Aqp4, Arid1b, Arid4b, Arih1, Arl6ip4, Armc8, Arrdc1, Arxes1, Asb6, Ascc2, Aspscr1, Asxl2, Atf1, Atg10, Atg4a, Atg7, Atm, Atp2a3, Atxn7l3b, Avp, Azin1, B3galt1, B3galt5, B3…
GO:1901564	organonitrogen compound metabolic process	GO_BiologicalProcess-EBI-UniProt-GOA-ACAP-ARAP_25.05.2022_00h00	3.8159e-12	7.70812e-09	2.0721e-16	3.10816e-15	[3]	Group17	8.6429	577	[A2m, Aass, Aatf, Abca3, Abcb9, Abcc5, Abhd13, Acacb, Acot6, Acot8, Acot9, Acox1, Acsm5, Actb, Acvr2b, Acvrl1, Adal, Adam15, Adar, Adcy4, Adgb, Afg1l, Afmid, Agbl4, Aifm1, Aip, Akap13, Amfr, Amn1, Anapc11, Antkmt, Aopep, Aplp2, Apoe, Arid4b, Arih1, Armc8, Arrdc1, Arxes1, Asb6, Ascc2, Aspscr1, Asxl2, Atg10, Atg4a, Atg7, Atm, Atp2a3, Atp2b2, Avp, Azin1, B3galt1, B3galt5, B3galt6, B4galt4, B4galt7, …
GO:0019538	protein metabolic process	GO_BiologicalProcess-EBI-UniProt-GOA-ACAP-ARAP_25.05.2022_00h00	2.16227e-11	4.35913e-08	2.0721e-16	3.10816e-15	[3, 4]	Group17	8.80127	500	[A2m, Aatf, Abhd13, Acot8, Actb, Acvr2b, Acvrl1, Adam15, Adar, Adgb, Afg1l, Agbl4, Aifm1, Aip, Akap13, Amfr, Amn1, Anapc11, Antkmt, Aopep, Aplp2, Apoe, Arid4b, Arih1, Armc8, Arrdc1, Arxes1, Asb6, Ascc2, Aspscr1, Asxl2, Atg10, Atg4a, Atg7, Atm, Atp2a3, Avp, Azin1, B3galt1, B3galt5, B3galt6, B4galt4, B4galt7, Bad, Banp, Bap1, Bax, Bcl10, Bcl2, Bcl6, Bmp2k, Bod1l, Brca2, Brpf3, Bzw1, C4b, C9orf72, C…
GO:0044260	cellular macromolecule metabolic process	GO_BiologicalProcess-EBI-UniProt-GOA-ACAP-ARAP_25.05.2022_00h00	3.38139e-10	6.7966e-07	2.0721e-16	3.10816e-15	[3, 4]	Group17	9.52233	307	[Aatf, Acot8, Actb, Acvrl1, Agbl4, Aifm1, Alkbh5, Amfr, Amn1, Anapc11, Angel2, Antkmt, Ap5s1, Apoe, Arid1b, Arid4b, Arih1, Armc8, Arrdc1, Ascc2, Asxl2, Atf1, Atg10, Atg7, Atm, B3galt1, B3galt5, B3galt6, B4galt4, B4galt7, Bach1, Bap1, Bax, Bcdin3d, Bcl2, Bcl6, Bod1l, Brca2, Brpf3, Bzw1, Canx, Cbfa2t3, Cbl, Cct5, Cdc45, Cdk5rap3, Cdkn1a, Chd1l, Chmp6, Chst12, Chtf8, Ckap5, Clock, Cnot10, Cnot7, Csn…
GO:0051171	regulation of nitrogen compound metabolic process	GO_BiologicalProcess-EBI-UniProt-GOA-ACAP-ARAP_25.05.2022_00h00	6.78698e-07	0.00133229	2.0721e-16	3.10816e-15	[3, 4]	Group17	8.22922	494	[A2m, A630089N07Rik, Aatf, Abca3, Acot8, Acox1, Actb, Acvr2b, Acvrl1, Adar, Aff1, Aff3, Agbl4, Aifm1, Aip, Akap13, Alkbh5, Angel2, Antkmt, Aplp2, Apoe, Arid1b, Arid4b, Arih1, Ascc2, Aspscr1, Asxl2, Atf1, Atg10, Atg7, Atm, Atp2a3, Avp, Azin1, Bach1, Bad, Banp, Bap1, Basp1, Bax, Bcdin3d, Bcl10, Bcl2, Bcl6, Bicral, Bod1l, Brca2, Brd3, Brpf3, Bzw1, C4b, C9orf72, Cacna1a, Camta1, Cand1, Cast, Cavin2, …
GO:0080090	regulation of primary metabolic process	GO_BiologicalProcess-EBI-UniProt-GOA-ACAP-ARAP_25.05.2022_00h00	3.91957e-07	0.000774115	2.0721e-16	3.10816e-15	[3, 4]	Group17	8.22693	509	[A2m, A630089N07Rik, Aatf, Abca3, Acacb, Acot8, Acox1, Actb, Acvr2b, Acvrl1, Adar, Aff1, Aff3, Agbl4, Aifm1, Aip, Akap13, Alkbh5, Angel2, Angptl4, Antkmt, Aplp2, Apoe, Arid1b, Arid4b, Arih1, Ascc2, Aspscr1, Asxl2, Atf1, Atg10, Atg7, Atm, Atp2a3, Avp, Azin1, Bach1, Bad, Banp, Bap1, Basp1, Bax, Bcdin3d, Bcl10, Bcl2, Bcl6, Bicral, Bod1l, Brca2, Brd3, Brpf3, Bzw1, C4b, C9orf72, Camta1, Cand1, Cast, C…
GO:0043412	macromolecule modification	GO_BiologicalProcess-EBI-UniProt-GOA-ACAP-ARAP_25.05.2022_00h00	7.6073e-09	1.52298e-05	2.0721e-16	3.10816e-15	[4]	Group17	8.99698	357	[Abhd13, Actb, Acvr2b, Acvrl1, Adar, Agbl4, Akap13, Alkbh5, Amfr, Anapc11, Antkmt, Aplp2, Apoe, Arid4b, Arih1, Arrdc1, Asb6, Aspscr1, Asxl2, Atg10, Atg4a, Atg7, Atm, Avp, B3galt1, B3galt5, B3galt6, B4galt4, B4galt7, Bap1, Bax, Bcdin3d, Bcl10, Bcl2, Bcl6, Bmp2k, Bod1l, Brca2, Brpf3, C9orf72, Cad, Camta1, Cand1, Cand2, Cbfb, Cbl, Ccdc88c, Ccnd3, Ccng1, Cd24a, Cd74, Cdc14a, Cdk12, Cdk5rap2, Cdk5rap3…
GO:0036211	protein modification process	GO_BiologicalProcess-EBI-UniProt-GOA-ACAP-ARAP_25.05.2022_00h00	5.87764e-08	0.000117083	2.0721e-16	3.10816e-15	[4, 5]	Group17	8.92243	337	[Abhd13, Actb, Acvr2b, Acvrl1, Adar, Agbl4, Akap13, Amfr, Anapc11, Antkmt, Aplp2, Apoe, Arid4b, Arih1, Arrdc1, Asb6, Aspscr1, Asxl2, Atg10, Atg4a, Atg7, Atm, Avp, B3galt1, B3galt5, B3galt6, B4galt4, B4galt7, Bap1, Bax, Bcl10, Bcl2, Bcl6, Bmp2k, Bod1l, Brca2, Brpf3, C9orf72, Cad, Camta1, Cand1, Cand2, Cbfb, Cbl, Ccdc88c, Ccnd3, Ccng1, Cd24a, Cd74, Cdc14a, Cdk12, Cdk5rap2, Cdk5rap3, Cdkn1a, Cdyl, C…
GO:0051246	regulation of protein metabolic process	GO_BiologicalProcess-EBI-UniProt-GOA-ACAP-ARAP_25.05.2022_00h00	7.3713e-08	0.000146615	2.0721e-16	3.10816e-15	[4, 5]	Group17	9.30973	263	[A2m, Aatf, Acot8, Actb, Acvr2b, Acvrl1, Adar, Agbl4, Aifm1, Akap13, Aplp2, Apoe, Arih1, Aspscr1, Asxl2, Atg10, Atg7, Atm, Atp2a3, Avp, Azin1, Bad, Banp, Bax, Bcl10, Bcl2, Bcl6, Bod1l, Bzw1, C4b, C9orf72, Camta1, Cast, Cbfa2t3, Cbl, Ccdc88c, Ccnd3, Ccng1, Cd24a, Cd74, Cdh1, Cdk12, Cdk5rap2, Cdk5rap3, Cdkn1a, Cdyl, Cep43, Chga, Chmp6, Cib1, Cldn19, Cln3, Cnot10, Cnot7, Crb2, Crebrf, Crtap, Csf1, C…
GO:0070647	protein modification by small protein conjugation or removal	GO_BiologicalProcess-EBI-UniProt-GOA-ACAP-ARAP_25.05.2022_00h00	1.16594e-06	0.00228524	2.0721e-16	3.10816e-15	[5, 6]	Group17	10.7824	113	[Amfr, Anapc11, Arih1, Arrdc1, Asb6, Atg10, Atg7, Bap1, Bcl10, Bcl2, Brca2, Cand1, Cand2, Cbfb, Cbl, Cdk5rap3, Dcaf8, Dcun1d2, Dcun1d3, Dcun1d5, Dda1, Ddx3x, Dtx1, Dtx4, Egr1, Eif3f, Epas1, Faap100, Faap20, Fancm, Fbh1, Fbxl12, Fbxo10, Fbxo45, Fbxw11, Gnl3l, Gps2, Hectd3, Huwe1, Josd1, Katna1, Kctd11, Kctd13, Klhdc1, Klhdc2, Klhl25, Lnx2, Lonrf3, Lrrk2, Med24, Med8, Mindy2, Nxn, Otub2, Otud4, Otu…
GO:0065009	regulation of molecular function	GO_BiologicalProcess-EBI-UniProt-GOA-ACAP-ARAP_25.05.2022_00h00	3.87714e-06	0.00754104	4.42367e-15	6.19314e-14	[2]	Group18	8.80878	281	[A2m, Acacb, Actb, Acvr2b, Adam15, Adap1, Adar, Adcy4, Agfg1, Aifm1, Aip, Akap13, Als2cl, Amfr, Angptl4, Anp32e, Antkmt, Aplp2, Apoe, Arhgap21, Arhgap27, Arhgap5, Arhgdia, Arhgef16, Arhgef4, Arhgef9, Asap1, Atp2a2, Atp2a3, Avp, Azin1, Bad, Bax, Bcl10, Bcl2, Bcl6, Begain, Bmp2k, Bod1l, C4b, C9orf72, Cacna1a, Cacng4, Cand1, Cast, Cbl, Ccdc88c, Ccnd3, Ccng1, Cd19, Cd24a, Cd74, Cdh1, Cdk12, Cdk5rap2,…
GO:0019222	regulation of metabolic process	GO_BiologicalProcess-EBI-UniProt-GOA-ACAP-ARAP_25.05.2022_00h00	2.28285e-07	0.000452233	4.42367e-15	6.19314e-14	[2, 3]	Group18	8.11456	578	[A2m, A630089N07Rik, Aatf, Abca3, Acacb, Ackr1, Acot8, Acox1, Actb, Acvr2b, Acvrl1, Adar, Aff1, Aff3, Agbl4, Aifm1, Aip, Akap13, Alkbh5, Angel2, Angptl4, Antkmt, Aplp2, Apoe, Aqp4, Arid1b, Arid4b, Arih1, Ascc2, Aspscr1, Asxl2, Atf1, Atg10, Atg7, Atm, Atp2a3, Atxn7l3b, Avp, Azin1, Bach1, Bad, Banp, Bap1, Basp1, Bax, Bcdin3d, Bcl10, Bcl2, Bcl6, Bicral, Bod1l, Brca2, Brd3, Brpf3, Bzw1, C4b, C9orf72,…
GO:0009892	negative regulation of metabolic process	GO_BiologicalProcess-EBI-UniProt-GOA-ACAP-ARAP_25.05.2022_00h00	1.84905e-05	0.0356127	4.42367e-15	6.19314e-14	[2, 3, 4]	Group18	8.61027	285	[A2m, A630089N07Rik, Aatf, Acacb, Acot8, Actb, Acvr2b, Acvrl1, Adar, Alkbh5, Angel2, Aplp2, Apoe, Aqp4, Arid4b, Asxl2, Atg7, Atm, Avp, Azin1, Bach1, Banp, Bap1, Basp1, Bax, Bcdin3d, Bcl2, Bcl6, Bod1l, Brca2, C4b, C9orf72, Cacna1a, Cast, Cavin3, Cbfa2t3, Cbfb, Cbl, Ccdc85b, Ccnd3, Cd24a, Cd38, Cdh1, Cdk5rap2, Cdk5rap3, Cdkn1a, Cdyl, Cep43, Cggbp1, Chmp6, Cib1, Cipc, Cited2, Cldn19, Cldn5, Cln3, Cl…
GO:0009893	positive regulation of metabolic process	GO_BiologicalProcess-EBI-UniProt-GOA-ACAP-ARAP_25.05.2022_00h00	6.24367e-07	0.0012275	4.42367e-15	6.19314e-14	[2, 3, 4]	Group18	8.63604	359	[Aatf, Acox1, Actb, Acvr2b, Acvrl1, Adar, Aff1, Agbl4, Aifm1, Akap13, Angel2, Angptl4, Apoe, Arid1b, Arid4b, Arih1, Aspscr1, Asxl2, Atf1, Atg10, Atg7, Atm, Atp2a3, Avp, Bach1, Bad, Banp, Bax, Bcdin3d, Bcl10, Bcl2, Bcl6, Bicral, Brca2, Brpf3, C9orf72, Camta1, Cand1, Cavin2, Cbfa2t3, Cbfb, Cbr1, Ccdc124, Ccnd3, Cct5, Cd19, Cd24a, Cd38, Cd74, Cdh1, Cdh13, Cdk12, Cdk5rap2, Cdk5rap3, Cdkn1a, Chchd10, …
GO:0050790	regulation of catalytic activity	GO_BiologicalProcess-EBI-UniProt-GOA-ACAP-ARAP_25.05.2022_00h00	1.15412e-05	0.0222861	4.42367e-15	6.19314e-14	[3]	Group18	9.0494	218	[A2m, Acacb, Actb, Acvr2b, Adap1, Adar, Adcy4, Agfg1, Aifm1, Aip, Akap13, Als2cl, Angptl4, Anp32e, Antkmt, Aplp2, Apoe, Arhgap21, Arhgap27, Arhgap5, Arhgdia, Arhgef16, Arhgef4, Arhgef9, Asap1, Atp2a3, Avp, Azin1, Bad, Bax, Bcl10, Bcl2, Bcl6, Bmp2k, Bod1l, C4b, C9orf72, Cand1, Cast, Cbl, Ccdc88c, Ccnd3, Ccng1, Cd19, Cd24a, Cd74, Cdh1, Cdk12, Cdk5rap2, Cdk5rap3, Cdkn1a, Cep43, Chmp6, Chn2, Chtf8, C…
GO:1901564	organonitrogen compound metabolic process	GO_BiologicalProcess-EBI-UniProt-GOA-ACAP-ARAP_25.05.2022_00h00	3.8159e-12	7.70812e-09	4.42367e-15	6.19314e-14	[3]	Group18	8.6429	577	[A2m, Aass, Aatf, Abca3, Abcb9, Abcc5, Abhd13, Acacb, Acot6, Acot8, Acot9, Acox1, Acsm5, Actb, Acvr2b, Acvrl1, Adal, Adam15, Adar, Adcy4, Adgb, Afg1l, Afmid, Agbl4, Aifm1, Aip, Akap13, Amfr, Amn1, Anapc11, Antkmt, Aopep, Aplp2, Apoe, Arid4b, Arih1, Armc8, Arrdc1, Arxes1, Asb6, Ascc2, Aspscr1, Asxl2, Atg10, Atg4a, Atg7, Atm, Atp2a3, Atp2b2, Avp, Azin1, B3galt1, B3galt5, B3galt6, B4galt4, B4galt7, …
GO:0019538	protein metabolic process	GO_BiologicalProcess-EBI-UniProt-GOA-ACAP-ARAP_25.05.2022_00h00	2.16227e-11	4.35913e-08	4.42367e-15	6.19314e-14	[3, 4]	Group18	8.80127	500	[A2m, Aatf, Abhd13, Acot8, Actb, Acvr2b, Acvrl1, Adam15, Adar, Adgb, Afg1l, Agbl4, Aifm1, Aip, Akap13, Amfr, Amn1, Anapc11, Antkmt, Aopep, Aplp2, Apoe, Arid4b, Arih1, Armc8, Arrdc1, Arxes1, Asb6, Ascc2, Aspscr1, Asxl2, Atg10, Atg4a, Atg7, Atm, Atp2a3, Avp, Azin1, B3galt1, B3galt5, B3galt6, B4galt4, B4galt7, Bad, Banp, Bap1, Bax, Bcl10, Bcl2, Bcl6, Bmp2k, Bod1l, Brca2, Brpf3, Bzw1, C4b, C9orf72, C…
GO:0031323	regulation of cellular metabolic process	GO_BiologicalProcess-EBI-UniProt-GOA-ACAP-ARAP_25.05.2022_00h00	3.3929e-08	6.76543e-05	4.42367e-15	6.19314e-14	[3, 4]	Group18	8.40994	494	[A630089N07Rik, Aatf, Abca3, Acacb, Acot8, Acox1, Actb, Acvr2b, Acvrl1, Adar, Aff1, Aff3, Agbl4, Aifm1, Aip, Akap13, Alkbh5, Angel2, Antkmt, Aplp2, Apoe, Arid1b, Arid4b, Arih1, Ascc2, Asxl2, Atf1, Atg7, Atm, Avp, Bach1, Bad, Banp, Bap1, Basp1, Bax, Bcdin3d, Bcl10, Bcl2, Bcl6, Bicral, Bod1l, Brca2, Brd3, Brpf3, Bzw1, C9orf72, Cacna1a, Camta1, Cand1, Cavin2, Cavin3, Cbfa2t3, Cbfb, Cbl, Cbr1, Ccdc12…
GO:0051171	regulation of nitrogen compound metabolic process	GO_BiologicalProcess-EBI-UniProt-GOA-ACAP-ARAP_25.05.2022_00h00	6.78698e-07	0.00133229	4.42367e-15	6.19314e-14	[3, 4]	Group18	8.22922	494	[A2m, A630089N07Rik, Aatf, Abca3, Acot8, Acox1, Actb, Acvr2b, Acvrl1, Adar, Aff1, Aff3, Agbl4, Aifm1, Aip, Akap13, Alkbh5, Angel2, Antkmt, Aplp2, Apoe, Arid1b, Arid4b, Arih1, Ascc2, Aspscr1, Asxl2, Atf1, Atg10, Atg7, Atm, Atp2a3, Avp, Azin1, Bach1, Bad, Banp, Bap1, Basp1, Bax, Bcdin3d, Bcl10, Bcl2, Bcl6, Bicral, Bod1l, Brca2, Brd3, Brpf3, Bzw1, C4b, C9orf72, Cacna1a, Camta1, Cand1, Cast, Cavin2, …
GO:0060255	regulation of macromolecule metabolic process	GO_BiologicalProcess-EBI-UniProt-GOA-ACAP-ARAP_25.05.2022_00h00	1.53786e-06	0.00300805	4.42367e-15	6.19314e-14	[3, 4]	Group18	8.09704	534	[A2m, A630089N07Rik, Aatf, Acacb, Ackr1, Acot8, Actb, Acvr2b, Acvrl1, Adar, Aff1, Aff3, Agbl4, Aifm1, Aip, Akap13, Alkbh5, Angel2, Aplp2, Apoe, Aqp4, Arid1b, Arid4b, Arih1, Ascc2, Aspscr1, Asxl2, Atf1, Atg10, Atg7, Atm, Atp2a3, Atxn7l3b, Avp, Azin1, Bach1, Bad, Banp, Bap1, Basp1, Bax, Bcdin3d, Bcl10, Bcl2, Bcl6, Bicral, Bod1l, Brca2, Brd3, Brpf3, Bzw1, C4b, C9orf72, Camta1, Cand1, Cast, Cavin2, C…
GO:0080090	regulation of primary metabolic process	GO_BiologicalProcess-EBI-UniProt-GOA-ACAP-ARAP_25.05.2022_00h00	3.91957e-07	0.000774115	4.42367e-15	6.19314e-14	[3, 4]	Group18	8.22693	509	[A2m, A630089N07Rik, Aatf, Abca3, Acacb, Acot8, Acox1, Actb, Acvr2b, Acvrl1, Adar, Aff1, Aff3, Agbl4, Aifm1, Aip, Akap13, Alkbh5, Angel2, Angptl4, Antkmt, Aplp2, Apoe, Arid1b, Arid4b, Arih1, Ascc2, Aspscr1, Asxl2, Atf1, Atg10, Atg7, Atm, Atp2a3, Avp, Azin1, Bach1, Bad, Banp, Bap1, Basp1, Bax, Bcdin3d, Bcl10, Bcl2, Bcl6, Bicral, Bod1l, Brca2, Brd3, Brpf3, Bzw1, C4b, C9orf72, Camta1, Cand1, Cast, C…
GO:0010604	positive regulation of macromolecule metabolic process	GO_BiologicalProcess-EBI-UniProt-GOA-ACAP-ARAP_25.05.2022_00h00	1.3586e-06	0.00266149	4.42367e-15	6.19314e-14	[3, 4, 5]	Group18	8.67855	331	[Aatf, Actb, Acvr2b, Acvrl1, Adar, Aff1, Agbl4, Aifm1, Akap13, Angel2, Apoe, Arid1b, Arid4b, Arih1, Aspscr1, Asxl2, Atf1, Atg10, Atg7, Atm, Atp2a3, Avp, Bach1, Bad, Banp, Bax, Bcdin3d, Bcl10, Bcl2, Bcl6, Bicral, Brca2, Brpf3, Camta1, Cand1, Cavin2, Cbfa2t3, Cbfb, Ccdc124, Ccnd3, Cct5, Cd24a, Cd38, Cd74, Cdh1, Cdh13, Cdk12, Cdk5rap2, Cdk5rap3, Cdkn1a, Chchd10, Chchd2, Chga, Chtf8, Cib1, Cited2, Cl…
GO:0031325	positive regulation of cellular metabolic process	GO_BiologicalProcess-EBI-UniProt-GOA-ACAP-ARAP_25.05.2022_00h00	1.01954e-08	2.03907e-05	4.42367e-15	6.19314e-14	[3, 4, 5]	Group18	9.21838	309	[Aatf, Acox1, Actb, Acvr2b, Acvrl1, Aff1, Agbl4, Akap13, Apoe, Arid1b, Arid4b, Arih1, Asxl2, Atf1, Atg7, Atm, Avp, Bach1, Bad, Banp, Bax, Bcl10, Bcl2, Bicral, Brca2, Brpf3, C9orf72, Camta1, Cand1, Cavin2, Cbfa2t3, Cbfb, Cbr1, Ccdc124, Ccnd3, Cct5, Cd19, Cd24a, Cd38, Cd74, Cdh1, Cdh13, Cdk12, Cdk5rap2, Cdk5rap3, Cdkn1a, Chchd10, Chchd2, Chga, Chtf8, Cib1, Cited2, Cldn19, Cln3, Clock, Cnot7, Col1a1…
GO:0043412	macromolecule modification	GO_BiologicalProcess-EBI-UniProt-GOA-ACAP-ARAP_25.05.2022_00h00	7.6073e-09	1.52298e-05	4.42367e-15	6.19314e-14	[4]	Group18	8.99698	357	[Abhd13, Actb, Acvr2b, Acvrl1, Adar, Agbl4, Akap13, Alkbh5, Amfr, Anapc11, Antkmt, Aplp2, Apoe, Arid4b, Arih1, Arrdc1, Asb6, Aspscr1, Asxl2, Atg10, Atg4a, Atg7, Atm, Avp, B3galt1, B3galt5, B3galt6, B4galt4, B4galt7, Bap1, Bax, Bcdin3d, Bcl10, Bcl2, Bcl6, Bmp2k, Bod1l, Brca2, Brpf3, C9orf72, Cad, Camta1, Cand1, Cand2, Cbfb, Cbl, Ccdc88c, Ccnd3, Ccng1, Cd24a, Cd74, Cdc14a, Cdk12, Cdk5rap2, Cdk5rap3…
GO:0051173	positive regulation of nitrogen compound metabolic process	GO_BiologicalProcess-EBI-UniProt-GOA-ACAP-ARAP_25.05.2022_00h00	1.10952e-08	2.21794e-05	4.42367e-15	6.19314e-14	[3, 4, 5]	Group18	9.19881	310	[Aatf, Acox1, Actb, Acvr2b, Acvrl1, Aff1, Agbl4, Aifm1, Akap13, Apoe, Arid1b, Arid4b, Arih1, Aspscr1, Asxl2, Atf1, Atg10, Atg7, Atm, Atp2a3, Avp, Bach1, Bad, Banp, Bax, Bcl10, Bcl2, Bcl6, Bicral, Brca2, Brpf3, Camta1, Cand1, Cavin2, Cbfa2t3, Cbfb, Ccdc124, Ccnd3, Cct5, Cd24a, Cd38, Cd74, Cdh1, Cdh13, Cdk12, Cdk5rap2, Cdk5rap3, Cdkn1a, Chchd10, Chchd2, Chga, Chtf8, Cib1, Cited2, Cldn19, Cln3, Cloc…
GO:0036211	protein modification process	GO_BiologicalProcess-EBI-UniProt-GOA-ACAP-ARAP_25.05.2022_00h00	5.87764e-08	0.000117083	4.42367e-15	6.19314e-14	[4, 5]	Group18	8.92243	337	[Abhd13, Actb, Acvr2b, Acvrl1, Adar, Agbl4, Akap13, Amfr, Anapc11, Antkmt, Aplp2, Apoe, Arid4b, Arih1, Arrdc1, Asb6, Aspscr1, Asxl2, Atg10, Atg4a, Atg7, Atm, Avp, B3galt1, B3galt5, B3galt6, B4galt4, B4galt7, Bap1, Bax, Bcl10, Bcl2, Bcl6, Bmp2k, Bod1l, Brca2, Brpf3, C9orf72, Cad, Camta1, Cand1, Cand2, Cbfb, Cbl, Ccdc88c, Ccnd3, Ccng1, Cd24a, Cd74, Cdc14a, Cdk12, Cdk5rap2, Cdk5rap3, Cdkn1a, Cdyl, C…
GO:0051246	regulation of protein metabolic process	GO_BiologicalProcess-EBI-UniProt-GOA-ACAP-ARAP_25.05.2022_00h00	7.3713e-08	0.000146615	4.42367e-15	6.19314e-14	[4, 5]	Group18	9.30973	263	[A2m, Aatf, Acot8, Actb, Acvr2b, Acvrl1, Adar, Agbl4, Aifm1, Akap13, Aplp2, Apoe, Arih1, Aspscr1, Asxl2, Atg10, Atg7, Atm, Atp2a3, Avp, Azin1, Bad, Banp, Bax, Bcl10, Bcl2, Bcl6, Bod1l, Bzw1, C4b, C9orf72, Camta1, Cast, Cbfa2t3, Cbl, Ccdc88c, Ccnd3, Ccng1, Cd24a, Cd74, Cdh1, Cdk12, Cdk5rap2, Cdk5rap3, Cdkn1a, Cdyl, Cep43, Chga, Chmp6, Cib1, Cldn19, Cln3, Cnot10, Cnot7, Crb2, Crebrf, Crtap, Csf1, C…
GO:0007017	microtubule-based process	GO_BiologicalProcess-EBI-UniProt-GOA-ACAP-ARAP_25.05.2022_00h00	6.04233e-10	1.2127e-06	6.81124e-15	8.85462e-14	[2]	Group19	12.1212	120	[Aaas, Agbl4, Aqp4, Arhgap21, Arl3, Armc2, Azin1, Bbs1, Bicd2, Bmerb1, Borcs5, Brca2, Camsap2, Ccdc40, Ccdc88c, Cdc14a, Cdk5rap2, Cep126, Cep43, Cep68, Cep97, Cfap221, Cfap43, Cfap46, Cfap47, Cfap54, Cfap61, Cfap65, Cfap69, Cfap70, Chmp6, Cib1, Ckap5, Cln3, Dctn2, Dixdc1, Dnaaf5, Dnah10, Dnah11, Dnal1, Drc1, Efcab1, Ezr, Fbxw11, Fes, Flna, Fsd1, Haus5, Hnrnpu, Hook2, Hook3, Hspb1, Ift122, Ift80, …
GO:0007018	microtubule-based movement	GO_BiologicalProcess-EBI-UniProt-GOA-ACAP-ARAP_25.05.2022_00h00	9.4634e-07	0.00185672	6.81124e-15	8.85462e-14	[3]	Group19	13.1183	61	[Agbl4, Aqp4, Arhgap21, Arl3, Armc2, Bbs1, Bicd2, Borcs5, Ccdc40, Cfap221, Cfap43, Cfap46, Cfap47, Cfap54, Cfap61, Cfap65, Cfap69, Cfap70, Cln3, Dnaaf5, Dnah10, Dnah11, Drc1, Efcab1, Fbxw11, Hnrnpu, Hspb1, Ift122, Ift80, Ift81, Ift88, Inpp5b, Jhy, Katnb1, Kif13a, Kif17, Kif3b, Kif3c, Kif5a, Kif6, Kif9, Kifap3, Lca5, Map2k1, Map4, Nek10, Odad2, Rasgrp1, Rsph4a, Spag6l, Spg7, Stk36, Tpgs1, Ttc12, T…
GO:0044085	cellular component biogenesis	GO_BiologicalProcess-EBI-UniProt-GOA-ACAP-ARAP_25.05.2022_00h00	2.26566e-12	4.58342e-09	6.81124e-15	8.85462e-14	[3]	Group19	9.77871	327	[Aaas, Aatf, Abca3, Acacb, Actb, Acvrl1, Adar, Adgrl2, Agfg1, Aif1l, Aifm1, Akap13, Ap1g1, Apoe, Aqp4, Arf6, Arhgef4, Arhgef9, Arid1b, Arl3, Armc2, Arpc4, Arrdc1, Asap1, Atf1, Atg2b, Atg7, Atl1, Atm, Atp2a2, Bad, Bax, Bbs1, Bcl10, Bcl2, Bhlhb9, Brix1, C9orf72, Cacna1a, Cald1, Camsap2, Cand1, Cand2, Ccdc40, Ccdc96, Cd24a, Cd74, Cdc14a, Cdc45, Cdh1, Cdh13, Cdk5rap2, Cep126, Cep97, Cfap221, Cfap43, …
GO:0032886	regulation of microtubule-based process	GO_BiologicalProcess-EBI-UniProt-GOA-ACAP-ARAP_25.05.2022_00h00	3.96494e-06	0.00770785	6.81124e-15	8.85462e-14	[3, 4]	Group19	14.5907	41	[Azin1, Bbs1, Bicd2, Bmerb1, Borcs5, Camsap2, Ccdc40, Cdk5rap2, Cep97, Cfap43, Cfap69, Chmp6, Cib1, Ckap5, Dixdc1, Dnah11, Drc1, Efcab1, Fes, Fsd1, Hnrnpu, Katnb1, Kif9, Mapre3, Mark4, Mid1ip1, Nup62, Odad2, Plk2, Ppp1r35, Ripor2, Rsph4a, Sass6, Slain2, Spag6l, Spice1, Tppp, Tpr, Trim36, Trim37, Vps4b]
GO:0022607	cellular component assembly	GO_BiologicalProcess-EBI-UniProt-GOA-ACAP-ARAP_25.05.2022_00h00	1.5525e-11	3.13139e-08	6.81124e-15	8.85462e-14	[4]	Group19	9.80265	303	[Aaas, Abca3, Acacb, Actb, Acvrl1, Adar, Adgrl2, Agfg1, Aif1l, Aifm1, Akap13, Ap1g1, Apoe, Aqp4, Arf6, Arhgef4, Arhgef9, Arid1b, Arl3, Armc2, Arpc4, Asap1, Atf1, Atg2b, Atg7, Atl1, Atm, Atp2a2, Bad, Bax, Bbs1, Bcl10, Bcl2, Bhlhb9, Brix1, C9orf72, Cacna1a, Cald1, Camsap2, Cand1, Cand2, Ccdc40, Ccdc96, Cd24a, Cd74, Cdc14a, Cdc45, Cdh1, Cdh13, Cdk5rap2, Cep126, Cep97, Cfap221, Cfap43, Cfap46, Cfap47…
GO:0030030	cell projection organization	GO_BiologicalProcess-EBI-UniProt-GOA-ACAP-ARAP_25.05.2022_00h00	7.27677e-08	0.00014488	6.81124e-15	8.85462e-14	[4]	Group19	10.1016	179	[Actb, Aif1l, Aplp2, Apoe, Arf6, Arhgef4, Arid1b, Arl3, Armc2, Asap1, Atf1, Atg7, Atl1, Atp2b2, Bbs1, Bcl2, Bhlhb9, C9orf72, Cacna1a, Camsap2, Ccdc40, Ccdc96, Cd24a, Cd38, Cdc14a, Cdh1, Cdh13, Cep126, Cep43, Cep97, Cfap221, Cfap43, Cfap46, Cfap47, Cfap54, Cfap61, Cfap65, Cfap69, Cfap70, Cib1, Ckap5, Cln3, Crip2, Csmd3, Cxcl5, Dbnl, Dixdc1, Dnaaf5, Dnal1, Dnm2, Dnm3, Drc1, Eef2k, Efcab1, Ehd4, Eph…
GO:0099111	microtubule-based transport	GO_BiologicalProcess-EBI-UniProt-GOA-ACAP-ARAP_25.05.2022_00h00	1.53404e-06	0.00300212	6.81124e-15	8.85462e-14	[4]	Group19	16.0714	36	[Agbl4, Aqp4, Arhgap21, Arl3, Bbs1, Bicd2, Borcs5, Ccdc40, Cfap221, Cfap43, Cfap54, Cln3, Dnah11, Fbxw11, Hnrnpu, Hspb1, Ift122, Ift80, Ift81, Ift88, Jhy, Kif13a, Kif17, Kif3b, Kif5a, Lca5, Map2k1, Nek10, Rasgrp1, Spag6l, Spg7, Stk36, Tub, Ubb, Wasf1, Wdr19]
GO:0000226	microtubule cytoskeleton organization	GO_BiologicalProcess-EBI-UniProt-GOA-ACAP-ARAP_25.05.2022_00h00	1.40254e-08	2.80227e-05	6.81124e-15	8.85462e-14	[3, 6]	Group19	12.8358	86	[Aaas, Armc2, Azin1, Bbs1, Bicd2, Bmerb1, Brca2, Camsap2, Ccdc40, Ccdc88c, Cdc14a, Cdk5rap2, Cep126, Cep43, Cep68, Cep97, Cfap43, Cfap46, Cfap47, Cfap65, Cfap69, Chmp6, Cib1, Ckap5, Dctn2, Dixdc1, Dnaaf5, Dnal1, Drc1, Efcab1, Ezr, Fbxw11, Fes, Flna, Fsd1, Haus5, Hnrnpu, Hook2, Hook3, Ift88, Jhy, Katna1, Katnal1, Katnb1, Kif3b, Lmna, Lrrc49, Map4, Mapre3, Mark4, Mid1ip1, Nckap5, Ntmt1, Nup62, Nusa…
GO:0007051	spindle organization	GO_BiologicalProcess-EBI-UniProt-GOA-ACAP-ARAP_25.05.2022_00h00	1.35383e-05	0.0261154	6.81124e-15	8.85462e-14	[3, 4, 7]	Group19	15.6566	31	[Aaas, Cep126, Cep97, Chmp6, Ckap5, Dctn2, Ezr, Flna, Fsd1, Haus5, Hnrnpu, Kif3b, Map4, Mapre3, Ntmt1, Nup62, Pibf1, Plk2, Racgap1, Ranbp1, Ripor2, Sass6, Spice1, Tasor, Tppp, Tpr, Trim36, Tubgcp2, Vps4b, Washc1, Wrap73]
GO:0007010	cytoskeleton organization	GO_BiologicalProcess-EBI-UniProt-GOA-ACAP-ARAP_25.05.2022_00h00	1.99741e-07	0.000396087	6.81124e-15	8.85462e-14	[5]	Group19	10.2448	159	[Aaas, Actb, Agfg1, Aif1l, Akap13, Arf6, Arhgdia, Armc2, Arpc4, Azin1, Bbs1, Bcl2, Bcl6, Bicd2, Bmerb1, Brca2, C9orf72, Cald1, Camsap2, Cavin3, Ccdc40, Ccdc88c, Cdc14a, Cdh1, Cdk5rap2, Cep126, Cep43, Cep68, Cep97, Cfap43, Cfap46, Cfap47, Cfap65, Cfap69, Chmp6, Cib1, Ckap5, Cldn19, Cln3, Csrp2, Dbnl, Dctn2, Dixdc1, Dnaaf5, Dnal1, Drc1, Dstn, Efcab1, Epb41l5, Ezr, Fbxw11, Fes, Flna, Fsd1, Gdpd2, Gf…
GO:0070925	organelle assembly	GO_BiologicalProcess-EBI-UniProt-GOA-ACAP-ARAP_25.05.2022_00h00	7.7284e-11	1.5565e-07	6.81124e-15	8.85462e-14	[5]	Group19	12.5392	120	[Aaas, Abca3, Agfg1, Akap13, Ap1g1, Arhgef9, Arl3, Armc2, Asap1, Atg2b, Atg7, Atp2a2, Bbs1, Brix1, C9orf72, Ccdc40, Ccdc96, Cdc14a, Cdk5rap2, Cep126, Cep97, Cfap221, Cfap43, Cfap46, Cfap47, Cfap54, Cfap65, Cfap69, Cfap70, Chmp6, Cln3, Cnot7, Csrp2, Dbnl, Ddx3x, Dnaaf5, Dnal1, Dnm2, Drc1, Efcab1, Ehd4, Eif2a, Eif4enif1, Ezr, Fam161a, Fau, Flna, Haus5, Hnrnpu, Hps4, Hyls1, Ift122, Ift80, Ift81, Ift…
GO:1902115	regulation of organelle assembly	GO_BiologicalProcess-EBI-UniProt-GOA-ACAP-ARAP_25.05.2022_00h00	7.77162e-06	0.0150225	6.81124e-15	8.85462e-14	[4, 5, 6]	Group19	15.2838	35	[Arhgef9, Asap1, C9orf72, Cdk5rap2, Cep97, Chmp6, Dnm2, Ezr, Hnrnpu, Ift88, Kif9, Lrfn1, Lrrk2, Map4, Mark4, Numb, Nup62, Nupr1, Plk2, Ppp1r35, Ptprd, Rab1b, Ripor2, Sass6, Scfd1, Sipa1l1, Spice1, Stam, Tbc1d12, Tpr, Trappc12, Trim37, Vps4b, Wrap73, Zmynd10]
GO:0001578	microtubule bundle formation	GO_BiologicalProcess-EBI-UniProt-GOA-ACAP-ARAP_25.05.2022_00h00	4.31883e-09	8.65494e-06	6.81124e-15	8.85462e-14	[4, 7]	Group19	22.1429	31	[Aaas, Armc2, Ccdc40, Cdk5rap2, Cfap43, Cfap46, Cfap47, Cfap65, Cfap69, Dnaaf5, Dnal1, Drc1, Efcab1, Fes, Ift88, Jhy, Katna1, Lrrc49, Map4, Mark4, Nckap5, Odad2, Rsph4a, Spag6l, Stk36, Tpgs1, Tppp, Trim36, Ttc12, Ttll10, Zmynd10]
GO:0044782	cilium organization	GO_BiologicalProcess-EBI-UniProt-GOA-ACAP-ARAP_25.05.2022_00h00	5.25201e-08	0.000104672	6.81124e-15	8.85462e-14	[5, 6]	Group19	14.3902	59	[Arl3, Armc2, Asap1, Bbs1, Ccdc40, Ccdc96, Cdc14a, Cep126, Cep97, Cfap221, Cfap43, Cfap46, Cfap47, Cfap54, Cfap61, Cfap65, Cfap69, Cfap70, Dnaaf5, Dnal1, Dnm2, Drc1, Efcab1, Ehd4, Fam161a, Flna, Hyls1, Ift122, Ift80, Ift81, Ift88, Iqub, Jhy, Kif17, Kif3b, Kifap3, Lca5, Lrrc49, Macir, Map4, Mark4, Odad2, Parva, Pibf1, Ppp1r35, Ro60, Rsph4a, Spag6l, Stk36, Tpgs1, Ttc12, Ttc29, Ttll10, Tub, Ubxn10, …
GO:0120031	plasma membrane bounded cell projection assembly	GO_BiologicalProcess-EBI-UniProt-GOA-ACAP-ARAP_25.05.2022_00h00	2.20974e-06	0.00431341	6.81124e-15	8.85462e-14	[6]	Group19	12.0805	72	[Aif1l, Arf6, Arhgef4, Arid1b, Arl3, Armc2, Asap1, Bbs1, Ccdc40, Ccdc96, Cdc14a, Cdh13, Cep126, Cep97, Cfap221, Cfap43, Cfap46, Cfap47, Cfap54, Cfap65, Cfap69, Cfap70, Cln3, Dbnl, Dnaaf5, Dnal1, Dnm2, Dnm3, Drc1, Efcab1, Ehd4, Ezr, Fam161a, Flna, Hyls1, Ift122, Ift80, Ift81, Ift88, Iqub, Jhy, Kif3b, Lpar1, Lrrc49, Macir, Map4, Mark4, Nckap1, Odad2, Parva, Pfn1, Pibf1, Ppp1r35, Rhoq, Ripor2, Ro60,…
GO:0120316	sperm flagellum assembly	GO_BiologicalProcess-EBI-UniProt-GOA-ACAP-ARAP_25.05.2022_00h00	2.65582e-06	0.00517885	6.81124e-15	8.85462e-14	[3, 4, 5, 6, 7, 8, 9]	Group19	30.9524	13	[Armc2, Cfap221, Cfap43, Cfap47, Cfap54, Cfap65, Cfap69, Ift81, Ift88, Spag6l, Tpgs1, Ttc12, Ttll10]
GO:0060271	cilium assembly	GO_BiologicalProcess-EBI-UniProt-GOA-ACAP-ARAP_25.05.2022_00h00	5.15013e-07	0.00101509	6.81124e-15	8.85462e-14	[6, 7]	Group19	14.0584	53	[Arl3, Armc2, Asap1, Bbs1, Ccdc40, Ccdc96, Cdc14a, Cep126, Cep97, Cfap221, Cfap43, Cfap46, Cfap47, Cfap54, Cfap65, Cfap69, Cfap70, Dnaaf5, Dnal1, Dnm2, Drc1, Efcab1, Ehd4, Fam161a, Flna, Hyls1, Ift122, Ift80, Ift81, Ift88, Iqub, Jhy, Kif3b, Lrrc49, Macir, Map4, Mark4, Odad2, Parva, Pibf1, Ppp1r35, Ro60, Rsph4a, Spag6l, Stk36, Tpgs1, Ttc12, Ttll10, Ubxn10, Wdr19, Wrap73, Wwtr1, Zmynd10]
GO:0035082	axoneme assembly	GO_BiologicalProcess-EBI-UniProt-GOA-ACAP-ARAP_25.05.2022_00h00	1.99271e-06	0.00389376	6.81124e-15	8.85462e-14	[5, 7, 8]	Group19	20.9524	22	[Armc2, Ccdc40, Cfap43, Cfap46, Cfap47, Cfap65, Cfap69, Dnaaf5, Dnal1, Drc1, Efcab1, Ift88, Jhy, Lrrc49, Odad2, Rsph4a, Spag6l, Stk36, Tpgs1, Ttc12, Ttll10, Zmynd10]
GO:0044458	motile cilium assembly	GO_BiologicalProcess-EBI-UniProt-GOA-ACAP-ARAP_25.05.2022_00h00	1.8566e-05	0.0357395	6.81124e-15	8.85462e-14	[7, 8]	Group19	22.5352	16	[Armc2, Ccdc40, Cfap221, Cfap43, Cfap47, Cfap54, Cfap65, Cfap69, Ift81, Ift88, Jhy, Spag6l, Tpgs1, Ttc12, Ttll10, Zmynd10]
GO:0008152	metabolic process	GO_BiologicalProcess-EBI-UniProt-GOA-ACAP-ARAP_25.05.2022_00h00	2.0721e-16	4.21052e-13	7.50561e-22	1.35101e-20	[1]	Group20	8.11392	943	[1600014C10Rik, A2m, A630089N07Rik, Aass, Aatf, Abca3, Abca5, Abcb9, Abcc5, Abhd1, Abhd13, Abhd2, Acacb, Ackr1, Acot6, Acot8, Acot9, Acox1, Acsm5, Actb, Acvr2b, Acvrl1, Adal, Adam15, Adar, Adcy4, Adgb, Aff1, Aff3, Afg1l, Afmid, Agbl4, Aifm1, Aip, Akap13, Alkbh5, Amacr, Amfr, Amn1, Amy1, Anapc11, Angel2, Angptl4, Ank, Antkmt, Aopep, Ap5s1, Aplp2, Apoe, Aqp4, Arid1b, Arid4b, Arih1, Arl6ip4, Armc8, …
GO:0006807	nitrogen compound metabolic process	GO_BiologicalProcess-EBI-UniProt-GOA-ACAP-ARAP_25.05.2022_00h00	2.89635e-13	5.8738e-10	7.50561e-22	1.35101e-20	[2]	Group20	8.18191	815	[A2m, A630089N07Rik, Aass, Aatf, Abca3, Abcb9, Abcc5, Abhd13, Acacb, Acot6, Acot8, Acot9, Acox1, Acsm5, Actb, Acvr2b, Acvrl1, Adal, Adam15, Adar, Adcy4, Adgb, Aff1, Aff3, Afg1l, Afmid, Agbl4, Aifm1, Aip, Akap13, Alkbh5, Amfr, Amn1, Anapc11, Angel2, Antkmt, Aopep, Ap5s1, Aplp2, Apoe, Arid1b, Arid4b, Arih1, Arl6ip4, Armc8, Arrdc1, Arxes1, Asb6, Ascc2, Aspscr1, Asxl2, Atf1, Atg10, Atg4a, Atg7, Atm, …
GO:0009058	biosynthetic process	GO_BiologicalProcess-EBI-UniProt-GOA-ACAP-ARAP_25.05.2022_00h00	5.11249e-07	0.00100818	7.50561e-22	1.35101e-20	[2]	Group20	8.24212	497	[A630089N07Rik, Aass, Aatf, Abca3, Abcc5, Abhd1, Abhd2, Acacb, Acot8, Acox1, Acsm5, Actb, Acvr2b, Acvrl1, Adal, Adcy4, Aff1, Aff3, Afmid, Aip, Amacr, Antkmt, Apoe, Arid1b, Arid4b, Ascc2, Asxl2, Atf1, Atg10, Atg7, Atm, Avp, Azin1, B3galt1, B3galt5, B3galt6, B4galt4, B4galt7, Bach1, Banp, Bap1, Basp1, Bcl10, Bcl2, Bcl6, Bicral, Brca2, Brd3, Brpf3, Bzw1, Cacna1a, Cad, Camta1, Cand1, Cavin2, Cbfa2t3,…
GO:0044237	cellular metabolic process	GO_BiologicalProcess-EBI-UniProt-GOA-ACAP-ARAP_25.05.2022_00h00	2.65199e-16	5.38619e-13	7.50561e-22	1.35101e-20	[2]	Group20	8.36212	823	[1600014C10Rik, A630089N07Rik, Aass, Aatf, Abca3, Abcb9, Abhd1, Abhd2, Acacb, Acot6, Acot8, Acot9, Acox1, Acsm5, Actb, Acvr2b, Acvrl1, Adal, Adar, Adcy4, Aff1, Aff3, Afg1l, Afmid, Agbl4, Aifm1, Aip, Akap13, Alkbh5, Amacr, Amfr, Amn1, Anapc11, Angel2, Ank, Antkmt, Ap5s1, Aplp2, Apoe, Arid1b, Arid4b, Arih1, Arl6ip4, Armc8, Arrdc1, Arxes1, Ascc2, Aspa, Asxl2, Atf1, Atg10, Atg2b, Atg4a, Atg7, Atm, At…
GO:0044238	primary metabolic process	GO_BiologicalProcess-EBI-UniProt-GOA-ACAP-ARAP_25.05.2022_00h00	5.06828e-12	1.02329e-08	7.50561e-22	1.35101e-20	[2]	Group20	8.03834	847	[A2m, A630089N07Rik, Aass, Aatf, Abca3, Abca5, Abhd1, Abhd13, Abhd2, Acacb, Acot6, Acot8, Acot9, Acox1, Acsm5, Actb, Acvr2b, Acvrl1, Adal, Adam15, Adar, Adcy4, Adgb, Aff1, Aff3, Afg1l, Afmid, Agbl4, Aifm1, Aip, Akap13, Alkbh5, Amacr, Amfr, Amn1, Amy1, Anapc11, Angel2, Angptl4, Antkmt, Aopep, Ap5s1, Aplp2, Apoe, Arid1b, Arid4b, Arih1, Arl6ip4, Armc8, Arrdc1, Arxes1, Asb6, Ascc2, Aspscr1, Asxl2, At…
GO:0048518	positive regulation of biological process	GO_BiologicalProcess-EBI-UniProt-GOA-ACAP-ARAP_25.05.2022_00h00	8.73123e-09	1.74712e-05	7.50561e-22	1.35101e-20	[1, 2, 3]	Group20	8.30536	569	[A2m, Aatf, Abca3, Abca5, Abcb4, Acacb, Acox1, Actb, Acvr2b, Acvrl1, Adar, Adgrl2, Aff1, Agbl4, Aifm1, Akap13, Anapc11, Angel2, Angptl4, Antkmt, Ap1g1, Apoe, Arf6, Arhgap5, Arhgef16, Arid1b, Arid4b, Arih1, Asap1, Aspa, Aspscr1, Asxl2, Atf1, Atg10, Atg7, Atm, Atp2a3, Atp2b2, Avp, Avpi1, Azin1, Bach1, Bad, Banp, Bax, Bcdin3d, Bcl10, Bcl2, Bcl6, Bhlhb9, Bicral, Bmp2k, Borcs5, Brca2, Brpf3, C4b, C9or…
GO:0048519	negative regulation of biological process	GO_BiologicalProcess-EBI-UniProt-GOA-ACAP-ARAP_25.05.2022_00h00	1.78554e-07	0.000354609	7.50561e-22	1.35101e-20	[1, 2, 3]	Group20	8.33191	488	[1810013L24Rik, 2210016L21Rik, A2m, A630089N07Rik, Aatf, Abca5, Abhd2, Acacb, Acot8, Actb, Acvr2b, Acvrl1, Adam15, Adar, Agbl4, Alkbh5, Amfr, Angel2, Angptl4, Ankrd13d, Aplp2, Apoe, Aqp4, Arf6, Arhgdia, Arid4b, Arrdc1, Asap1, Asxl2, Atg7, Atm, Atox1, Atp2a2, Avp, Azin1, B4galt7, Bach1, Bad, Banp, Bap1, Basp1, Bax, Bcdin3d, Bcl10, Bcl2, Bcl6, Bhlhb9, Bicral, Bmerb1, Bmt2, Bod1l, Brca2, C4b, C9orf7…
GO:0071704	organic substance metabolic process	GO_BiologicalProcess-EBI-UniProt-GOA-ACAP-ARAP_25.05.2022_00h00	5.06449e-13	1.02556e-09	7.50561e-22	1.35101e-20	[2]	Group20	8.00962	899	[A2m, A630089N07Rik, Aass, Aatf, Abca3, Abca5, Abcb9, Abcc5, Abhd1, Abhd13, Abhd2, Acacb, Ackr1, Acot6, Acot8, Acot9, Acox1, Acsm5, Actb, Acvr2b, Acvrl1, Adal, Adam15, Adar, Adcy4, Adgb, Aff1, Aff3, Afg1l, Afmid, Agbl4, Aifm1, Aip, Akap13, Alkbh5, Amacr, Amfr, Amn1, Amy1, Anapc11, Angel2, Angptl4, Ank, Antkmt, Aopep, Ap5s1, Aplp2, Apoe, Aqp4, Arid1b, Arid4b, Arih1, Arl6ip4, Armc8, Arrdc1, Arxes1,…
GO:0019222	regulation of metabolic process	GO_BiologicalProcess-EBI-UniProt-GOA-ACAP-ARAP_25.05.2022_00h00	2.28285e-07	0.000452233	7.50561e-22	1.35101e-20	[2, 3]	Group20	8.11456	578	[A2m, A630089N07Rik, Aatf, Abca3, Acacb, Ackr1, Acot8, Acox1, Actb, Acvr2b, Acvrl1, Adar, Aff1, Aff3, Agbl4, Aifm1, Aip, Akap13, Alkbh5, Angel2, Angptl4, Antkmt, Aplp2, Apoe, Aqp4, Arid1b, Arid4b, Arih1, Ascc2, Aspscr1, Asxl2, Atf1, Atg10, Atg7, Atm, Atp2a3, Atxn7l3b, Avp, Azin1, Bach1, Bad, Banp, Bap1, Basp1, Bax, Bcdin3d, Bcl10, Bcl2, Bcl6, Bicral, Bod1l, Brca2, Brd3, Brpf3, Bzw1, C4b, C9orf72,…
GO:0006725	cellular aromatic compound metabolic process	GO_BiologicalProcess-EBI-UniProt-GOA-ACAP-ARAP_25.05.2022_00h00	1.91648e-08	3.8253e-05	7.50561e-22	1.35101e-20	[3]	Group20	8.42565	502	[A630089N07Rik, Aass, Aatf, Acacb, Acot6, Acot8, Acot9, Acsm5, Actb, Acvr2b, Acvrl1, Adal, Adar, Adcy4, Aff1, Aff3, Afmid, Aifm1, Aip, Alkbh5, Angel2, Antkmt, Ap5s1, Apoe, Arid1b, Arid4b, Arl6ip4, Ascc2, Asxl2, Atf1, Atg7, Atm, Atp2b2, Bach1, Bad, Banp, Bap1, Basp1, Bax, Bcdin3d, Bcl10, Bcl2, Bcl6, Bicral, Blvrb, Bod1l, Brca2, Brd3, Brix1, Brpf3, Cad, Camta1, Cand1, Cavin2, Cbfa2t3, Cbfb, Ccdc124…
GO:0009892	negative regulation of metabolic process	GO_BiologicalProcess-EBI-UniProt-GOA-ACAP-ARAP_25.05.2022_00h00	1.84905e-05	0.0356127	7.50561e-22	1.35101e-20	[2, 3, 4]	Group20	8.61027	285	[A2m, A630089N07Rik, Aatf, Acacb, Acot8, Actb, Acvr2b, Acvrl1, Adar, Alkbh5, Angel2, Aplp2, Apoe, Aqp4, Arid4b, Asxl2, Atg7, Atm, Avp, Azin1, Bach1, Banp, Bap1, Basp1, Bax, Bcdin3d, Bcl2, Bcl6, Bod1l, Brca2, C4b, C9orf72, Cacna1a, Cast, Cavin3, Cbfa2t3, Cbfb, Cbl, Ccdc85b, Ccnd3, Cd24a, Cd38, Cdh1, Cdk5rap2, Cdk5rap3, Cdkn1a, Cdyl, Cep43, Cggbp1, Chmp6, Cib1, Cipc, Cited2, Cldn19, Cldn5, Cln3, Cl…
GO:0009893	positive regulation of metabolic process	GO_BiologicalProcess-EBI-UniProt-GOA-ACAP-ARAP_25.05.2022_00h00	6.24367e-07	0.0012275	7.50561e-22	1.35101e-20	[2, 3, 4]	Group20	8.63604	359	[Aatf, Acox1, Actb, Acvr2b, Acvrl1, Adar, Aff1, Agbl4, Aifm1, Akap13, Angel2, Angptl4, Apoe, Arid1b, Arid4b, Arih1, Aspscr1, Asxl2, Atf1, Atg10, Atg7, Atm, Atp2a3, Avp, Bach1, Bad, Banp, Bax, Bcdin3d, Bcl10, Bcl2, Bcl6, Bicral, Brca2, Brpf3, C9orf72, Camta1, Cand1, Cavin2, Cbfa2t3, Cbfb, Cbr1, Ccdc124, Ccnd3, Cct5, Cd19, Cd24a, Cd38, Cd74, Cdh1, Cdh13, Cdk12, Cdk5rap2, Cdk5rap3, Cdkn1a, Chchd10, …
GO:0034641	cellular nitrogen compound metabolic process	GO_BiologicalProcess-EBI-UniProt-GOA-ACAP-ARAP_25.05.2022_00h00	1.47026e-10	2.95964e-07	7.50561e-22	1.35101e-20	[3]	Group20	8.52324	561	[A630089N07Rik, Aass, Aatf, Abcb9, Acacb, Acot6, Acot8, Acot9, Acox1, Acsm5, Actb, Acvr2b, Acvrl1, Adal, Adar, Adcy4, Aff1, Aff3, Afmid, Aifm1, Aip, Alkbh5, Angel2, Antkmt, Ap5s1, Apoe, Arid1b, Arid4b, Arl6ip4, Arxes1, Ascc2, Asxl2, Atf1, Atg7, Atm, Atp2b2, Azin1, B3galt1, B4galt4, Bach1, Bad, Banp, Bap1, Basp1, Bax, Bcdin3d, Bcl10, Bcl6, Bicral, Blvrb, Bod1l, Brca2, Brd3, Brix1, Brpf3, Bzw1, Cad…
GO:0043170	macromolecule metabolic process	GO_BiologicalProcess-EBI-UniProt-GOA-ACAP-ARAP_25.05.2022_00h00	5.82604e-13	1.17919e-09	7.50561e-22	1.35101e-20	[3]	Group20	8.2109	788	[A2m, A630089N07Rik, Aatf, Abcc5, Abhd13, Acacb, Ackr1, Acot8, Actb, Acvr2b, Acvrl1, Adam15, Adar, Adgb, Aff1, Aff3, Afg1l, Agbl4, Aifm1, Aip, Akap13, Alkbh5, Amfr, Amn1, Anapc11, Angel2, Ank, Antkmt, Aopep, Ap5s1, Aplp2, Apoe, Aqp4, Arid1b, Arid4b, Arih1, Arl6ip4, Armc8, Arrdc1, Arxes1, Asb6, Ascc2, Aspscr1, Asxl2, Atf1, Atg10, Atg4a, Atg7, Atm, Atp2a3, Atxn7l3b, Avp, Azin1, B3galt1, B3galt5, B3…
GO:0044249	cellular biosynthetic process	GO_BiologicalProcess-EBI-UniProt-GOA-ACAP-ARAP_25.05.2022_00h00	2.437e-07	0.000482525	7.50561e-22	1.35101e-20	[3]	Group20	8.31622	486	[A630089N07Rik, Aass, Aatf, Abhd1, Abhd2, Acacb, Acot8, Acox1, Acsm5, Actb, Acvr2b, Acvrl1, Adal, Adcy4, Aff1, Aff3, Afmid, Aip, Amacr, Antkmt, Apoe, Arid1b, Arid4b, Ascc2, Asxl2, Atf1, Atg10, Atg7, Atm, Avp, Azin1, B3galt1, B3galt5, B3galt6, B4galt4, B4galt7, Bach1, Banp, Bap1, Basp1, Bcl10, Bcl2, Bcl6, Bicral, Brca2, Brd3, Brpf3, Bzw1, Cacna1a, Cad, Camta1, Cand1, Cavin2, Cbfa2t3, Cbfb, Ccdc124…
GO:0046483	heterocycle metabolic process	GO_BiologicalProcess-EBI-UniProt-GOA-ACAP-ARAP_25.05.2022_00h00	7.98003e-08	0.000158643	7.50561e-22	1.35101e-20	[3]	Group20	8.37019	492	[A630089N07Rik, Aass, Aatf, Acacb, Acot6, Acot8, Acot9, Acsm5, Actb, Acvr2b, Acvrl1, Adal, Adar, Adcy4, Aff1, Aff3, Afmid, Aifm1, Aip, Alkbh5, Angel2, Antkmt, Ap5s1, Apoe, Arid1b, Arid4b, Arl6ip4, Ascc2, Asxl2, Atf1, Atg7, Atm, Atp2b2, Bach1, Bad, Banp, Bap1, Basp1, Bax, Bcdin3d, Bcl10, Bcl6, Bicral, Blvrb, Bod1l, Brca2, Brd3, Brix1, Brpf3, Cad, Camta1, Cand1, Cavin2, Cbfa2t3, Cbfb, Ccdc124, Ccdc…
GO:0048522	positive regulation of cellular process	GO_BiologicalProcess-EBI-UniProt-GOA-ACAP-ARAP_25.05.2022_00h00	3.85788e-10	7.75047e-07	7.50561e-22	1.35101e-20	[2, 3, 4]	Group20	8.56632	527	[Aatf, Abca3, Abcb4, Acox1, Actb, Acvr2b, Acvrl1, Adgrl2, Aff1, Agbl4, Aifm1, Akap13, Anapc11, Antkmt, Ap1g1, Apoe, Arf6, Arhgap5, Arhgef16, Arid1b, Arid4b, Arih1, Asap1, Aspa, Asxl2, Atf1, Atg7, Atm, Avp, Avpi1, Azin1, Bach1, Bad, Banp, Bax, Bcl10, Bcl2, Bcl6, Bhlhb9, Bicral, Bmp2k, Borcs5, Brca2, Brpf3, C9orf72, Cacng4, Camta1, Cand1, Cavin2, Cavin3, Cbfa2t3, Cbfb, Cbl, Cbr1, Ccdc124, Ccnd3, Cc…
GO:0048523	negative regulation of cellular process	GO_BiologicalProcess-EBI-UniProt-GOA-ACAP-ARAP_25.05.2022_00h00	1.60627e-06	0.00314026	7.50561e-22	1.35101e-20	[2, 3, 4]	Group20	8.33333	431	[1810013L24Rik, 2210016L21Rik, A630089N07Rik, Aatf, Abca5, Abhd2, Acacb, Acot8, Actb, Acvr2b, Acvrl1, Adam15, Adar, Agbl4, Amfr, Angel2, Angptl4, Ankrd13d, Apoe, Aqp4, Arf6, Arhgdia, Arid4b, Arrdc1, Asxl2, Atg7, Atm, Atox1, Avp, B4galt7, Bach1, Bad, Bap1, Basp1, Bax, Bcdin3d, Bcl10, Bcl2, Bcl6, Bhlhb9, Bicral, Bmerb1, Bmt2, Bod1l, Brca2, C9orf72, Cacna1a, Camsap2, Cast, Cavin3, Cbfa2t3, Cbfb, Cbl…
GO:1901360	organic cyclic compound metabolic process	GO_BiologicalProcess-EBI-UniProt-GOA-ACAP-ARAP_25.05.2022_00h00	1.79325e-07	0.00035596	7.50561e-22	1.35101e-20	[3]	Group20	8.26619	513	[A630089N07Rik, Aass, Aatf, Abca5, Acacb, Acot6, Acot8, Acot9, Acsm5, Actb, Acvr2b, Acvrl1, Adal, Adar, Adcy4, Aff1, Aff3, Afmid, Aifm1, Aip, Alkbh5, Amacr, Angel2, Antkmt, Ap5s1, Aplp2, Apoe, Arid1b, Arid4b, Arl6ip4, Ascc2, Asxl2, Atf1, Atg7, Atm, Atp2b2, Bach1, Bad, Banp, Bap1, Basp1, Bax, Bcdin3d, Bcl10, Bcl2, Bcl6, Bicral, Blvrb, Bod1l, Brca2, Brd3, Brix1, Brpf3, Cad, Camta1, Cand1, Cavin2, C…
GO:1901564	organonitrogen compound metabolic process	GO_BiologicalProcess-EBI-UniProt-GOA-ACAP-ARAP_25.05.2022_00h00	3.8159e-12	7.70812e-09	7.50561e-22	1.35101e-20	[3]	Group20	8.6429	577	[A2m, Aass, Aatf, Abca3, Abcb9, Abcc5, Abhd13, Acacb, Acot6, Acot8, Acot9, Acox1, Acsm5, Actb, Acvr2b, Acvrl1, Adal, Adam15, Adar, Adcy4, Adgb, Afg1l, Afmid, Agbl4, Aifm1, Aip, Akap13, Amfr, Amn1, Anapc11, Antkmt, Aopep, Aplp2, Apoe, Arid4b, Arih1, Armc8, Arrdc1, Arxes1, Asb6, Ascc2, Aspscr1, Asxl2, Atg10, Atg4a, Atg7, Atm, Atp2a3, Atp2b2, Avp, Azin1, B3galt1, B3galt5, B3galt6, B4galt4, B4galt7, …
GO:1901576	organic substance biosynthetic process	GO_BiologicalProcess-EBI-UniProt-GOA-ACAP-ARAP_25.05.2022_00h00	6.10304e-07	0.00120047	7.50561e-22	1.35101e-20	[3]	Group20	8.25177	489	[A630089N07Rik, Aass, Aatf, Abca3, Abcc5, Abhd1, Abhd2, Acacb, Acot8, Acox1, Acsm5, Actb, Acvr2b, Acvrl1, Adal, Adcy4, Aff1, Aff3, Afmid, Aip, Amacr, Antkmt, Apoe, Arid1b, Arid4b, Ascc2, Asxl2, Atf1, Atg10, Atg7, Atm, Avp, Azin1, B3galt1, B3galt5, B3galt6, B4galt4, B4galt7, Bach1, Banp, Bap1, Basp1, Bcl10, Bcl2, Bcl6, Bicral, Brca2, Brd3, Brpf3, Bzw1, Cad, Camta1, Cand1, Cavin2, Cbfa2t3, Cbfb, Cc…
GO:0006139	nucleobase-containing compound metabolic process	GO_BiologicalProcess-EBI-UniProt-GOA-ACAP-ARAP_25.05.2022_00h00	1.53236e-08	3.06011e-05	7.50561e-22	1.35101e-20	[3, 4]	Group20	8.48464	486	[A630089N07Rik, Aass, Aatf, Acacb, Acot6, Acot8, Acot9, Acsm5, Actb, Acvr2b, Acvrl1, Adal, Adar, Adcy4, Aff1, Aff3, Afmid, Aifm1, Aip, Alkbh5, Angel2, Antkmt, Ap5s1, Apoe, Arid1b, Arid4b, Arl6ip4, Ascc2, Asxl2, Atf1, Atg7, Atm, Atp2b2, Bach1, Bad, Banp, Bap1, Basp1, Bax, Bcdin3d, Bcl10, Bcl6, Bicral, Bod1l, Brca2, Brd3, Brix1, Brpf3, Cad, Camta1, Cand1, Cavin2, Cbfa2t3, Cbfb, Ccdc124, Ccdc85b, Cc…
GO:0009889	regulation of biosynthetic process	GO_BiologicalProcess-EBI-UniProt-GOA-ACAP-ARAP_25.05.2022_00h00	1.36433e-05	0.0263042	7.50561e-22	1.35101e-20	[3, 4]	Group20	8.3524	365	[A630089N07Rik, Aatf, Abca3, Acot8, Acox1, Actb, Acvr2b, Acvrl1, Aff1, Aff3, Aip, Antkmt, Apoe, Arid1b, Arid4b, Ascc2, Asxl2, Atf1, Atg7, Atm, Avp, Bach1, Banp, Bap1, Basp1, Bcl10, Bcl2, Bcl6, Bicral, Brca2, Brd3, Brpf3, Bzw1, Cacna1a, Camta1, Cand1, Cavin2, Cbfa2t3, Cbfb, Ccdc124, Ccdc85b, Ccnd3, Cct5, Cd38, Cd74, Cdh1, Cdh13, Cdk12, Cdk5rap2, Cdk5rap3, Cdkn1a, Cdyl, Cggbp1, Chchd10, Chchd2, Cht…
GO:0019538	protein metabolic process	GO_BiologicalProcess-EBI-UniProt-GOA-ACAP-ARAP_25.05.2022_00h00	2.16227e-11	4.35913e-08	7.50561e-22	1.35101e-20	[3, 4]	Group20	8.80127	500	[A2m, Aatf, Abhd13, Acot8, Actb, Acvr2b, Acvrl1, Adam15, Adar, Adgb, Afg1l, Agbl4, Aifm1, Aip, Akap13, Amfr, Amn1, Anapc11, Antkmt, Aopep, Aplp2, Apoe, Arid4b, Arih1, Armc8, Arrdc1, Arxes1, Asb6, Ascc2, Aspscr1, Asxl2, Atg10, Atg4a, Atg7, Atm, Atp2a3, Avp, Azin1, B3galt1, B3galt5, B3galt6, B4galt4, B4galt7, Bad, Banp, Bap1, Bax, Bcl10, Bcl2, Bcl6, Bmp2k, Bod1l, Brca2, Brpf3, Bzw1, C4b, C9orf72, C…
GO:0031323	regulation of cellular metabolic process	GO_BiologicalProcess-EBI-UniProt-GOA-ACAP-ARAP_25.05.2022_00h00	3.3929e-08	6.76543e-05	7.50561e-22	1.35101e-20	[3, 4]	Group20	8.40994	494	[A630089N07Rik, Aatf, Abca3, Acacb, Acot8, Acox1, Actb, Acvr2b, Acvrl1, Adar, Aff1, Aff3, Agbl4, Aifm1, Aip, Akap13, Alkbh5, Angel2, Antkmt, Aplp2, Apoe, Arid1b, Arid4b, Arih1, Ascc2, Asxl2, Atf1, Atg7, Atm, Avp, Bach1, Bad, Banp, Bap1, Basp1, Bax, Bcdin3d, Bcl10, Bcl2, Bcl6, Bicral, Bod1l, Brca2, Brd3, Brpf3, Bzw1, C9orf72, Cacna1a, Camta1, Cand1, Cavin2, Cavin3, Cbfa2t3, Cbfb, Cbl, Cbr1, Ccdc12…
GO:0051171	regulation of nitrogen compound metabolic process	GO_BiologicalProcess-EBI-UniProt-GOA-ACAP-ARAP_25.05.2022_00h00	6.78698e-07	0.00133229	7.50561e-22	1.35101e-20	[3, 4]	Group20	8.22922	494	[A2m, A630089N07Rik, Aatf, Abca3, Acot8, Acox1, Actb, Acvr2b, Acvrl1, Adar, Aff1, Aff3, Agbl4, Aifm1, Aip, Akap13, Alkbh5, Angel2, Antkmt, Aplp2, Apoe, Arid1b, Arid4b, Arih1, Ascc2, Aspscr1, Asxl2, Atf1, Atg10, Atg7, Atm, Atp2a3, Avp, Azin1, Bach1, Bad, Banp, Bap1, Basp1, Bax, Bcdin3d, Bcl10, Bcl2, Bcl6, Bicral, Bod1l, Brca2, Brd3, Brpf3, Bzw1, C4b, C9orf72, Cacna1a, Camta1, Cand1, Cast, Cavin2, …
GO:0060255	regulation of macromolecule metabolic process	GO_BiologicalProcess-EBI-UniProt-GOA-ACAP-ARAP_25.05.2022_00h00	1.53786e-06	0.00300805	7.50561e-22	1.35101e-20	[3, 4]	Group20	8.09704	534	[A2m, A630089N07Rik, Aatf, Acacb, Ackr1, Acot8, Actb, Acvr2b, Acvrl1, Adar, Aff1, Aff3, Agbl4, Aifm1, Aip, Akap13, Alkbh5, Angel2, Aplp2, Apoe, Aqp4, Arid1b, Arid4b, Arih1, Ascc2, Aspscr1, Asxl2, Atf1, Atg10, Atg7, Atm, Atp2a3, Atxn7l3b, Avp, Azin1, Bach1, Bad, Banp, Bap1, Basp1, Bax, Bcdin3d, Bcl10, Bcl2, Bcl6, Bicral, Bod1l, Brca2, Brd3, Brpf3, Bzw1, C4b, C9orf72, Camta1, Cand1, Cast, Cavin2, C…
GO:0080090	regulation of primary metabolic process	GO_BiologicalProcess-EBI-UniProt-GOA-ACAP-ARAP_25.05.2022_00h00	3.91957e-07	0.000774115	7.50561e-22	1.35101e-20	[3, 4]	Group20	8.22693	509	[A2m, A630089N07Rik, Aatf, Abca3, Acacb, Acot8, Acox1, Actb, Acvr2b, Acvrl1, Adar, Aff1, Aff3, Agbl4, Aifm1, Aip, Akap13, Alkbh5, Angel2, Angptl4, Antkmt, Aplp2, Apoe, Arid1b, Arid4b, Arih1, Ascc2, Aspscr1, Asxl2, Atf1, Atg10, Atg7, Atm, Atp2a3, Avp, Azin1, Bach1, Bad, Banp, Bap1, Basp1, Bax, Bcdin3d, Bcl10, Bcl2, Bcl6, Bicral, Bod1l, Brca2, Brd3, Brpf3, Bzw1, C4b, C9orf72, Camta1, Cand1, Cast, C…
GO:0009059	macromolecule biosynthetic process	GO_BiologicalProcess-EBI-UniProt-GOA-ACAP-ARAP_25.05.2022_00h00	1.17228e-05	0.0226249	7.50561e-22	1.35101e-20	[4]	Group20	8.26123	401	[A630089N07Rik, Aatf, Abcc5, Acot8, Actb, Acvr2b, Acvrl1, Aff1, Aff3, Aip, Apoe, Arid1b, Arid4b, Ascc2, Asxl2, Atf1, Atg10, Atg7, Atm, B3galt1, B3galt5, B3galt6, B4galt4, B4galt7, Bach1, Banp, Bap1, Basp1, Bcl10, Bcl2, Bcl6, Bicral, Brca2, Brd3, Brpf3, Bzw1, Camta1, Cand1, Cavin2, Cbfa2t3, Cbfb, Ccdc124, Ccdc85b, Ccnd3, Cct5, Cd38, Cd74, Cdh1, Cdh13, Cdk12, Cdk5rap2, Cdk5rap3, Cdkn1a, Cdyl, Cggbp…
GO:0009891	positive regulation of biosynthetic process	GO_BiologicalProcess-EBI-UniProt-GOA-ACAP-ARAP_25.05.2022_00h00	3.77994e-07	0.000746916	7.50561e-22	1.35101e-20	[3, 4, 5]	Group20	9.52809	212	[Aatf, Acox1, Actb, Acvrl1, Aff1, Apoe, Arid1b, Arid4b, Asxl2, Atf1, Atm, Avp, Bach1, Banp, Bcl10, Bicral, Brca2, Camta1, Cand1, Cavin2, Cbfb, Ccdc124, Cct5, Cd38, Cd74, Cdh1, Cdh13, Cdk12, Cdk5rap2, Cdk5rap3, Chchd10, Chchd2, Chtf8, Cited2, Clock, Cnot7, Col1a1, Creb3l4, Crebrf, Crip2, Crlf3, Cyp1b1, Dcn, Ddx17, Ddx3x, Dnm2, Edf1, Egr1, Eif3d, Eif5a2, Elf1, Epas1, Epc2, Epm2aip1, Etv1, Fbxw11, F…
GO:0010467	gene expression	GO_BiologicalProcess-EBI-UniProt-GOA-ACAP-ARAP_25.05.2022_00h00	5.6825e-07	0.00111889	7.50561e-22	1.35101e-20	[4]	Group20	8.20381	512	[A630089N07Rik, Aatf, Acacb, Ackr1, Actb, Acvr2b, Acvrl1, Adar, Aff1, Aff3, Aip, Alkbh5, Angel2, Ank, Apoe, Aqp4, Arid1b, Arid4b, Arl6ip4, Arxes1, Ascc2, Asxl2, Atf1, Atm, Atxn7l3b, Avp, Bach1, Bad, Banp, Bap1, Basp1, Bcdin3d, Bcl10, Bcl2, Bcl6, Bicral, Brca2, Brd3, Brix1, Brpf3, Bzw1, Camta1, Cand1, Cast, Cavin2, Cavin3, Cbfa2t3, Cbfb, Ccdc124, Ccdc85b, Ccnd3, Cd24a, Cd2bp2, Cd38, Cd74, Cdh1, Cd…
GO:0010604	positive regulation of macromolecule metabolic process	GO_BiologicalProcess-EBI-UniProt-GOA-ACAP-ARAP_25.05.2022_00h00	1.3586e-06	0.00266149	7.50561e-22	1.35101e-20	[3, 4, 5]	Group20	8.67855	331	[Aatf, Actb, Acvr2b, Acvrl1, Adar, Aff1, Agbl4, Aifm1, Akap13, Angel2, Apoe, Arid1b, Arid4b, Arih1, Aspscr1, Asxl2, Atf1, Atg10, Atg7, Atm, Atp2a3, Avp, Bach1, Bad, Banp, Bax, Bcdin3d, Bcl10, Bcl2, Bcl6, Bicral, Brca2, Brpf3, Camta1, Cand1, Cavin2, Cbfa2t3, Cbfb, Ccdc124, Ccnd3, Cct5, Cd24a, Cd38, Cd74, Cdh1, Cdh13, Cdk12, Cdk5rap2, Cdk5rap3, Cdkn1a, Chchd10, Chchd2, Chga, Chtf8, Cib1, Cited2, Cl…
GO:0031325	positive regulation of cellular metabolic process	GO_BiologicalProcess-EBI-UniProt-GOA-ACAP-ARAP_25.05.2022_00h00	1.01954e-08	2.03907e-05	7.50561e-22	1.35101e-20	[3, 4, 5]	Group20	9.21838	309	[Aatf, Acox1, Actb, Acvr2b, Acvrl1, Aff1, Agbl4, Akap13, Apoe, Arid1b, Arid4b, Arih1, Asxl2, Atf1, Atg7, Atm, Avp, Bach1, Bad, Banp, Bax, Bcl10, Bcl2, Bicral, Brca2, Brpf3, C9orf72, Camta1, Cand1, Cavin2, Cbfa2t3, Cbfb, Cbr1, Ccdc124, Ccnd3, Cct5, Cd19, Cd24a, Cd38, Cd74, Cdh1, Cdh13, Cdk12, Cdk5rap2, Cdk5rap3, Cdkn1a, Chchd10, Chchd2, Chga, Chtf8, Cib1, Cited2, Cldn19, Cln3, Clock, Cnot7, Col1a1…
GO:0043412	macromolecule modification	GO_BiologicalProcess-EBI-UniProt-GOA-ACAP-ARAP_25.05.2022_00h00	7.6073e-09	1.52298e-05	7.50561e-22	1.35101e-20	[4]	Group20	8.99698	357	[Abhd13, Actb, Acvr2b, Acvrl1, Adar, Agbl4, Akap13, Alkbh5, Amfr, Anapc11, Antkmt, Aplp2, Apoe, Arid4b, Arih1, Arrdc1, Asb6, Aspscr1, Asxl2, Atg10, Atg4a, Atg7, Atm, Avp, B3galt1, B3galt5, B3galt6, B4galt4, B4galt7, Bap1, Bax, Bcdin3d, Bcl10, Bcl2, Bcl6, Bmp2k, Bod1l, Brca2, Brpf3, C9orf72, Cad, Camta1, Cand1, Cand2, Cbfb, Cbl, Ccdc88c, Ccnd3, Ccng1, Cd24a, Cd74, Cdc14a, Cdk12, Cdk5rap2, Cdk5rap3…
GO:0044271	cellular nitrogen compound biosynthetic process	GO_BiologicalProcess-EBI-UniProt-GOA-ACAP-ARAP_25.05.2022_00h00	1.40878e-06	0.00275838	7.50561e-22	1.35101e-20	[4]	Group20	8.39632	411	[A630089N07Rik, Aatf, Acacb, Acox1, Actb, Acvr2b, Acvrl1, Adal, Adcy4, Aff1, Aff3, Afmid, Aip, Antkmt, Apoe, Arid1b, Arid4b, Ascc2, Asxl2, Atf1, Atm, Azin1, B3galt1, B4galt4, Bach1, Banp, Bap1, Basp1, Bcl10, Bcl6, Bicral, Brca2, Brd3, Brpf3, Bzw1, Cad, Camta1, Cand1, Cavin2, Cbfa2t3, Cbfb, Ccdc124, Ccdc85b, Ccnd3, Cct5, Cd38, Cd74, Cdh1, Cdh13, Cdk12, Cdk5rap2, Cdk5rap3, Cdkn1a, Cdyl, Cers6, Cggb…
GO:0051173	positive regulation of nitrogen compound metabolic process	GO_BiologicalProcess-EBI-UniProt-GOA-ACAP-ARAP_25.05.2022_00h00	1.10952e-08	2.21794e-05	7.50561e-22	1.35101e-20	[3, 4, 5]	Group20	9.19881	310	[Aatf, Acox1, Actb, Acvr2b, Acvrl1, Aff1, Agbl4, Aifm1, Akap13, Apoe, Arid1b, Arid4b, Arih1, Aspscr1, Asxl2, Atf1, Atg10, Atg7, Atm, Atp2a3, Avp, Bach1, Bad, Banp, Bax, Bcl10, Bcl2, Bcl6, Bicral, Brca2, Brpf3, Camta1, Cand1, Cavin2, Cbfa2t3, Cbfb, Ccdc124, Ccnd3, Cct5, Cd24a, Cd38, Cd74, Cdh1, Cdh13, Cdk12, Cdk5rap2, Cdk5rap3, Cdkn1a, Chchd10, Chchd2, Chga, Chtf8, Cib1, Cited2, Cldn19, Cln3, Cloc…
GO:0010468	regulation of gene expression	GO_BiologicalProcess-EBI-UniProt-GOA-ACAP-ARAP_25.05.2022_00h00	2.06869e-05	0.0398015	7.50561e-22	1.35101e-20	[4, 5]	Group20	8.16564	422	[A630089N07Rik, Aatf, Acacb, Ackr1, Actb, Acvr2b, Acvrl1, Adar, Aff1, Aff3, Aip, Alkbh5, Angel2, Apoe, Aqp4, Arid1b, Arid4b, Ascc2, Asxl2, Atf1, Atm, Atxn7l3b, Avp, Bach1, Banp, Bap1, Basp1, Bcdin3d, Bcl10, Bcl2, Bcl6, Bicral, Brca2, Brd3, Brpf3, Bzw1, Camta1, Cand1, Cast, Cavin2, Cavin3, Cbfa2t3, Cbfb, Ccdc124, Ccdc85b, Ccnd3, Cd24a, Cd38, Cd74, Cdh1, Cdh13, Cdk12, Cdk5rap2, Cdk5rap3, Cdkn1a, Cd…
GO:0051246	regulation of protein metabolic process	GO_BiologicalProcess-EBI-UniProt-GOA-ACAP-ARAP_25.05.2022_00h00	7.3713e-08	0.000146615	7.50561e-22	1.35101e-20	[4, 5]	Group20	9.30973	263	[A2m, Aatf, Acot8, Actb, Acvr2b, Acvrl1, Adar, Agbl4, Aifm1, Akap13, Aplp2, Apoe, Arih1, Aspscr1, Asxl2, Atg10, Atg7, Atm, Atp2a3, Avp, Azin1, Bad, Banp, Bax, Bcl10, Bcl2, Bcl6, Bod1l, Bzw1, C4b, C9orf72, Camta1, Cast, Cbfa2t3, Cbl, Ccdc88c, Ccnd3, Ccng1, Cd24a, Cd74, Cdh1, Cdk12, Cdk5rap2, Cdk5rap3, Cdkn1a, Cdyl, Cep43, Chga, Chmp6, Cib1, Cldn19, Cln3, Cnot10, Cnot7, Crb2, Crebrf, Crtap, Csf1, C…
GO:0090304	nucleic acid metabolic process	GO_BiologicalProcess-EBI-UniProt-GOA-ACAP-ARAP_25.05.2022_00h00	1.97052e-07	0.000390951	7.50561e-22	1.35101e-20	[4, 5]	Group20	8.45829	440	[A630089N07Rik, Aatf, Actb, Acvr2b, Acvrl1, Adar, Aff1, Aff3, Aifm1, Aip, Alkbh5, Angel2, Ap5s1, Apoe, Arid1b, Arid4b, Arl6ip4, Ascc2, Asxl2, Atf1, Atg7, Atm, Bach1, Banp, Bap1, Basp1, Bax, Bcdin3d, Bcl10, Bcl6, Bicral, Bod1l, Brca2, Brd3, Brix1, Brpf3, Camta1, Cand1, Cavin2, Cbfa2t3, Cbfb, Ccdc124, Ccdc85b, Ccnd3, Cct5, Cd2bp2, Cd38, Cd74, Cdc45, Cdh1, Cdh13, Cdk12, Cdk5rap2, Cdk5rap3, Cdkn1a, C…
GO:0010557	positive regulation of macromolecule biosynthetic process	GO_BiologicalProcess-EBI-UniProt-GOA-ACAP-ARAP_25.05.2022_00h00	2.1892e-07	0.0004339	7.50561e-22	1.35101e-20	[4, 5, 6]	Group20	9.7263	199	[Aatf, Actb, Acvrl1, Aff1, Apoe, Arid1b, Arid4b, Asxl2, Atf1, Atm, Bach1, Banp, Bcl10, Bicral, Brca2, Camta1, Cand1, Cavin2, Cbfb, Ccdc124, Cct5, Cd38, Cd74, Cdh1, Cdh13, Cdk12, Cdk5rap2, Cdk5rap3, Chchd10, Chchd2, Chtf8, Cited2, Clock, Cnot7, Col1a1, Creb3l4, Crebrf, Crlf3, Cyp1b1, Dcn, Ddx17, Ddx3x, Edf1, Egr1, Eif3d, Eif5a2, Elf1, Epas1, Epc2, Epm2aip1, Etv1, Fbxw11, Flt3l, Foxj3, Gata2, Gatad…
GO:0031328	positive regulation of cellular biosynthetic process	GO_BiologicalProcess-EBI-UniProt-GOA-ACAP-ARAP_25.05.2022_00h00	5.72894e-07	0.00112746	7.50561e-22	1.35101e-20	[4, 5, 6]	Group20	9.53039	207	[Aatf, Acox1, Actb, Acvrl1, Aff1, Apoe, Arid1b, Arid4b, Asxl2, Atf1, Atm, Avp, Bach1, Banp, Bcl10, Bicral, Brca2, Camta1, Cand1, Cavin2, Cbfb, Ccdc124, Cct5, Cd38, Cd74, Cdh1, Cdh13, Cdk12, Cdk5rap2, Cdk5rap3, Chchd10, Chchd2, Chtf8, Cited2, Clock, Cnot7, Col1a1, Creb3l4, Crebrf, Crip2, Crlf3, Cyp1b1, Dcn, Ddx17, Ddx3x, Dnm2, Edf1, Egr1, Eif3d, Eif5a2, Elf1, Epas1, Epc2, Epm2aip1, Etv1, Fbxw11, F…
GO:0045935	positive regulation of nucleobase-containing compound metabolic process	GO_BiologicalProcess-EBI-UniProt-GOA-ACAP-ARAP_25.05.2022_00h00	5.21861e-07	0.00102807	7.50561e-22	1.35101e-20	[4, 5, 6]	Group20	9.51297	209	[Aatf, Actb, Acvrl1, Aff1, Apoe, Arid1b, Arid4b, Asxl2, Atf1, Atm, Bach1, Banp, Bax, Bcl10, Bicral, Brca2, Brpf3, Camta1, Cand1, Cavin2, Cbfb, Ccdc124, Cct5, Cd38, Cd74, Cdh1, Cdh13, Cdk12, Cdk5rap2, Cdk5rap3, Chchd10, Chchd2, Chtf8, Cited2, Clock, Cnot7, Col1a1, Creb3l4, Crebrf, Crlf3, Cyp1b1, Dcn, Dcps, Ddx17, Ddx3x, Dis3l2, Edf1, Egr1, Eif4enif1, Elf1, Epas1, Epc2, Etv1, Fbxw11, Flt3l, Foxj3, …
GO:0016070	RNA metabolic process	GO_BiologicalProcess-EBI-UniProt-GOA-ACAP-ARAP_25.05.2022_00h00	6.35398e-06	0.0123013	7.50561e-22	1.35101e-20	[5, 6]	Group20	8.34229	388	[A630089N07Rik, Aatf, Actb, Acvr2b, Acvrl1, Adar, Aff1, Aff3, Aip, Alkbh5, Angel2, Apoe, Arid1b, Arid4b, Arl6ip4, Ascc2, Asxl2, Atf1, Atm, Bach1, Banp, Bap1, Basp1, Bcdin3d, Bcl10, Bcl6, Bicral, Brca2, Brd3, Brix1, Brpf3, Camta1, Cand1, Cavin2, Cbfa2t3, Cbfb, Ccdc124, Ccdc85b, Ccnd3, Cd2bp2, Cd38, Cd74, Cdh1, Cdh13, Cdk12, Cdk5rap2, Cdk5rap3, Cdyl, Cggbp1, Chchd10, Chchd2, Cib1, Cipc, Cited2, Clo…
GO:0051254	positive regulation of RNA metabolic process	GO_BiologicalProcess-EBI-UniProt-GOA-ACAP-ARAP_25.05.2022_00h00	2.14607e-06	0.00419127	7.50561e-22	1.35101e-20	[4, 5, 6, 7, 8]	Group20	9.50936	188	[Aatf, Actb, Acvrl1, Aff1, Apoe, Arid1b, Arid4b, Asxl2, Atf1, Atm, Bach1, Banp, Bcl10, Bicral, Brca2, Camta1, Cand1, Cavin2, Cbfb, Ccdc124, Cd38, Cd74, Cdh1, Cdh13, Cdk12, Cdk5rap2, Cdk5rap3, Chchd10, Chchd2, Cited2, Clock, Cnot7, Col1a1, Creb3l4, Crebrf, Crlf3, Dcn, Dcps, Ddx17, Ddx3x, Dis3l2, Edf1, Egr1, Eif4enif1, Elf1, Epas1, Epc2, Etv1, Fbxw11, Flt3l, Foxj3, Gata2, Gatad2a, Gins2, Gli3, Glis…
GO:1902680	positive regulation of RNA biosynthetic process	GO_BiologicalProcess-EBI-UniProt-GOA-ACAP-ARAP_25.05.2022_00h00	3.7682e-06	0.00733291	7.50561e-22	1.35101e-20	[5, 6, 7, 8, 9]	Group20	9.57854	175	[Aatf, Actb, Acvrl1, Aff1, Apoe, Arid1b, Arid4b, Asxl2, Atf1, Atm, Bach1, Banp, Bcl10, Bicral, Brca2, Camta1, Cand1, Cavin2, Cbfb, Ccdc124, Cd38, Cd74, Cdh1, Cdh13, Cdk12, Cdk5rap2, Cdk5rap3, Chchd10, Chchd2, Cited2, Clock, Cnot7, Col1a1, Creb3l4, Crebrf, Crlf3, Dcn, Ddx17, Ddx3x, Edf1, Egr1, Elf1, Epas1, Epc2, Etv1, Fbxw11, Flt3l, Foxj3, Gata2, Gatad2a, Gins2, Gli3, Glis2, Gps2, Gtf2a1, Gzf1, He…
GO:0045893	positive regulation of transcription, DNA-templated	GO_BiologicalProcess-EBI-UniProt-GOA-ACAP-ARAP_25.05.2022_00h00	4.61931e-06	0.0089707	7.50561e-22	1.35101e-20	[6, 7, 8, 9, 10, 11]	Group20	9.55519	174	[Aatf, Actb, Acvrl1, Aff1, Apoe, Arid1b, Arid4b, Asxl2, Atf1, Atm, Bach1, Banp, Bcl10, Bicral, Brca2, Camta1, Cand1, Cavin2, Cbfb, Ccdc124, Cd38, Cd74, Cdh1, Cdh13, Cdk12, Cdk5rap2, Cdk5rap3, Chchd10, Chchd2, Cited2, Clock, Cnot7, Col1a1, Creb3l4, Crebrf, Crlf3, Dcn, Ddx17, Ddx3x, Edf1, Egr1, Elf1, Epas1, Epc2, Etv1, Fbxw11, Flt3l, Foxj3, Gata2, Gatad2a, Gli3, Glis2, Gps2, Gtf2a1, Gzf1, Hes5, Hiv…
	Supplementary table 3:GO pathway analysis derived by pairwise comparisons between Cd38+/− to Cd38+/+ and Cd38−/− to Cd38+/+
